# Supplementary material for: Integrated analysis of root microbiomes of soybean and wheat from agricultural fields
Source: Sci Rep. 2016 Jun 17;6:28084. doi: 10.1038/srep28084 (PMC4911569; doi:10.1038/srep28084)
Supplement: Supplementary Text [file srep28084-s2.csv]

Isolate ID	Isolation strategy	Site	Crop	Lot	Culturing Media	Tax: Domain	Tax: Phylum	Tax: Class	Tax: Order	Tax: Family	Tax: Genus	Tax: Species	Perc. Similarity best BlastN hit in NCBI	Phosphorus Solubilization	IAA production	ACC deaminase	Nitrogen Fixation	16S Sequence
CH2.0.Su.S.ais.ce	Cetrimide medium	Chilibroste	Soybean	2	Cetrimide	Bacteria	Proteobacteria	Alphaproteobacteria	Rhizobiales	Rhizobiaceae	Agrobacterium	Agrobacterium fabrum	99.22	+	-	-	-	GCTTTCGCNCTCAGCGTCAGTAATGGACCAGTAAGCCGCCTTCGCCACTGGTGTTCCTCCGAATATCTACGAATTTCACCTCTACACTCGGAATTCCACTTACCTCTTCCATACTCAAGATACCCAGTATCAAAGGCAGTTCCGCAGTTGAGCTGCGGGATTTCACCCCTGACTTAAATATCCGCCTACGTGCGCTTTACGCCCAGTAATTCCGAACAACGCTAGCCCCCTTCGTATTACCGCGGCTGCTGGCAC
CH2.0.Su.S.ais.ce	Cetrimide medium	Chilibroste	Soybean	2	Cetrimide	Bacteria	Proteobacteria	Betaproteobacteria	Burkholderiales	Alcaligenaceae	Achromobacter	Achromobacter denitrificans	100	-	+++	-	++++	CTTTCGTGCATGAGCGTCAGTGTTATCCCAGGAGGCTGCCTTCGCCATCGGTGTTCCTCCGCATATCTACGCATTTCACTGCTACACGCGGAATTCCACCTCCCTCTGACACACTCTAGCCCGGTAGTTAAAAATGCAGTTCCAAAGTTAAGCTCTGGGATTTCACATCTTTCTTTCCGAACCGCCTGCGCACGCTTTACGCCCAGTAATTCCGATTAACGCTTGCACCCTACGTATTACCGCGGCTGCTGGCAC
CH2.0.Su.S.ais.ce	Cetrimide medium	Chilibroste	Soybean	2	Cetrimide	Bacteria	Proteobacteria	Betaproteobacteria	Burkholderiales	Burkholderiaceae	Burkholderia	Burkholderia gladioli	100	++	+	-	-	GCTTTCGTGCATGAGCGTCAGTATTGGCCCAGGGGGCTGCCTTCGCCATCGGTATTCCTCCACATCTCTACGCATTTCACTGCTACACGTGGAATTCTACCCCCCTCTGCCATACTCTAGCTTGCCAGTCACCAATGCAGTTCCCAGGTTGAGCCCGGGGATTTCACATCGGTCTTAACAAACCGCCTGCGCACGCTTTACGCCCAGTAATTCCGATTAACGCTCGCACCCTACGTATTACCGCGGCTGCTGGCAC
CH2.0.Su.S.ais.ce	Cetrimide medium	Chilibroste	Soybean	2	Cetrimide	Bacteria	Proteobacteria	Gammaproteobacteria	Pseudomonadales	Pseudomonadaceae	Pseudomonas	Pseudomonas putida	99.21	-	+++	-	++++	TTTCGCNCTCAGTGTCAGTATCAGTCCAGGTGGTCGCCTTCGCCACTGGTGTTCCTTCCTATATCTACGCATTTCACCGCTACACAGGAAATTCCACCACCCTCTACCGTACTCTAGCTTGCCAGTTTTGGATGCAGTTCCCAGGTTGAGCCCGGGGCTTTCACATCCAACTTAACAAACCACCTACGCGCGCTTTACGCCCAGTAATTCCGATTAACGCTTGCACCCTCTGTATTACCGCGGCTGCTGGCAC
CH2.0.Su.S.ais.ce	Cetrimide medium	Chilibroste	Soybean	2	Cetrimide	Bacteria	Proteobacteria	Betaproteobacteria	Burkholderiales	Burkholderiaceae	Burkholderia	Burkholderia lata	100	++	-	0	-	TTCGTGCATGAGCGTCAGTATTGGCCCAGGGGGCTGCCTTCGCCATCGGTATTCCTCCACATCTCTACGCATTTCACTGCTACACGTGGAATTCTACCCCCCTCTGCCATACTCTAGCCTGCCAGTCACCAATGCAGTTCCCAGGTTGAGCCCGGGGATTTCACATCGGTCTTAGCAAACCGCCTGCGCACGCTTTACGCCCAGTAATTCCGATTAACGCTCGCACCCTACGTATTACCGCGGCTGCTGGCAC
CH3.0.Su.S.ais.ce	Cetrimide medium	Chilibroste	Soybean	3	Cetrimide	Bacteria	Proteobacteria	Gammaproteobacteria	Pseudomonadales	Pseudomonadaceae	Pseudomonas	Pseudomonas entomophila	99.61	+++	-	++	-	CTTTCGCACTCAGTGTCAGTATCAGTCCAGGTGGTCGCCTTCGCCACTGGTGTTCCTTCCTATATCTACGCATTTCACCGCTACACAGGAAATTCCACCACCCTCTACCATACTCTAGCTCGCCAGTTTTGGATGCAGTTCCCAGGTTGAGCCCGGGGCTTTCACATCCAACTTAACGAACCACCTACGCGCGCTTTACGCCCAGTAATTCCGATTAACGCTTGCACCCTCTGTATTACCGCGGCTGCTGGCAC
CH3.0.Su.S.ais.ce	Cetrimide medium	Chilibroste	Soybean	3	Cetrimide	Bacteria	Proteobacteria	Gammaproteobacteria	Pseudomonadales	Pseudomonadaceae	Pseudomonas	Pseudomonas putida	100	N.D	N.D	N.D	N.D	TTCGCACCTCAGTGTCAGTATCAGTCCAGGTGGTCGCCTTCGCCACTGGTGTTCCTTCCTATATCTACGCATTTCACCGCTACACAGGAAATTCCACCACCCTCTACCGTACTCTAGCTTGCCAGTTTTGGATGCAGTTCCCAGGTTGAGCCCGGGGCTTTCACATCCAACTTAACAAACCACCTACGCGCGCTTTACGCCCAGTAATTCCGATTAACGCTTGCACCCTCTGTATTACCGCGGCTGCTGGCAC
CH3.0.Su.S.ais.ce	Cetrimide medium	Chilibroste	Soybean	3	Cetrimide	Bacteria	Proteobacteria	Gammaproteobacteria	Pseudomonadales	Pseudomonadaceae	Pseudomonas	Pseudomonas putida	99.61	N.D	N.D	N.D	N.D	CTTTCGCACTCAGTGTCAGTATCAGTCCAGGTGGTCGCCTTCGCCACTGGTGTTCCTTCCTATATCTACGCATTTCACCGCTACACAGGAAATTCCACCACCCTCTACCGTACTCTAGCTTGCCAGTTTTGGATGCAGTTCCCAGGTTGAGCCCGGGGCTTTCACATCCAACTTAACAAACCACCTACGCGCGCTTTACGCCCAGTAATTCCGATTAACGCTTGCACCCTCTGTATTACCGCGGCTGCTGGCAC
CH2.1.Su.S.ais.ce	Cetrimide medium	Chilibroste	Soybean	2	Cetrimide	Bacteria	Proteobacteria	Gammaproteobacteria	Pseudomonadales	Pseudomonadaceae	Pseudomonas	Pseudomonas putida	99.6	N.D	N.D	N.D	N.D	TTCGCACTCAGTGTCAGTATCAGTCCAGGTGGTCGCCTTCGCCACTGGTGTTCCTTCCTATATCTACGCATTTCACCGCTACACAGGAAATTCCACCACCCTCTACCGTACTCTAGCTTGCCAGTTTTGGATGCAGTTCCCAGGTTGAGCCCGGGGCTTTCACATCCAACTTAACAAACCACCTACGCGCGCTTTACGCCCAGTAATTCCGATTAACGCTTGCACCCTCTGTATTACCGCGGCTGCTGGCAC
CH2.1.Su.S.ais.ce	Cetrimide medium	Chilibroste	Soybean	2	Cetrimide	Bacteria	Proteobacteria	Alphaproteobacteria	Rhizobiales	Rhizobiaceae	Agrobacterium	Agrobacterium fabrum	99.6	N.D	N.D	N.D	N.D	TTCGCACTCAGCGTCAGTAATGGACCAGTAAGCCGCCTTCGCCACTGGTGTTCCTCCGAATATCTACGAATTTCACCTCTACACTCGGAATTCCACTTACCTCTTCCATACTCAAGATACCCAGTATCAAAGGCAGTTCCGCAGTTGAGCTGCGGGATTTCACCCCTGACTTAAATATCCGCCTACGTGCGCTTTACGCCCAGTAATTCCGAACAACGCTAGCCCCCTTCGTATTACCGCGGCTGCTGGCAC
CH2.1.Su.S.ais.ce	Cetrimide medium	Chilibroste	Soybean	2	Cetrimide	Bacteria	Proteobacteria	Alphaproteobacteria	Rhizobiales	Xanthobacteraceae	Labrys	Labrys neptuniae	87.98	+	0	0	-	CTCACGCGTCAGTATATCGACAGATGGCCGCCCTCCCCACTGGTGTTCTACTCTATATATCTACGAATTTCACCTCCACACTAGGTGTTCCACCCACCTCTTACCAACTCCAGATCGCCAGTATCGAAGGCAGTTCTGAAGGTGAGCCTCAGGATTTCACCCCCTAATTAACAATCCGCCTAC
CH2.1.Su.S.ais.ce	Cetrimide medium	Chilibroste	Soybean	2	Cetrimide	Bacteria	Proteobacteria	Gammaproteobacteria	Pseudomonadales	Pseudomonadaceae	Pseudomonas	Pseudomonas putida	99.61	N.D	N.D	N.D	N.D	GCTTTCGCACTCAGTGTCAGTATCAGTCCAGGTGGTCGCCTTCGCCACTGGTGTTCCTTCCTATATCTACGCATTTCACCGCTACACAGGAAATTCCACCACCCTCTACCGTACTCTAGCTTGCCAGTTTTGGATGCAGTTCCCAGGTTGAGCCCGGGGCTTTCACATCCAACTTAACAAACCACCTACGCGCGCTTTACGCCCAGTAATTCCGATTAACGCTTGCACCCTCTGTATTACCGCGGCTGCTGGCACA
CH2.1.Su.S.ais.ce	Cetrimide medium	Chilibroste	Soybean	2	Cetrimide	Bacteria	Proteobacteria	Gammaproteobacteria	Pseudomonadales	Pseudomonadaceae	Pseudomonas	Pseudomonas putida	99.61	N.D	N.D	N.D	N.D	GCTTTCGCACTCAGTGTCAGTATCAGTCCAGGTGGTCGCCTTCGCCACTGGTGTTCCTTCCTATATCTACGCATTTCACCGCTACACAGGAAATTCCACCACCCTCTACCGTACTCTAGCTTGCCAGTTTTGGATGCAGTTCCCAGGTTGAGCCCGGGGCTTTCACATCCAACTTAACAAACCACCTACGCGCGCTTTACGCCCAGTAATTCCGATTAACGCTTGCACCCTCTGTATTACCGCGGCTGCTGGCACA
CH3.1.Su.S.ais.ce	Cetrimide medium	Chilibroste	Soybean	3	Cetrimide	Bacteria	Proteobacteria	Betaproteobacteria	Burkholderiales	Burkholderiaceae	Burkholderia	Burkholderia lata	100	N.D	N.D	N.D	N.D	TTTCGTGCATGAGCGTCAGTATTGGCCCAGGGGGCTGCCTTCGCCATCGGTATTCCTCCACATCTCTACGCATTTCACTGCTACACGTGGAATTCTACCCCCCTCTGCCATACTCTAGCCTGCCAGTCACCAATGCAGTTCCCAGGTTGAGCCCGGGGATTTCACATCGGTCTTAGCAAACCGCCTGCGCACGCTTTACGCCCAGTAATTCCGATTAACGCTCGCACCCTACGTATTACCGCGGCTGCTGGCAC
AR2.0.Su.S.ais.ce	Cetrimide medium	Aranguren	Soybean	2	Cetrimide	Bacteria	Proteobacteria	Betaproteobacteria	Burkholderiales	Alcaligenaceae	Achromobacter	Achromobacter xylosoxidans	88.78	+++	+++	-	+	CACGCTTTCGAGCTCAGCGTCAGTAGCTATCCCAGGAGGTTGCCTTCGCCACCGGTGTTCCTTCCCATATCTACGCATTTCACCGCTACACGCGAAATTCCACCTCCCTCTACACGCACTCTAGCTCGGCAGTTTTGAATGCAGTTCCCAAGTTGAGCTCTGGGATTTCACATCTTTCTTAACGAACCACCTGCGCACGCTTTA
AR2.0.Su.S.ais.ce	Cetrimide medium	Aranguren	Soybean	2	Cetrimide	Bacteria	Proteobacteria	Gammaproteobacteria	Pseudomonadales	Pseudomonadaceae	Pseudomonas	Pseudomonas putida	98.44	N.D	N.D	N.D	N.D	CTTTCGCCCTCAGTGTCAGTATCAGTCCAGGTGGTCGCCTTCGCCACTGGTGTTCCTTCCTATATCTACGCATTTCACCGCTACACACGAAATTCCACCACCCTCTACCGTACTCTAGCTTGCCAGTTTTGGATGCAGTTCCCAAGTTGAGCCCGGGGATTTCACATCCAACTTAACAAACCACCTACGCGCGCTTTACGCCCAGTAATTCCGATTAACGCTTGCACCCTCTGTATTACCGCGGCTGCTGGCACA
AR2.0.Su.S.ais.ce	Cetrimide medium	Aranguren	Soybean	2	Cetrimide	Bacteria	Proteobacteria	Betaproteobacteria	Burkholderiales	Alcaligenaceae	Achromobacter	Achromobacter spanius	99.61	N.D	N.D	N.D	N.D	TTTCGTGCATGAGCGTCAGTGTTATCCCAGGAGGCTGCCTTCGCCATCGGTGTTCCTCCGCATATCTACGCATTTCACTGCTACACGCGGAATTCCACCTCCCTCTGACACACTCTAGCTCGGTAGTTAAAAATGCAGTTCCAAAGTTAAGCTCTGGGATTTCACATCTTTCTTTCCGAACCGCCTGCGCACGCTTTACGCCCAGTAATTCCGATTAACGCTTGCACCCTACGTATTACCGCGGGTGCTGGCAC
AR2.0.Su.S.ais.ce	Cetrimide medium	Aranguren	Soybean	2	Cetrimide	Bacteria	Proteobacteria	Gammaproteobacteria	Pseudomonadales	Pseudomonadaceae	Pseudomonas	Pseudomonas fluorescens	89.06	+++	+++	-	+	CTTTCGAGCTGAGCGTCAGTAGCAATCCCAGGAGGTCGCCTTCGCCACTGGTGTTCCTTCTATATCTACGCATTTCACCGCTACACACGAAATTCCCCACCCTCTAACCACTCTAGCTCGCCAGTTTTGGATGCAGTTCCCAAGTTGAGCTCTGGGATTTCACATCCTTCTTACCGAACCACCTGCGC
AR3.1.Su.S.ais.ce	Cetrimide medium	Aranguren	Soybean	3	Cetrimide	Bacteria	Proteobacteria	Gammaproteobacteria	Pseudomonadales	Pseudomonadaceae	Pseudomonas	Pseudomonas denitrificans	91.06	+++	+++	-	++	TCAGATGTCAGTATCAGTCCACGTGGTCGCCCTCCCCACTGGGGTTCCTTCCTATATCTACCCATTTCACCGCTACACAGGAAATTCCACCACCCTCTACCGTACTCTACTCAGGCAGTTATGGATGCAATTCCCATGTTGAGCCCGGGGATTTCAAATCCATCTTACCAAAACACCTACGCCCGCTTTACCTCCACTAATTCTAATTAACACTTGCACCCTTCCTATTACCGCGCCCGCGGGCAC
AR3.1.Su.S.ais.ce	Cetrimide medium	Aranguren	Soybean	3	Cetrimide	Bacteria	Proteobacteria	Gammaproteobacteria	Pseudomonadales	Pseudomonadaceae	Pseudomonas	Pseudomonas denitrificans	99.61	N.D	N.D	N.D	N.D	GCTTTCGCACTCAGTGTCAGTATCAGTCCAGGTGGTCGCCTTCGCCACTGGTGTTCCTTCCTATATCTACGCATTTCACCGCTACACAGGAAATTCCACCACCCTCTACCGTACTCTAGTCAGGCAGTTATGGATGCAGTTCCCAGGTTGAGCCCGGGGATTTCACATCCATCTTACCAAACCACCTACGCGCGCTTTACGCCCAGTAATTCCGATTAACGCTTGCACCCTTCGTATTACCGCGGCTGCTGGCAC
AR3.1.Su.S.ais.ce	Cetrimide medium	Aranguren	Soybean	3	Cetrimide	Bacteria	Proteobacteria	Alphaproteobacteria	Rhizobiales	Brucellaceae	Brucella	Brucella suis	98.02	++	+	-	-	TTCGCACTCAGCGTCAGTAATGGACCAGTGAGCCGCCTTCGCCACTGGTGTTCCTCCGAATATCTACGAATTTCACCTCTACACTCGGAATTCCACTCACCTCTTCCATACTCAAGACTTCCAGTATCAAAGGCAGTTCCGGGGTTGAGCCCCGGGATTTCACCCCTGACTTAAAAGTCCGCCTACGTGCGCTTTACGCCCAGTAAATCCGAACAACGCTAGCCCCCTTCGTATTACCGCGGGGGCTGGCAC
AR3.1.Su.S.ais.ce	Cetrimide medium	Aranguren	Soybean	3	Cetrimide	Bacteria	Proteobacteria	Betaproteobacteria	Burkholderiales	Burkholderiaceae	Burkholderia	Burkholderia lata	100	++++	-	+	+	CTTTCGTGCATGAGCGTCAGTATTGGCCCAGGGGGCTGCCTTCGCCATCGGTATTCCTCCACATCTCTACGCATTTCACTGCTACACGTGGAATTCTACCCCCCTCTGCCATACTCTAGCCTGCCAGTCACCAATGCAGTTCCCAGGTTGAGCCCGGGGATTTCACATCGGTCTTAGCAAACCGCCTGCGCACGCTTTACGCCCAGTAATTCCGATTAACGCTCGCACCCTACGTATTACCGCGGCTGCTGGCAC
AR3.1.Su.S.ais.ce	Cetrimide medium	Aranguren	Soybean	3	Cetrimide	Bacteria	Proteobacteria	Betaproteobacteria	Burkholderiales	Burkholderiaceae	Burkholderia	Burkholderia lata	95.74	N.D	N.D	N.D	N.D	GCTTTCGTGCTGAGCGTCAGTATTGGCCAGGTGGCTGCTTCGCCATCGGTGTTCCTCCACATCTCTACGCATTTCACTGCTACACGTGAAATTCTACCCCCCTCTGCCATACTCTAGCCTGCCAGTCACCAATGCAGTTCCCAGGTTGAGCCCGGGGATTTCACATCCGATCTTAACAAACCACCCTGCGCACGCTTTACGCCCAGTAATTCCGATTAACGCTCGCACCCTACGTATTACCGCGGCTGCTGGCAC
AR2.1.Su.S.ais.ce	Cetrimide medium	Aranguren	Soybean	2	Cetrimide	Bacteria	Proteobacteria	Gammaproteobacteria	Pseudomonadales	Pseudomonadaceae	Pseudomonas	Pseudomonas putida	100	+	-	-	++++	CTTTCGCACCTCAGTGTCAGTATCAGTCCAGGTGGTCGCCTTCGCCACTGGTGTTCCTTCCTATATCTACGCATTTCACCGCTACACAGGAAATTCCACCACCCTCTACCGTACTCTAGCTTGCCAGTTTTGGATGCAGTTCCCAGGTTGAGCCCGGGGCTTTCACATCCAACTTAACAAACCACCTACGCGCGCTTTACGCCCAGTAATTCCGATTAACGCTTGCACCCTCTGTATTACCGCGGCTGCTGGCAC
AR2.1.Su.S.ais.ce	Cetrimide medium	Aranguren	Soybean	2	Cetrimide	Bacteria	Proteobacteria	Betaproteobacteria	Burkholderiales	Alcaligenaceae	Achromobacter	Achromobacter spanius	99.22	-	++	+	-	GCTTTCGTGCATGGAGCGTCAGTGTTATCCCAGGAGGCTGCCTTCGCCATCGGTGTTCCTCCGCATATCTACGCATTTCACTGCTACACGCGGAATTCCACCTCCCTCTGACACACTCTAGCTCGGTAGTTAAAAATGCAGTTCCAAAGTTAAGCTCTGGGATTTCACATCTTTCTTTCCGAACCGCCTGCGCACGCTTTACGCCCAGTAATTCCGATTAACGCTTGCACCCTACGTATTACCGCGGCTGGCTGGCAC
AR2.1.Su.S.ais.ce	Cetrimide medium	Aranguren	Soybean	2	Cetrimide	Bacteria	Proteobacteria	Alphaproteobacteria	Rhizobiales	Rhizobiaceae	Agrobacterium	Agrobacterium fabrum	99.21	N.D	N.D	N.D	N.D	TTTCGCACATCAGCGTCAGTAATGGACCAGTAAGCCGCCTTCGCCACTGGTGTTCCTCCGAATATCTACGAATTTCACCTCTACACTCGGAATTCAACTTACCTCTTCCATACTCAAGATACCCAGTATCAAAGGCAGTTCCGCAGTTGAGCTGCGGGATTTCACCCCTGACTTAAATATCCGCCTACGTGCGCTTTACGCCCAGTAATTCCGAACAACGCTAGCCCCCTTCGTATTACCGCGGCTGCTGGCAC
AR2.1.Su.S.ais.ce	Cetrimide medium	Aranguren	Soybean	2	Cetrimide	Bacteria	Proteobacteria	Gammaproteobacteria	Alteromonadales	Alteromonadaceae	Marinobacter	Marinobacter hydrocarbonoclasticus	73.15	-	0	-	-	TTCCAAGGTGAAGCCCGGGGTTTTACTTACTAATTAATCAAACAACTTAGGCCGGCTTTAGGCCAATTAATTCCAATAAAAGCTGGCTCCCCCTTAATTACGGCGGC
AR3.1.Su.S.ais.ce	Cetrimide medium	Aranguren	Soybean	3	Cetrimide	Bacteria	Proteobacteria	Gammaproteobacteria	Pseudomonadales	Pseudomonadaceae	Pseudomonas	Pseudomonas monteilii	99.22	++	+	-	+++	CTTTCGCNCTCAGTGTCAGTATCAGTCCAGGTGGTCGCCTTCGCCACTGGTGTTCCTTCCTATATCTACGCATTTCACCGCTACACAGGAAATTCCACCACCCTCTACCGTACTCTAGCTCGCCAGTTTTGGATGCAGTTCCCAGGTTGAGCCCGGGGCTTTCACATCCAACTTAACGAACCACCTACGCGCGCTTTACGCCCAGTAATTCCGATTAACGCTTGCACCCTCTGTATTACCGCGGCTGCTGGCAC
AR3.1.Su.S.ais.ce	Cetrimide medium	Aranguren	Soybean	3	Cetrimide	Bacteria	Proteobacteria	Alphaproteobacteria	Rhizobiales	Rhizobiaceae	Agrobacterium	Agrobacterium fabrum	98.81	+	+++	-	-	TTCGCACTCAGCGTCAGTAATGGACCAGTAAGCCGCCTTCGCCACTGGTGTTCCTCCGAATATCTACGAATTTCACCTCTACACTCGGAATTCCACTTACCTCTTCCATACTCAAGATACCCAGTATCAAAGGCAGTTCCGCAGTTGAGCTGCGGGATTTCACCCCTGACTTAAATATCCGCCTACGTGCGCTTTACGCCCAGTAATTCCGAACAACGCTAGCCCCCTTCGTATTACCGCGGGGGCTGGCAC
AR3.1.Su.S.ais.ce	Cetrimide medium	Aranguren	Soybean	3	Cetrimide	Bacteria	Proteobacteria	Betaproteobacteria	Burkholderiales	Alcaligenaceae	Achromobacter	Achromobacter denitrificans	99.61	-	-	++	++++	GCTTTCGTGCATGAGCGTCAGTGTTATCCCAGGAGGCTGCCTTCGCCATCGGTGTTCCTCCGCATATCTACGCATTTCACTGCTACACGCGGAATTCCACCTCCCTCTGACACACTCTAGCCCGGTAGTTAAAAATGCAGTTCCAAAGTTAAGCTCTGGGATTTCACATCTTTCTTTCCGAACCGCCTGCGCACGCTTTACGCCCAGTAATTCCGATTAACGCTTGCACCCTACGTATTACCGCGGCTGGCTGGCAC
CB2.0.Su.S.ais.ce	Cetrimide medium	Corral de Bustos	Soybean	2	Cetrimide	Bacteria	Proteobacteria	Gammaproteobacteria	Pseudomonadales	Pseudomonadaceae	Pseudomonas	Pseudomonas putida	99.21	++	-	-	+++	TCGCACTCAGTGTCAGTATCAGTCCAGGTGGTCGCCTTCGCCACTGGTGTTCCTTCCTATATCTACGCATTTCACCGCTACACAGGAAATTCCACCACCCTCTACCGTACTCTAGCTTGCCAGTTTTGGATGCAGTTCCCAGGTTGAGCCCGGGGCTTTCACATCCAACTTAACAAACCACCTACGCGCGCTTTACGCCCAGTAATTCCGATTAACGCTTGCACCCTCTGTATTACCGCGGTGCTGGCACA
CB2.0.Su.S.ais.ce	Cetrimide medium	Corral de Bustos	Soybean	2	Cetrimide	Bacteria	Proteobacteria	Gammaproteobacteria	Pseudomonadales	Pseudomonadaceae	Pseudomonas	Pseudomonas putida	98.82	N.D	N.D	N.D	N.D	TTCGACCTCAGTGTCAGTATCAGTCCAGGTAGGTCGCCTTCGCCACTGGTGTTCCTTCCTATATCTACGCATTTCACCGCTACACAGGAAATTCCACCACCCTCTACCGTACTCTAGCTTGCCAGTTTTGGATGCAGTTCCCAGGTTGAGCCCGGGGCTTTCACATCCAACTTAACAAACCACCTACGCGCGCTTTACGCCCAGTAATTCCGATTAACGCTTGCACCCTCTGTATTACCGCGCTGCTGGCAC
CB2.0.Su.S.ais.ce	Cetrimide medium	Corral de Bustos	Soybean	2	Cetrimide	Bacteria	Proteobacteria	Gammaproteobacteria	Pseudomonadales	Pseudomonadaceae	Pseudomonas	Pseudomonas denitrificans	99.22	-	++++	-	++++	GCTTTCGCACTCAGTGTCAGTATCAGTCCAGGTGGTCGCCTTCGCCACTGGTGTTCCTTCCTATATCTACGCATTTCACCGCTACACAGGAAATTCCACCACCCTCTACCGTACTCTAGTCAGGCAGTTATGGATGCAGTTCCCAGGTTGAGCCCGGGGATTTCACATCCATCTTACCAAACCACCTACGCGCGCTTTACGCCCAGTAATTCCGATTAACGCTTGCACCCTTCGTATTACCGCGCTGCTGGCAC
CB2.0.Su.S.ais.ce	Cetrimide medium	Corral de Bustos	Soybean	2	Cetrimide	Bacteria	Proteobacteria	Gammaproteobacteria	Pseudomonadales	Pseudomonadaceae	Pseudomonas	Pseudomonas fluorescens	99.61	-	++++	+	+	CCAGCTTTCGCACTCAGTGTCAGTATCAGTCCAGGTGGTCGCCTTCGCCACTGGTGTTCCTTCCTATATCTACGCATTTCACCGCTACACAGGAAATTCCACCACCCTCTACCATACTCTAGCTCGCCAGTTTTGGATGCAGTTCCCAGGTTGAGCCCGGGGATTTCACATCCAACTTAACGAACCACCTACGCGCGCTTTACGCCCAGTAATTCCGATTAACGCTTGCACCCTCTGTATTACCGCGGCTGCTGGCAC
CB3.0.Su.S.ais.ce	Cetrimide medium	Corral de Bustos	Soybean	3	Cetrimide	Bacteria	Proteobacteria	Gammaproteobacteria	Pseudomonadales	Pseudomonadaceae	Pseudomonas	Pseudomonas fluorescens	99.6	N.D	N.D	N.D	N.D	TTCGCACTCAGTGTCAGTATCAGTCCAGGTGGTCGCCTTCGCCACTGGTGTTCCTTCCTATATCTACGCATTTCACCGCTACACAGGAAATTCCACCACCCTCTACCATACTCTAGCTCGCCAGTTTTGGATGCAGTTCCCAGGTTGAGCCCGGGGATTTCACATCCAACTTAACGAACCACCTACGCGCGCTTTACGCCCAGTAATTCCGATTAACGCTTGCACCCTCTGTATTACCGCGGCTGCTGGCAC
CB3.0.Su.S.ais.ce	Cetrimide medium	Corral de Bustos	Soybean	3	Cetrimide	Bacteria	Proteobacteria	Gammaproteobacteria	Pseudomonadales	Pseudomonadaceae	Pseudomonas	Pseudomonas fluorescens	98.83	N.D	N.D	N.D	N.D	TTCGCACTCAGTGTCAGTATCAGTCCAGGTGGTCGCCTTCGCCACTGGTGTTCCTTCCTATATCTACGCATTTCACCGCTACACAGGAAATTCCACCACCCTCTACCATACTCTAGCTCGCCAGTTTTGGATGCAGTTCCCAGGTTGAGCCCGGGGATTTCACATCCAACTTAACGAACCACCTACGCGCGCTTTACGCCCAGTAATTCCGATTAACGCTTGCACCCTCTGTATTACCGCGGTGCTGGCAAGAG
CB3.0.Su.S.ais.ce	Cetrimide medium	Corral de Bustos	Soybean	3	Cetrimide	Bacteria	Proteobacteria	Gammaproteobacteria	Pseudomonadales	Pseudomonadaceae	Pseudomonas	Pseudomonas fluorescens	99.22	N.D	N.D	N.D	N.D	GCTTTCGCACTCAGTGTCAGTATAAGTCCAGGTGGTCGCCTTCGCCACTGGTGTTCCTTCCTATATCTACGCATTTCACCGCTACACAGGAAATTCCACCACCCTCTACCATACTCTAGCTCGCCAGTTTTGGATGCAGTTCCCAGGTTGAGCCCGGGGATTTCACATCCAACTTAACGAACCACCTACGCGCGCTTTACGCCCAGTAATTCCGATTAACGCTTGCACCCTCTGTATTACCGCGGCTGCTGGCAC
CB3.0.Su.S.ais.ce	Cetrimide medium	Corral de Bustos	Soybean	3	Cetrimide	Bacteria	Proteobacteria	Gammaproteobacteria	Pseudomonadales	Pseudomonadaceae	Pseudomonas	Pseudomonas denitrificans	99.61	N.D	N.D	N.D	N.D	CTTTCGCACTCAGTGTCAGTATCAGTCCAGGTGGTCGCCTTCGCCACTGGTGTTCCTTCCTATATCTACGCATTTCACCGCTACACAGGAAATTCCACCACCCTCTACCGTACTCTAGTCAGGCAGTTATGGATGCAGTTCCCAGGTTGAGCCCGGGGATTTCACATCCATCTTACCAAACCACCTACGCGCGCTTTACGCCCAGTAATTCCGATTAACGCTTGCACCCTTCGTATTACCGCGGCTGCTGGCAC
CB3.0.Su.S.ais.ce	Cetrimide medium	Corral de Bustos	Soybean	3	Cetrimide	Bacteria	Proteobacteria	Gammaproteobacteria	Pseudomonadales	Pseudomonadaceae	Pseudomonas	Pseudomonas poae	89.96	-	-	+	-	TTCGCGCTCAGCGTCAGTAGTGGACCAGGAGGCGCCTTCGCCACTGGTGTTCCTCCCAATATCTACGCATTTCACCGCTACACACGAAATTCCACCTCCTCTACCGTACTCTAGCTCGGAGTTAAGAATGCAGTTCCCAAGTTGAGCTCGGGGATTTCACATCTGACTTAACAAACCGCCTACGCGCGCTTTACGCCCAGTAATTCCGATTAACGCTTGCCCCCTCCGTATTACCGCGGCTGCTGGCACAG
CB3.1.Su.S.ais.ce	Cetrimide medium	Corral de Bustos	Soybean	3	Cetrimide	Bacteria	Proteobacteria	Gammaproteobacteria	Pseudomonadales	Pseudomonadaceae	Pseudomonas	Pseudomonas putida	99.22	N.D	N.D	N.D	N.D	GCTTTCGCACTCAGTGTCAGTATCAGTCCAGGTGGTCGCCTTCGCCACTGGTGTTCCTTCCTATATCTACGCATTTCACCGCTACACAGGAAATTCCACCACCCTCTACCGTACTCTAGCTTGCCAGTTTTGGATGCAGTTCCCAGGTTGAGCCCGGGGCTTTCACATCCAACTTAACAAACCACCTACGCGCGCTTTACGCCCAGTAATTCCGATTAACGCTTGCACCCTCTGTATTACCGCGCTGCTGGCAC
CB3.1.Su.S.ais.ce	Cetrimide medium	Corral de Bustos	Soybean	3	Cetrimide	Bacteria	Proteobacteria	Betaproteobacteria	Burkholderiales	Burkholderiaceae	Burkholderia	Burkholderia gladioli	100	++++	++	-	+	TTCGTGCATGAGCGTCAGTATTGGCCCAGGGGGCTGCCTTCGCCATCGGTATTCCTCCACATCTCTACGCATTTCACTGCTACACGTGGAATTCTACCCCCCTCTGCCATACTCTAGCTTGCCAGTCACCAATGCAGTTCCCAGGTTGAGCCCGGGGATTTCACATCGGTCTTAACAAACCGCCTGCGCACGCTTTACGCCCAGTAATTCCGATTAACGCTCGCACCCTACGTATTACCGCGGCTGCTGGCAC
MB3.1.Su.S.ais.ce	Cetrimide medium	Monte Buey	Soybean	3	Cetrimide	Bacteria	Proteobacteria	Gammaproteobacteria	Pseudomonadales	Pseudomonadaceae	Pseudomonas	Pseudomonas savastanoi	99.61	++	+++	-	+	CTTTCGCACTCAGTGTCAGTATCAGTCCAGGTGGTCGCCTTCGCCACTGGTGTTCCTTCCTATATCTACGCATTTCACCGCTACACAGGAAATTCCACCACCCTCTACCATACTCTAGCTTGCCAGTTTTGGATGCAGTTCCCAGGTTGAGCCCGGGGATTTCACATCCAACTTAACAAACCACCTACGCGCGCTTTACGCCCAGTAATTCCGATTAACGCTTGCACCCTCTGTATTACCGCGGCTGCTGGCAC
MB3.1.Su.S.ais.ce	Cetrimide medium	Monte Buey	Soybean	3	Cetrimide	Bacteria	Proteobacteria	Gammaproteobacteria	Pseudomonadales	Pseudomonadaceae	Pseudomonas	Pseudomonas fluorescens	99.21	-	++	-	-	CGCTTCGCNCTCAGTGTCAGTATCAGTCCAGGTGGTCGCCTTCGCCACTGGTGTTCCTTCCTATATCTACGCATTTCACCGCTACACAGGAAATTCCACCACCCTCTACCATACTCTAGCTCGCCAGTTTTGGATGCAGTTCCCAGGTTGAGCCCGGGGATTTCACATCCAACTTAACGAACCACCTACGCGCGCTTTACGCCCAGTAATTCCGATTAACGCTTGCACCCTCTGTATTACCGCGGCTGCTGGCAC
MB3.1.Su.S.ais.ce	Cetrimide medium	Monte Buey	Soybean	3	Cetrimide	Bacteria	Proteobacteria	Gammaproteobacteria	Pseudomonadales	Pseudomonadaceae	Pseudomonas	Pseudomonas fluorescens	99.21	N.D	N.D	N.D	N.D	TTCGCNCTCAGTGTCAGTATCAGTCCAGGTGGTCGCCTTCGCCACTGGTGTTCCTTCCTATATCTACGCATTTCACCGCTACACAGGAAATTCCACCACCCTCTACCATACTCTAGCTCGCCAGTTTTGGATGCAGTTCCCAGGTTGAGCCCGGGGATTTCACATCCAACTTAACGAACCACCTACGCGCGCTTTACGCCCAGTAATTCCGATTAACGCTTGCACCCTCTGTATTACCGCGGCTGCTGGCAC
MB3.1.Su.S.ais.ce	Cetrimide medium	Monte Buey	Soybean	3	Cetrimide	Bacteria	Proteobacteria	Gammaproteobacteria	Pseudomonadales	Pseudomonadaceae	Pseudomonas	Pseudomonas putida	98.06	-	-	-	++++	GCTTTCGCACCTCAGTGTCAGTATCAGTCCAGGTGGTCGCCTTCCGCCACTGGTGTTCCTTCCTATATCTACGCATTTCACCGCTACACAGGAAATTTCCACCACCCTCTACCGTACTCTAGCTTGCCAGTTTTGGATGCAGTTCCCAGGTTGAGCCCGGGGCTTTCACATCCAACTTAACAAACCACCTACGCGCGCTTTACGCCCAGTAATTCCGATTAACGCTTGCACCCTCTGTATTACCGCGGTGACTGGCAC
MB3.1.Su.S.ais.ce	Cetrimide medium	Monte Buey	Soybean	3	Cetrimide	Bacteria	Proteobacteria	Gammaproteobacteria	Pseudomonadales	Pseudomonadaceae	Pseudomonas	Pseudomonas putida	99.6	N.D	N.D	N.D	N.D	TTCGCACTCAGTGTCAGTATCAGTCCAGGTGGTCGCCTTCGCCACTGGTGTTCCTTCCTATATCTACGCATTTCACCGCTACACAGGAAATTCCACCACCCTCTACCGTACTCTAGCTTGCCAGTTTTGGATGCAGTTCCCAGGTTGAGCCCGGGGCTTTCACATCCAACTTAACAAACCACCTACGCGCGCTTTACGCCCAGTAATTCCGATTAACGCTTGCACCCTCTGTATTACCGCGGCTGCTGGCAC
MB2.1.Su.S.ais.ce	Cetrimide medium	Monte Buey	Soybean	2	Cetrimide	Bacteria	Proteobacteria	Gammaproteobacteria	Pseudomonadales	Pseudomonadaceae	Pseudomonas	Pseudomonas fluorescens	99.61	N.D	N.D	N.D	N.D	TTCGCACCTCAGTGTCAGTATCAGTCCAGGTGGTCGCCTTCGCCACTGGTGTTCCTTCCTATATCTACGCATTTCACCGCTACACAGGAAATTCCACCACCCTCTACCATACTCTAGCTCGCCAGTTTTGGATGCAGTTCCCAGGTTGAGCCCGGGGATTTCACATCCAACTTAACGAACCACCTACGCGCGCTTTACGCCCAGTAATTCCGATTAACGCTTGCACCCTCTGTATTACCGCGGCTGCTGGCACTGAGT
MB2.1.Su.S.ais.ce	Cetrimide medium	Monte Buey	Soybean	2	Cetrimide	Bacteria	Proteobacteria	Gammaproteobacteria	Pseudomonadales	Pseudomonadaceae	Pseudomonas	Pseudomonas savastanoi	100	N.D	N.D	N.D	N.D	CGCTTCGCACCTCAGTGTCAGTATCAGTCCAGGTGGTCGCCTTCGCCACTGGTGTTCCTTCCTATATCTACGCATTTCACCGCTACACAGGAAATTCCACCACCCTCTACCATACTCTAGCTTGCCAGTTTTGGATGCAGTTCCCAGGTTGAGCCCGGGGATTTCACATCCAACTTAACAAACCACCTACGCGCGCTTTACGCCCAGTAATTCCGATTAACGCTTGCACCCTCTGTATTACCGCGGCTGCTGGCACA
MB2.1.Su.S.ais.ce	Cetrimide medium	Monte Buey	Soybean	2	Cetrimide	Bacteria	Proteobacteria	Gammaproteobacteria	Pseudomonadales	Pseudomonadaceae	Pseudomonas	Pseudomonas putida	99.23	N.D	N.D	N.D	N.D	GCTTTCGCACTCAGTGTCAGTATCAGTCCAGGTGGTCGCCTTCGCCACTGGTGTTCCTTCCTATATCTACGCATTTCACCGCTACACAGGAAATTCCACCACCCTCTACCGTACTCTAGCTTGCCAGTTTTGGATGCAGTTCCCAGGTTGAGCCCGGGGCTTTCACATCCAACTTAACAAACCACCTACGCGCGCTTTACGCCCAGTAATTCCGATTAACGCTTGCACCCTCTGTATTACCGCGGCTGGCTGGCACAGA
MB2.1.Su.S.ais.ce	Cetrimide medium	Monte Buey	Soybean	2	Cetrimide	Bacteria	Proteobacteria	Gammaproteobacteria	Pseudomonadales	Pseudomonadaceae	Pseudomonas	Pseudomonas putida	100	N.D	N.D	N.D	N.D	GCTTTCGCACCTCAGTGTCAGTATCAGTCCAGGTGGTCGCCTTCGCCACTGGTGTTCCTTCCTATATCTACGCATTTCACCGCTACACAGGAAATTCCACCACCCTCTACCGTACTCTAGCTTGCCAGTTTTGGATGCAGTTCCCAGGTTGAGCCCGGGGCTTTCACATCCAACTTAACAAACCACCTACGCGCGCTTTACGCCCAGTAATTCCGATTAACGCTTGCACCCTCTGTATTACCGCGGCTGCTGGCAC
MB2.1.Su.S.ais.ce	Cetrimide medium	Monte Buey	Soybean	2	Cetrimide	Bacteria	Proteobacteria	Gammaproteobacteria	Pseudomonadales	Pseudomonadaceae	Pseudomonas	Pseudomonas putida	99.61	N.D	N.D	N.D	N.D	CTTTCGCACCTCAGTGTCAGTATCAGTCCAGGTGGTCGCCTTCGCCACTGGTGTTCCTTCCTATATCTACGCATTTCACCGCTACACAGGAAATTCCACCACCCTCTACCGTACTCTAGCTTGCCAGTTTTGGATGCAGTTCCCAGGTTGAGCCCGGGGCTTTCACATCCAACTTAACAAACCACCTACGCGCGCTTTACGCCCAGTAATTCCGATTAACGCTTGCACCCTCTGTATTACCGCGGCTGGCTGGCACAGA
MB3.1.Su.S.ais.ce	Cetrimide medium	Monte Buey	Soybean	3	Cetrimide	Bacteria	Proteobacteria	Gammaproteobacteria	Pseudomonadales	Pseudomonadaceae	Pseudomonas	Pseudomonas putida	99.61	N.D	N.D	N.D	N.D	GCTTTCGCACTCAGTGTCAGTATCAGTCCAGGTGGTCGCCTTCGCCACTGGTGTTCCTTCCTATATCTACGCATTTCACCGCTACACAGGAAATTCCACCACCCTCTACCGTACTCTAGCTTGCCAGTTTTGGATGCAGTTCCCAGGTTGAGCCCGGGGCTTTCACATCCAACTTAACAAACCACCTACGCGCGCTTTACGCCCAGTAATTCCGATTAACGCTTGCACCCTCTGTATTACCGCGGCTGCTGGCAC
MB3.1.Su.S.ais.ce	Cetrimide medium	Monte Buey	Soybean	3	Cetrimide	Bacteria	Proteobacteria	Gammaproteobacteria	Pseudomonadales	Pseudomonadaceae	Pseudomonas	Pseudomonas putida	99.21	N.D	N.D	N.D	N.D	TTCGCNCTCAGTGTCAGTATCAGTCCAGGTGGTCGCCTTCGCCACTGGTGTTCCTTCCTATATCTACGCATTTCACCGCTACACAGGAAATTCCACCACCCTCTACCGTACTCTAGCTTGCCAGTTTTGGATGCAGTTCCCAGGTTGAGCCCGGGGCTTTCACATCCAACTTAACAAACCACCTACGCGCGCTTTACGCCCAGTAATTCCGATTAACGCTTGCACCCTCTGTATTACCGCGGCTGCTGGCAC
MB3.1.Su.S.ais.ce	Cetrimide medium	Monte Buey	Soybean	3	Cetrimide	Bacteria	Proteobacteria	Gammaproteobacteria	Pseudomonadales	Pseudomonadaceae	Pseudomonas	Pseudomonas protegens	99.23	++	+	-	-	CCAGGCTTTCGACCTCAGTGTCAGTATCAGTCCAGGTGGTCGCCTTCGCCACTGGTGTTCCTTCCTATATCTACGCATTTCACCGCTACACAGGAAATTCCACCACCCTCTACCATACTCTAGCTTGCCAGTTTTGGATGCAGTTCCCAGGTTGAGCCCGGGGCTTTCACATCCAACTTAACAAACCACCTACGCGCGCTTTACGCCCAGTAATTCCGATTAACGCTTGCACCCTCTGTATTACCGCGGCTGCTGGCACA
HU2.0.Su.S.ais.ce	Cetrimide medium	Hughes	Soybean	2	Cetrimide	Bacteria	Proteobacteria	Gammaproteobacteria	Pseudomonadales	Pseudomonadaceae	Pseudomonas	Pseudomonas fluorescens	97.22	-	++	-	-	TTCGCACATCAGTGTCAGTATCAGTCCAGGTGGTCGCCTTCGCCACTGGTGTTCCTTCCTATATCTACGCATTTCACCGCTACACAGGAAATTCCACCACCCTCTACCATACTCTAGCTCGCCAGTTTTGGATGCAGTTCCCAGGTTGAACCCGGGGATTTCACATCCAAATTAACGAAACACCTACGCGCGCTTTACGCCCAGAAATTCCGATAAACGCTTGGACCCTCTGTATTACCGCGGCTGCTGGCA
HU2.0.Su.S.ais.ce	Cetrimide medium	Hughes	Soybean	2	Cetrimide	Bacteria	Proteobacteria	Betaproteobacteria	Burkholderiales	Burkholderiaceae	Burkholderia	Burkholderia gladioli	98.46	+++	-	0	+++	CACGCTTCGTGCATGAGCGTCAGTATTGGCCCAGGGGGCTGCCTTCGCCATCGGTATTCCTCCACATCTCTACGCATTTCACTGCTACACGTGGAATTCTACCCCCCTCTGCCATACTCTAGCTTGCCAGTCACCAATGCAGTTCCCAGGTTGAGCCCGGGGATTTCACATCGGTCTTAACAAACCGCCTGCGCACGCTTTACGCCCAGTAATTCCGATTAACGCTCGCACCCTACGTATTACCGCGCTGGCTGGCAC
HU2.0.Su.S.ais.ce	Cetrimide medium	Hughes	Soybean	2	Cetrimide	Bacteria	Proteobacteria	Gammaproteobacteria	Pseudomonadales	Pseudomonadaceae	Pseudomonas	Pseudomonas putida	86.25	-	++	-	+++	TTCGACATCAGTGTCAGTATAAGCCAGGGGGTCGCCTTCGCCACTGGTGTTCCTTCCTATATCACGCATTTCACCGCTAACAAAAAATTGCCCTCCCTCTACCGTACTCGAGTTCCCCAGTTTTGGAGAAGCCCCAGAATGAACCCGGGGCTTTCACATCCAACTTAAAAAACCCCCTGCGCGCGCTTTACGCCCAATAATTCCGAAAAACGCTTGCCCCCCTTGATTACCG
HU2.0.Su.S.ais.ce	Cetrimide medium	Hughes	Soybean	2	Cetrimide	Bacteria	Proteobacteria	Gammaproteobacteria	Pseudomonadales	Pseudomonadaceae	Pseudomonas	Pseudomonas thermotolerans	83.98	-	++++	-	+++	GTCAGTATCAGCCCAGGTGGGCGCCTTCACCATTGGTGTTCCATCAAAGGGCTACACATTTCACCGCTACACAAGAAATTCCACCTTCCTCTTCGGACTCAAGATCGCCAGTTTCCAAGGAACTTCCCAGGTTGAGCCGGGGGATTTCACCCCCAACTTAAAAAACCGCCGGCGCGCGCTTTACGCCCAATAATTCCGAAAAACGCTGGCCCCCTACGTATTACCCGCGG
HU3.0.Su.S.ais.ce	Cetrimide medium	Hughes	Soybean	3	Cetrimide	Bacteria	Proteobacteria	Gammaproteobacteria	Pseudomonadales	Pseudomonadaceae	Pseudomonas	Pseudomonas protegens	99.6	+++	-	-	-	CTCAGTGTCAGTATCAGTCCAGGTGGTCGCCTTCGCCACTGGTGTTCCTTCCTATATCTACGCATTTCACCGCTACACAGGAAATTCCACCACCCTCTACCATACTCTAGCTTGCCAGTTTTGGATGCAGTTCCCAGGTTGAGCCCGGGGCTTTCACATCCAACTTAACAAACCACCTACGCGCGCTTTACGCCCAGTAATTCCGATTAACGCTTGCACCCTCTGTATTACCGCGGCTGGCTGGCAC
HU3.0.Su.S.ais.ce	Cetrimide medium	Hughes	Soybean	3	Cetrimide	Bacteria	Proteobacteria	Betaproteobacteria	Burkholderiales	Alcaligenaceae	Achromobacter	Achromobacter spanius	100	-	++	-	-	GCTTTCGTGCATGAGCGTCAGTGTTATCCCAGGAGGCTGCCTTCGCCATCGGTGTTCCTCCGCATATCTACGCATTTCACTGCTACACGCGGAATTCCACCTCCCTCTGACACACTCTAGCTCGGTAGTTAAAAATGCAGTTCCAAAGTTAAGCTCTGGGATTTCACATCTTTCTTTCCGAACCGCCTGCGCACGCTTTACGCCCAGTAATTCCGATTAACGCTTGCACCCTACGTATTACCGCGGCTGCTGGCAC
HU3.0.Su.S.ais.ce	Cetrimide medium	Hughes	Soybean	3	Cetrimide	Bacteria	Proteobacteria	Betaproteobacteria	Burkholderiales	Burkholderiaceae	Burkholderia	Burkholderia cepacia	99.61	++++	++	++	++	GCTTTCGTGCTGAGCGTCAGTATTGGCCCAGGGGGCTGCCTTCGCCATCGGTATTCCTCCACATCTCTACGCATTTCACTGCTACACGTGGAATTCTACCCCCCTCTGCCATACTCTAGCCTGCCAGTCACCAATGCAGTTCCCAGGTTGAGCCCGGGGATTTCACATCGGTCTTAGCAAACCGCCTGCGCACGCTTTACGCCCAGTAATTCCGATTAACGCTTGCACCCTACGTATTACCGCGGCTGCTGGCAC
HU2.1.Su.S.ais.ce	Cetrimide medium	Hughes	Soybean	2	Cetrimide	Bacteria	Proteobacteria	Betaproteobacteria	Burkholderiales	Burkholderiaceae	Pandoraea	Pandoraea pnomenusa	95.74	-	++	-	++++	TTCGTGCATGAGTCGTCAGTATCAGTCCCAGGTGGGTCTGCCTTCGCCACTCGGTGTTCCTCCACATCTCTACGCATTTCACTGCTACACGTGAAATTCTACCCCCCTCTGCCATACTCTAGCCTTGCAGTCACGAATGCAGTTCCCAGGTTAAGCCCGGGGATTTCACATCCGTCTTACAAAACCGCCTGCGCACGCTTTACGCCCAGTAATTCCGATTAACGCTTGCACCCTACGTATTACCGCGGCGGCTGGCAC
HU2.1.Su.S.ais.ce	Cetrimide medium	Hughes	Soybean	2	Cetrimide	Bacteria	Proteobacteria	Gammaproteobacteria	Pseudomonadales	Pseudomonadaceae	Pseudomonas	Pseudomonas protegens	99.22	N.D	N.D	N.D	N.D	ACGTCTTTCGCACCTCAGTGTCAGTATTAGTCCAGGTGGTCGCCTTCGCCACTGGTGTTCCTTCCTATATCTACGCATTTCACCGCTACACAGGAAATTCCACCACCCTCTACCATACTCTAGCTTGCCAGTTTTGGATGCAGTTCCCAGGTTGAGCCCGGGGCTTTCACATTCAACTTAACAAACCACCTACGCGCGCTTTACGCCCAGTAATTCCGATTAACGCTTGCACCCTCTGTATTACCGCGGCTGCTGGCAC
HU2.1.Su.S.ais.ce	Cetrimide medium	Hughes	Soybean	2	Cetrimide	Bacteria	Proteobacteria	Gammaproteobacteria	Pseudomonadales	Pseudomonadaceae	Pseudomonas	Pseudomonas vranovensis	99.22	+	+	-	++++	GCTTTCGCACTCAGTGTCAGTATGAGCCCAGGTGGTCGCCTTCGCCACTGGTGTTCCTTCCTATATCTACGCATTTCACCGCTACACAGGAAATTCCACCACCCTCTGCCCTACTCTAGCTCGCCAGTTTTGGATGCAGTTCCCAGGTTGAGCCCGGGGCTTTCACATCCAACTTAACGAACCACCTACGCGCGCTTTACGCCCAGTAATTCCGATTAACGCTTGCACCCTCTGTATTACCGCGGCTGCTGGCAC
HU3.1.Su.S.ais.ce	Cetrimide medium	Hughes	Soybean	3	Cetrimide	Bacteria	Proteobacteria	Gammaproteobacteria	Pseudomonadales	Pseudomonadaceae	Pseudomonas	Pseudomonas putida	99.61	N.D	N.D	N.D	N.D	GCTTTCGCACTCAGTGTCAGTATCAGTCCAGGTGGTCGCCTTCGCCACTGGTGTTCCTTCCTATATCTACGCATTTCACCGCTACACAGGAAATTCCACCACCCTCTACCGTACTCTAGCTTGCCAGTTTTGGATGCAGTTCCCAGGTTGAGCCCGGGGCTTTCACATCCAACTTAACAAACCACCTACGCGCGCTTTACGCCCAGTAATTCCGATTAACGCTTGCACCCTCTGTATTACCGCGGCTGCTGGCACA
HU3.1.Su.S.ais.ce	Cetrimide medium	Hughes	Soybean	3	Cetrimide	Bacteria	Proteobacteria	Gammaproteobacteria	Pseudomonadales	Pseudomonadaceae	Pseudomonas	Pseudomonas fluorescens	99.61	N.D	N.D	N.D	N.D	CTTTCGCACTCAGTGTCAGTATCAGTCCAGGTGGTCGCCTTCGCCACTGGTGTTCCTTCCTATATCTACGCATTTCACCGCTACACAGGAAATTCCACCACCCTCTACCATACTCTAGCTCGCCAGTTTTGGATGCAGTTCCCAGGTTGAGCCCGGGGATTTCACATCCAACTTAACGAACCACCTACGCGCGCTTTACGCCCAGTAATTCCGATTAACGCTTGCACCCTCTGTATTACCGCGGCTGCTGGCACA
HU3.1.Su.S.ais.ce	Cetrimide medium	Hughes	Soybean	3	Cetrimide	Bacteria	Proteobacteria	Betaproteobacteria	Burkholderiales	Burkholderiaceae	Burkholderia	Burkholderia gladioli	100	N.D	N.D	N.D	N.D	GCTTTCGTGCATGAGCGTCAGTATTGGCCCAGGGGGCTGCCTTCGCCATCGGTATTCCTCCACATCTCTACGCATTTCACTGCTACACGTGGAATTCTACCCCCCTCTGCCATACTCTAGCTTGCCAGTCACCAATGCAGTTCCCAGGTTGAGCCCGGGGATTTCACATCGGTCTTAACAAACCGCCTGCGCACGCTTTACGCCCAGTAATTCCGATTAACGCTCGCACCCTACGTATTACCGCGGCTGCTGGCAC
VS3.0.Su.S.ais.ce	Cetrimide medium	Villa Saboya	Soybean	3	Cetrimide	Bacteria	Proteobacteria	Betaproteobacteria	Burkholderiales	Burkholderiaceae	Burkholderia	Burkholderia gladioli	97.29	+++	-	-	+	TTCGTGCATGAGTCGTCAGTATCAGGCCCAGGTGGGCTGCCTTCGCCACTCGGTGATTCCTCCACATCTCTACGCATTTCACTGCTACACGTGAAATTCTACCCCCCTCTGCCATACTCTAGCTTGCCAGTCACCAATGCAGTTCCCAGGTTGAGCCCGGGGATTTCACATCGGTCTTAACAAACCGCCTGCGCACGCTTTACGCCCAGTAATTCCGATTAACGCTCGCACCCTACGTATTACCGCGGCTGCTGGCAC
VS2.1.Su.S.ais.ce	Cetrimide medium	Villa Saboya	Soybean	2	Cetrimide	Bacteria	Proteobacteria	Alphaproteobacteria	Rhizobiales	Rhizobiaceae	Agrobacterium	Agrobacterium fabrum	99.61	-	-	-	++	GCTTTCGCCCTCAGCGTCAGTAATGGACCAGTAAGCCGCCTTCGCCACTGGTGTTCCTCCGAATATCTACGAATTTCACCTCTACACTCGGAATTCCACTTACCTCTTCCATACTCAAGATACCCAGTATCAAAGGCAGTTCCGCAGTTGAGCTGCGGGATTTCACCCCTGACTTAAATATCCGCCTACGTGCGCTTTACGCCCAGTAATTCCGAACAACGCTAGCCCCCTTCGTATTACCGCGGCTGCTGGCAC
VS2.1.Su.S.ais.ce	Cetrimide medium	Villa Saboya	Soybean	2	Cetrimide	Bacteria	Proteobacteria	Betaproteobacteria	Burkholderiales	Alcaligenaceae	Achromobacter	Achromobacter spanius	95.72	-	-	-	-	CTTTCGTGCATGAGCGTCAGTAGTTATCCCAGGTAGGCTGCCTTCGCCATCGGTGTTCCTCCCCATATCTACGCATTTCACTGCTACACGCGAAATTCCACCTCCCTCTGACTACTCTAGCTCGGTAGTTAAGAATGCAGTTCCCAAGTTAAGCTCTGGGATTTCACATCTTTCTTTCCAAACCGCCTGCGCACGCTTTACGCCCAGTAATTCCGATTAACGCTTGCACCCTACGTATTACCGGGCCTGCTGGCAC
VS3.1.Su.S.ais.ce	Cetrimide medium	Villa Saboya	Soybean	3	Cetrimide	Bacteria	Proteobacteria	Betaproteobacteria	Burkholderiales	Alcaligenaceae	Achromobacter	Achromobacter denitrificans	99.6	+	+	+	+++	TTCGTGCTGAGCGTCAGTGTTATCCCAGGAGGCTGCCTTCGCCATCGGTGTTCCTCCGCATATCTACGCATTTCACTGCTACACGCGGAATTCCACCTCCCTCTGACACACTCTAGCCCGGTAGTTAAAAATGCAGTTCCAAAGTTAAGCTCTGGGATTTCACATCTTTCTTTCCGAACCGCCTGCGCACGCTTTACGCCCAGTAATTCCGATTAACGCTTGCACCCTACGTATTACCGCGGCTGCTGGCAC
VS3.1.Su.S.ais.ce	Cetrimide medium	Villa Saboya	Soybean	3	Cetrimide	Bacteria	Proteobacteria	Betaproteobacteria	Burkholderiales	Alcaligenaceae	Achromobacter	Achromobacter denitrificans	100	N.D	N.D	N.D	N.D	TTCGTGCATGAGCGTCAGTGTTATCCCAGGAGGCTGCCTTCGCCATCGGTGTTCCTCCGCATATCTACGCATTTCACTGCTACACGCGGAATTCCACCTCCCTCTGACACACTCTAGCCCGGTAGTTAAAAATGCAGTTCCAAAGTTAAGCTCTGGGATTTCACATCTTTCTTTCCGAACCGCCTGCGCACGCTTTACGCCCAGTAATTCCGATTAACGCTTGCACCCTACGTATTACCGCGGCTGCTGGCAC
VS3.1.Su.S.ais.ce	Cetrimide medium	Villa Saboya	Soybean	3	Cetrimide	Bacteria	Proteobacteria	Gammaproteobacteria	Pseudomonadales	Pseudomonadaceae	Pseudomonas	Pseudomonas savastanoi	93.39	+	+	-	-	AGTCGTCAGTATCAATCCCAGGTAGGCCGCCTTCGCCACTGGTGTTCCTTCCTATATCTACGCATTTCACCGCTACACACGAAATTCCACCTCCCTCTGAATACTCTAGCTTGCCAGTTTTGAATGCAGTTCCCAAGTTGAGCCCGGGGATTTCACATCTTTCTTACCAAACCACCTGCGCGCGCTTTACGCCCAGTAATTCCGATTAACGCTTGCACCCTCTGTATTACCGCGGCTGCTGGCAC
VS2.1.Su.S.ais.ce	Cetrimide medium	Villa Saboya	Soybean	2	Cetrimide	Bacteria	Proteobacteria	Alphaproteobacteria	Rhizobiales	Hyphomicrobiaceae	Devosia	Devosia crocina	73.91	++	++	-	+	GTTCCGGAGTTAACCTGGGGGATTTCCCCCCTTATTAAAAACCACCTACCCCTTTTTCCCCCAATACTAATAAACAATGGTAGCCCCCTTATTATTAGGGGGCGGCTGC
VS2.1.Su.S.ais.ce	Cetrimide medium	Villa Saboya	Soybean	2	Cetrimide	Bacteria	Proteobacteria	Alphaproteobacteria	Rhizobiales	Rhizobiaceae	Agrobacterium	Agrobacterium fabrum	98.83	N.D	N.D	N.D	N.D	CTTTCGCACTCAGCGTCAGTAATGGACCAGTAAGCCGCCTTCGCCACTGGTGTTCCTCCGAATATCTACGAATTTCACCTCTACACTCGGAATTCCACTTACCTCTTCCATACTCAAGATACCCAGTATCAAAGGCAGTTCCGCAGTTGAGCTGCGGGATTTCACCCCTGACTTAAATATCCGCCTACGTGCGCTTTACGCCCAGTAATTCCGAACAACGCTAGCCCCCTTCGTATTACCGCGGGTGGCTGGCAC
VS2.1.Su.S.ais.ce	Cetrimide medium	Villa Saboya	Soybean	2	Cetrimide	Bacteria	Proteobacteria	Betaproteobacteria	Burkholderiales	Burkholderiaceae	Burkholderia	Burkholderia gladioli	99.22	N.D	N.D	N.D	N.D	CTTTCGTGCTGAGCGTCAGTATTGGCCCAGGGGGCTGCCTTCGCCATCGGTATTCCTCCACATCTCTACGCATTTCACTGCTACACGTGGAATTCTACCCCCCTCTGCCATACTCTAGCTTGCCAGTCACCAATGCAGTTCCCAGGTTGAGCCCGGGGATTTCACATCGGTCTTAACAAACCGCCTGCGCACGCTTTACGCCCAGTAATTCCGATTAACGCTCGCACCCTACGNATTACCGCGGCTGCTGGCAC
VS2.1.Su.S.ais.ce	Cetrimide medium	Villa Saboya	Soybean	2	Cetrimide	Bacteria	Proteobacteria	Betaproteobacteria	Burkholderiales	Alcaligenaceae	Achromobacter	Achromobacter denitrificans	98.85	N.D	N.D	N.D	N.D	CACGCTTTCGTGCTGAGCGTCAGTGTTATCCCAGGAGGCTGCCTTCGCCATCGGTGTTCCTCCGCATATCTACGCATTTCACTGCTACACGCGGAATTCCACCTCCCTCTGACACACTCTAGCCCGGTAGTTAAAAATGCAGTTCCAAAGTTAAGCTCTGGGATTTCACATCTTTCTTTCCGAACCGCCTGCGCACGCTTTACGCCCAGTAATTCCGATTAACGCTTGCACCCTACGTATTACCGCGGGTGACTGGCAC
VS3.1.Su.S.ais.ce	Cetrimide medium	Villa Saboya	Soybean	3	Cetrimide	Bacteria	Proteobacteria	Alphaproteobacteria	Rhizobiales	Rhizobiaceae	Agrobacterium	Agrobacterium fabrum	99.22	N.D	N.D	N.D	N.D	TTTCGCACTCAGCGTCAGTAATGGACCAGTAAGCCGCCTTCGCCACTGGTGTTCCTCCGAATATCTACGAATTTCACCTCTACACTCGGAATTCCACTTACCTCTTCCATACTCAAGATACCCAGTATCAAAGGCAGTTCCGCAGTTGAGCTGCGGGATTTCACCCCTGACTTAAATATCCGCCTACGTGCGCTTTACGCCCAGTAATTCCGAACAACGCTAGCCCCCTTCGTATTACCGCGGCTGCTGGCACAAA
VS3.1.Su.S.ais.ce	Cetrimide medium	Villa Saboya	Soybean	3	Cetrimide	Bacteria	Proteobacteria	Betaproteobacteria	Burkholderiales	Alcaligenaceae	Achromobacter	Achromobacter spanius	99.61	N.D	N.D	N.D	N.D	CACGCTTTCGTGCTGAGCGTCAGTGTTATCCCAGGAGGCTGCCTTCGCCATCGGTGTTCCTCCGCATATCTACGCATTTCACTGCTACACGCGGAATTCCACCTCCCTCTGACACACTCTAGCTCGGTAGTTAAAAATGCAGTTCCAAAGTTAAGCTCTGGGATTTCACATCTTTCTTTCCGAACCGCCTGCGCACGCTTTACGCCCAGTAATTCCGATTAACGCTTGCACCCTACGTATTACCGCGGCTGCTGGCAC
SA2.0.Su.S.ais.ce	Cetrimide medium	San Agustin	Soybean	2	Cetrimide	Bacteria	Proteobacteria	Gammaproteobacteria	Pseudomonadales	Pseudomonadaceae	Pseudomonas	Pseudomonas savastanoi	98.41	-	++	-	+	TTCGCACTCAGTGTCAGTATCAGTCCAGGTGGTCGCCTTCGCCACTGGTGTTCCTTCCTATATCTACGCATTTCACCGCTACACAGGAAATTAAACCACCCTCTACCATACTCTAGCTTGCCAGTTTTGGATGCAGTTCCCAGGTTGAGCCCGGGGATTTCACATCCAACTTAACAAACCACCTACCCGCGCTTTACGCCCAGTAATTCCGATTAACGCTTGCACCCTCTGTATTACCGCGGCTGCTGGC
SA3.0.Su.S.ais.ce	Cetrimide medium	San Agustin	Soybean	3	Cetrimide	Bacteria	Proteobacteria	Gammaproteobacteria	Pseudomonadales	Pseudomonadaceae	Pseudomonas	Pseudomonas thivervalensis	99.6	+	++++	-	-	TTCGCACTCAGTGTCAGTATCAGTCCAGGTGGTCGCCTTCGCCACTGGTGTTCCTTCCTATATCTACGCATTTCACCGCTACACAGGAAATTCCACCACCCTCTACCATACTCTAGCTCGACAGTTTTGAATGCAGTTCCCAGGTTGAGCCCGGGGCTTTCACATCCAACTTAACGAACCACCTACGCGCGCTTTACGCCCAGTAATTCCGATTAACGCTTGCACCCTCTGTATTACCGCGGCTGCTGGCAC
SA3.0.Su.S.ais.ce	Cetrimide medium	San Agustin	Soybean	3	Cetrimide	Bacteria	Proteobacteria	Gammaproteobacteria	Pseudomonadales	Pseudomonadaceae	Pseudomonas	Pseudomonas putida	99.6	+	+++	-	++++	TTCGCACTCAGTGTCAGTATCAGTCCAGGTGGTCGCCTTCGCCACTGGTGTTCCTTCCTATATCTACGCATTTCACCGCTACACAGGAAATTCCACCACCCTCTACCGTACTCTAGCTTGCCAGTTTTGGATGCAGTTCCCAGGTTGAGCCCGGGGCTTTCACATCCAACTTAACAAACCACCTACGCGCGCTTTACGCCCAGTAATTCCGATTAACGCTTGCACCCTCTGTATTACCGCGGCTGCTGGCAC
SA3.0.Su.S.ais.ce	Cetrimide medium	San Agustin	Soybean	3	Cetrimide	Bacteria	Proteobacteria	Alphaproteobacteria	Rhizobiales	Rhizobiaceae	Agrobacterium	Agrobacterium fabrum	98.44	-	N.D	-	-	GCTTTCGCACTCAGCGTCAGTATGGACCAGTAAGCCGCCTTCGCCACTGGTGTTCCTCCGAATATCTACGAATTTCACCTCTACACTCGGAATTCCACTTACCTCTTCCATACTCAAGATACCCAGTATCAAAGGCAGTTCCGCAGTTGAGCTGCGGGATTTCACCCCTGACTTAAATATCCGCCTACGTGCGCTTTACGCCCAGTAATTCCGAACAACGCTAGCCCCCTTCGTATTACCGCGGGGGCTGGCAC
SA3.0.Su.S.ais.ce	Cetrimide medium	San Agustin	Soybean	3	Cetrimide	Bacteria	Proteobacteria	Betaproteobacteria	Burkholderiales	Burkholderiaceae	Burkholderia	Burkholderia diffusa	99.21	++++	-	++	++	TTCGTGCATGAGCGTCAGTATTGGCCCAGGGGGCTGCCTTCGCCATCGGTATTCCTCCACATCTCTACGCATTTCACTGCTACACGTGGAATTCTACCCCCCTCTGCCATACTCTAGCTTGCCAGTCACCAATGCAGTTCCCAGGTTGAGCCCGGGGATTTCACATCGGTCTTAACAAACCGCCTGCGCACGCTTTACGCCCAGTAATTCCGATTAACGCTTGCACCCTACGTATTACCGCGCCGGCTGGCAC
SA2.1.Su.S.ais.ce	Cetrimide medium	San Agustin	Soybean	2	Cetrimide	Bacteria	Proteobacteria	Betaproteobacteria	Burkholderiales	Alcaligenaceae	Advenella	Advenella mimigardefordensis	97.96	-	++++	-	-	GCTTTCGTGCATGAGCGTCAGTATTATCCCAGGGGGCTGCCTTCGCCATCGGTGTTCCTCCACATATCTACGCATTTCACTGCTACACGTGGAATTCCACCCCCCTCTGACATACTCTAGTCCGGCAGTTAAGAATGCAGTTCCCAGGTTGAGCCCGGGGATTTCACATCTTTCTTACCGAACCGCCTGCGCACGCTTTACGCCCAGTAATTCCGATTAACGCTTGCACCCTACGTATTACCGCG
SA2.1.Su.S.ais.ce	Cetrimide medium	San Agustin	Soybean	2	Cetrimide	Bacteria	Proteobacteria	Betaproteobacteria	Burkholderiales	Alcaligenaceae	Achromobacter	Achromobacter denitrificans	100	+	+	+	++++	TTCGTGCATGAGCGTCAGTGTTATCCCAGGAGGCTGCCTTCGCCATCGGTGTTCCTCCGCATATCTACGCATTTCACTGCTACACGCGGAATTCCACCTCCCTCTGACACACTCTAGCCCGGTAGTTAAAAATGCAGTTCCAAAGTTAAGCTCTGGGATTTCACATCTTTCTTTCCGAACCGCCTGCGCACGCTTTACGCCCAGTAATTCCGATTAACGCTTGCACCCTACGTATTACCGCGGCTGCTGGCAC
SA2.1.Su.S.ais.ce	Cetrimide medium	San Agustin	Soybean	2	Cetrimide	Bacteria	Proteobacteria	Alphaproteobacteria	Rhizobiales	Rhizobiaceae	Agrobacterium	Agrobacterium fabrum	99.22	N.D	N.D	N.D	N.D	CTTTCGCCCTCAGCGTCAGTAATGGACCAGTAAGCCGCCTTCGCCACTGGTGTTCCTCCGAATATCTACGAATTTCACCTCTACACTCGGAATTCCACTTACCTCTTCCATACTCAAGATACCCAGTATCAAAGGCAGTTCCGCAGTTGAGCTGCGGGATTTCACCCCTGACTTAAATATCCGCCTACGTGCGCTTTACGCCCAGTAATTCCGAACAACGCTAGCCCCCTTCGTATTACCGCGGCGGCTGGCAC
SA2.1.Su.S.ais.ce	Cetrimide medium	San Agustin	Soybean	2	Cetrimide	Bacteria	Proteobacteria	Gammaproteobacteria	Pseudomonadales	Pseudomonadaceae	Pseudomonas	Pseudomonas thivervalensis	100	N.D	N.D	N.D	N.D	CTTTCGCACCTCAGTGTCAGTATCAGTCCAGGTGGTCGCCTTCGCCACTGGTGTTCCTTCCTATATCTACGCATTTCACCGCTACACAGGAAATTCCACCACCCTCTACCATACTCTAGCTCGACAGTTTTGAATGCAGTTCCCAGGTTGAGCCCGGGGCTTTCACATCCAACTTAACGAACCACCTACGCGCGCTTTACGCCCAGTAATTCCGATTAACGCTTGCACCCTCTGTATTACCGCGGCTGCTGGCAC
SA3.1.Su.S.ais.ce	Cetrimide medium	San Agustin	Soybean	3	Cetrimide	Bacteria	Proteobacteria	Gammaproteobacteria	Pseudomonadales	Pseudomonadaceae	Pseudomonas	Pseudomonas brassicacearum	98.83	+++	++++	-	++	GCTTTCGCACTCAGTGTCAGTATCAGTCCAGGTGGTCGCCTTCGCCACTGGTGTTCCTTCCTATATCTACGCATTTCACCGCTACACAGGAAATTCCACCACCCTCTACCATACTCTAGCTCGACAGTTTTGAATGCAGTTCCCAGGTTGAGCCCGGGGATTTCACATCCAACTTAACGAACCACCTACGCGCGCTTTACGCCCAGTAATTCCGATTAACGCTTGCACCCTCTGTATTACCGCGCNGCTGGCAC
SA3.1.Su.S.ais.ce	Cetrimide medium	San Agustin	Soybean	3	Cetrimide	Bacteria	Proteobacteria	Gammaproteobacteria	Pseudomonadales	Pseudomonadaceae	Pseudomonas	Pseudomonas putida	99.23	N.D	N.D	N.D	N.D	CAAGCTTTGCACCTCAGTGTCAGTATCAGTCCAGGTGGTCGCCTTCGCCACTGGTGTTCCTTCCTATATCTACGCATTTCACCGCTACACAGGAAATTCCACCACCCTCTACCGTACTCTAGCTTGCCAGTTTTGGATGCAGTTCCCAGGTTGAGCCCGGGGCTTTCACATCCAACTTAACAAACCACCTACGCGCGCTTTACGCCCAGTAATTCCGATTAACGCTTGCACCCTCTGTATTACCGCGGCTGCTGGCACA
SA3.1.Su.S.ais.ce	Cetrimide medium	San Agustin	Soybean	3	Cetrimide	Bacteria	Proteobacteria	Alphaproteobacteria	Rhizobiales	Rhizobiaceae	Agrobacterium	Agrobacterium tumefaciens	99.22	-	-	-	-	TTTCGCACTCAGCGTCAGTAATGGACCAGTAAGCCGCCTTCGCCACTGGTGTTCCTCCGAATATCTACGAATTTCACCTCTACACTCGGAATTCCACTTACCTCTTCCATACTCAAGATACCCAGTATCAAAGGCAGTTCCAGAGTTGAGCTCTGGGATTTCACCCCTGACTTAAATATCCGCCTACGTGCGCTTTACGCCCAGTAATTCCGAACAACGCTAGCCCCCTTCGTATTACCGCGGCTGCTGGCACAAA
SA3.1.Su.S.ais.ce	Cetrimide medium	San Agustin	Soybean	3	Cetrimide	Bacteria	Proteobacteria	Betaproteobacteria	Burkholderiales	Alcaligenaceae	Achromobacter	Achromobacter spanius	99.22	-	+++	+	-	CTTTCGTGCTGAGCGTCAGTGTTATCCCAGGAGGCTGCCTTCGCCATCGGTGTTCCTCCGCATATCTACGCATTTCACTGCTACACGCGAAATTCCACCTCCCTCTGACACACTCTAGCTCGGTAGTTAAAAATGCAGTTCCAAAGTTAAGCTCTGGGATTTCACATCTTTCTTTCCGAACCGCCTGCGCACGCTTTACGCCCAGTAATTCCGATTAACGCTTGCACCCTACGTATTACCGCGGCTGCTGGCAC
CA3.0.Su.S.ais.ce	Cetrimide medium	Carmen de Areco	Soybean	3	Cetrimide	Bacteria	Proteobacteria	Betaproteobacteria	Burkholderiales	Alcaligenaceae	Achromobacter	Achromobacter denitrificans	100	+	+++	-	++++	TTCGTGCATGAGCGTCAGTGTTATCCCAGGAGGCTGCCTTCGCCATCGGTGTTCCTCCGCATATCTACGCATTTCACTGCTACACGCGGAATTCCACCTCCCTCTGACACACTCTAGCCCGGTAGTTAAAAATGCAGTTCCAAAGTTAAGCTCTGGGATTTCACATCTTTCTTTCCGAACCGCCTGCGCACGCTTTACGCCCAGTAATTCCGATTAACGCTTGCACCCTACGTATTACCGCGGCTGCTGGCAC
CA3.0.Su.S.ais.ce	Cetrimide medium	Carmen de Areco	Soybean	3	Cetrimide	Bacteria	Proteobacteria	Betaproteobacteria	Burkholderiales	Burkholderiaceae	Burkholderia	Burkholderia lata	100	++	-	-	-	CTTTCGTGCATGAGCGTCAGTATTGGCCCAGGGGGCTGCCTTCGCCATCGGTATTCCTCCACATCTCTACGCATTTCACTGCTACACGTGGAATTCTACCCCCCTCTGCCATACTCTAGCCTGCCAGTCACCAATGCAGTTCCCAGGTTGAGCCCGGGGATTTCACATCGGTCTTAGCAAACCGCCTGCGCACGCTTTACGCCCAGTAATTCCGATTAACGCTCGCACCCTACGTATTACCGCGGCTGCTGGCACG
CA3.0.Su.S.ais.ce	Cetrimide medium	Carmen de Areco	Soybean	3	Cetrimide	Bacteria	Proteobacteria	Alphaproteobacteria	Rhodospirillales	Acetobacteraceae	Zavarzinia	Zavarzinia compransoris	75	+	+++	+++	+	GCATTTTGAAGGGGATTTCCGAGGTTAACCCGGGGGTTTTTCCCCCCATTTTAAAAACCCCCCACGCGGCCTTTCCCCCAAAATTCAAAAAAAACTTGCCCCCCTTTTATTTACCGGGG
CA2.1.Su.S.ais.ce	Cetrimide medium	Carmen de Areco	Soybean	2	Cetrimide	Bacteria	Proteobacteria	Gammaproteobacteria	Pseudomonadales	Pseudomonadaceae	Pseudomonas	Pseudomonas aeruginosa	99.21	++++	-	-	-	CTTTCGCACATCAGAGTCAGTATCAGTCCAGGTGGTCGCCTTCGCCACTGGTGTTCCTTCCTATATCTACGCATTTCACCGCTACACAGGAAATTCCACCACCCTCTACCGTACTCTAGCTCAGTAGTTTTGGATGCAGTTCCCAGGTTGAGCCCGGGGATTTCACATCCAACTTGCTGAACCACCTACGCGCGCTTTACGCCCAGTAATTCCGATTAACGCTTGCACCCTTCGTATTACCGCGGCTGCTGGCA
CA2.1.Su.S.ais.ce	Cetrimide medium	Carmen de Areco	Soybean	2	Cetrimide	Bacteria	Proteobacteria	Alphaproteobacteria	Rhizobiales	Rhizobiaceae	Agrobacterium	Agrobacterium tumefaciens	99.61	+	0	-	-	CTTTCGCACTCAGCGTCAGTAATGGACCAGTAAGCCGCCTTCGCCACTGGTGTTCCTCCGAATATCTACGAATTTCACCTCTACACTCGGAATTCCACTTACCTCTTCCATACTCAAGATACCCAGTATCAAAGGCAGTTCCAGAGTTGAGCTCTGGGATTTCACCCCTGACTTAAATATCCGCCTACGTGCGCTTTACGCCCAGTAATTCCGAACAACGCTAGCCCCCTTCGTATTACCGCGGCTGCTGGCAC
CA3.1.Su.S.ais.ce	Cetrimide medium	Carmen de Areco	Soybean	3	Cetrimide	Bacteria	Proteobacteria	Gammaproteobacteria	Pseudomonadales	Pseudomonadaceae	Pseudomonas	Pseudomonas putida	99.61	N.D	N.D	N.D	N.D	CTTTCGCACTCAGTGTCAGTATCAGTCCAGGTGGTCGCCTTCGCCACTGGTGTTCCTTCCTATATCTACGCATTTCACCGCTACACAGGAAATTCCACCACCCTCTACCGTACTCTAGCTTGCCAGTTTTGGATGCAGTTCCCAGGTTGAGCCCGGGGCTTTCACATCCAACTTAACAAACCACCTACGCGCGCTTTACGCCCAGTAATTCCGATTAACGCTTGCACCCTCTGTATTACCGCGGCTGCTGGCAC
CA3.1.Su.S.ais.ce	Cetrimide medium	Carmen de Areco	Soybean	3	Cetrimide	Bacteria	Proteobacteria	Gammaproteobacteria	Pseudomonadales	Pseudomonadaceae	Pseudomonas	Pseudomonas protegens	99.59	++	-	-	-	TTCGAGCTCAGTGTCAGTATCAGTCCAGGTGGTCGCCTTCGCCACTGGTGTTCCTTCCTATATCTACGCATTTCACCGCTACACAGGAAATTCCACCACCCTCTACCATACTCTAGCTTGCCAGTTTTGGATGCAGTTCCCAGGTTGAGCCCGGGGCTTTCACATCCAACTTAACAAACCACCTACGCGCGCTTTACGCCCAGTAATTCCGATTAACGCTTGCACCCTCTGTATTACCGGGCTGCTGGCAC
CA3.1.Su.S.ais.ce	Cetrimide medium	Carmen de Areco	Soybean	3	Cetrimide	Bacteria	Proteobacteria	Betaproteobacteria	Burkholderiales	Burkholderiaceae	Burkholderia	Burkholderia lata	99.22	N.D	N.D	N.D	N.D	GCTTTCGTGCTGAGCGTCAGTATTGGCCCAGGGGGCTGCCTTCGCCATCGGTATTCCTCCACATCTCTACGCATTTCACTGCTACACGTGGAATTCTACCCCCCTCTGCCATACTCTAGCCTGCCAGTCACCAATGCAGTTCCCAGGTTGAGCCCGGGGATTTCACATCGGTCTTAACAAACCGCCTGCGCACGCTTTACGCCCAGTAATTCCGATTAACGCTCGCACCCTACGTATTACCGCGGCTGCTGGCAC
CA3.1.Su.S.ais.ce	Cetrimide medium	Carmen de Areco	Soybean	3	Cetrimide	Bacteria	Proteobacteria	Alphaproteobacteria	Rhizobiales	Xanthobacteraceae	Labrys	Labrys neptuniae	98.84	++	-	-	-	CACGCTTCGCACTCAGCGTCAGTATCGGACCAGTTGGCCGCCTTCGCCACTGGTGTTCTAGCTAATATCTACGAATTTCACCTCTACACTAGCTGTTCCACCAACCTCTTCCGAACTCAAGATCGCCAGTATCGAAGGCAGTTCTGAGGTTGAGCCTCAGGATTTCACCCCCGACTTAACAATCCGCCTACGTGCGCTTTACGCCCAGTAATTCCGAACAACGCTAGCCCCCTTCGTATTACCGCGCTGCTGGCAC
CA2.1.Su.S.ais.ce	Cetrimide medium	Carmen de Areco	Soybean	2	Cetrimide	Bacteria	Proteobacteria	Gammaproteobacteria	Pseudomonadales	Pseudomonadaceae	Pseudomonas	Pseudomonas putida	99.61	+	++	-	+++	GCTTTCGCACTCAGTGTCAGTATCAGTCCAGGTGGTCGCCTTCGCCACTGGTGTTCCTTCCTATATCTACGCATTTCACCGCTACACAGGAAATTCCACCACCCTCTACCGTACTCTAGCTTGCCAGTTTTGGATGCAGTTCCCAGGTTGAGCCCGGGGCTTTCACATCCAACTTAACAAACCACCTACGCGCGCTTTACGCCCAGTAATTCCGATTAACGCTTGCACCCTCTGTATTACCGCGGCTGCTGGCAC
CA2.1.Su.S.ais.ce	Cetrimide medium	Carmen de Areco	Soybean	2	Cetrimide	Bacteria	Proteobacteria	Gammaproteobacteria	Pseudomonadales	Pseudomonadaceae	Pseudomonas	Pseudomonas putida	99.6	N.D	N.D	N.D	N.D	GCTTTCGCCCTCAGTGTCAGTATCAGTCCAGGTGGTCGCCTTCGCCACTGGTGTTCCTTCCTATATCTACGCATTTCACCGCTACACAGGAAATTCCACCACCCTCTACCGTACTCTAGCTTGCCAGTTTTGGATGCAGTTCCCAGGTTGAGCCCGGGGCTTTCACATCCAACTTAACAAACCACCTACGCGCGCTTTACGCCCAGTAATTCCGATTAACGCTTGCACCCTCTGTATTACCGCGGC
CA3.1.Su.S.ais.ce	Cetrimide medium	Carmen de Areco	Soybean	3	Cetrimide	Bacteria	Proteobacteria	Alphaproteobacteria	Rhizobiales	Rhizobiaceae	Agrobacterium	Agrobacterium tumefaciens	99.59	N.D	N.D	N.D	N.D	CTCAGCGTCAGTAATGGACCAGTAAGCCGCCTTCGCCACTGGTGTTCCTCCGAATATCTACGAATTTCACCTCTACACTCGGAATTCCACTTACCTCTTCCATACTCAAGATACCCAGTATCAAAGGCAGTTCCAGAGTTGAGCTCTGGGATTTCACCCCTGACTTAAATATCCGCCTACGTGCGCTTTACGCCCAGTAATTCCGAACAACGCTAGCCCCCTTCGTATTACCGCGCTGCTGGCAC
CA2.1.Su.S.ais.ce	Cetrimide medium	Carmen de Areco	Soybean	2	Cetrimide	Bacteria	Proteobacteria	Gammaproteobacteria	Pseudomonadales	Pseudomonadaceae	Pseudomonas	Pseudomonas entomophila	78.57	-	+++	-	+	CTCAGTGTCAGTATAAGTCAGGGGGTCCCTTCGCCAGTGGTGTTCCTTCCTATTCTACGTTTTCACCGCGATCAAAATTCCCCTCCCCTCTAATATACACTAGGGCGTTGTTTTGGATGTTCCCCCTGGAGCCCCGGGTTTT
CA2.1.Su.S.ais.ce	Cetrimide medium	Carmen de Areco	Soybean	2	Cetrimide	Bacteria	Proteobacteria	Gammaproteobacteria	Pseudomonadales	Pseudomonadaceae	Pseudomonas	Pseudomonas marincola	71.97	-	0	-	-	ACATCAGCGTCAGTATGGACAGTAAGCCGCCTTCGCAACTGGTGTTTTTCGAAAATAACAATTTTCCGCTAAACCTGGGAATTCACTTCTCTATATACTCTAAATTGCCCATTTTGGAAGGAGTTTCCAGGTTGAGCCCGGGGGTTTTTATCCTTTTTAAAACCCCCGCCGCGCGCTTTTTACCCATAAATTCAAATAAAAACTTGCGCCATCTTTATTACCGCGG
CA3.1.Su.S.ais.ce	Cetrimide medium	Carmen de Areco	Soybean	3	Cetrimide	Bacteria	Proteobacteria	Alphaproteobacteria	Rhizobiales	Rhizobiaceae	Agrobacterium	Agrobacterium fabrum	99.61	++	-	-	-	CTTTCGCACTCAGCGTCAGTAATGGACCAGTAAGCCGCCTTCGCCACTGGTGTTCCTCCGAATATCTACGAATTTCACCTCTACACTCGGAATTCCACTTACCTCTTCCATACTCAAGATACCCAGTATCAAAGGCAGTTCCGCAGTTGAGCTGCGGGATTTCACCCCTGACTTAAATATCCGCCTACGTGCGCTTTACGCCCAGTAATTCCGAACAACGCTAGCCCCCTTCGTATTACCGCGGCTGCTGGCAC
CA3.1.Su.S.ais.ce	Cetrimide medium	Carmen de Areco	Soybean	3	Cetrimide	Bacteria	Proteobacteria	Alphaproteobacteria	Rhizobiales	Rhizobiaceae	Agrobacterium	Agrobacterium fabrum	98.44	N.D	N.D	N.D	N.D	GCTTTCGACTCAGCGTCAGTAATGGACCAGTAAGCCGCCTTCGCCACTGGTGTTCCTCCGAATATCTACGAATTTCACCTCTACACTCGGAATTCCACTTACCTCTTCCATACTCAAGATACCCAGTATCAAAGGCAGTTCCGCAGTTGAGCTGCGGGATTTCACCCCTGACTTAAATATCCGCCTACGTGCGCTTTACGCCCAGTAATTCCGAACAACGCTAGCCCCCTTCGTATTACCGCGCTGCTGGCAC
CA3.1.Su.S.ais.ce	Cetrimide medium	Carmen de Areco	Soybean	3	Cetrimide	Bacteria	Proteobacteria	Gammaproteobacteria	Pseudomonadales	Pseudomonadaceae	Pseudomonas	Pseudomonas denitrificans	99.6	-	++++	-	++++	TTCGCACTCAGTGTCAGTATCAGTCCAGGTGGTCGCCTTCGCCACTGGTGTTCCTTCCTATATCTACGCATTTCACCGCTACACAGGAAATTCCACCACCCTCTACCGTACTCTAGTCAGGCAGTTATGGATGCAGTTCCCAGGTTGAGCCCGGGGATTTCACATCCATCTTACCAAACCACCTACGCGCGCTTTACGCCCAGTAATTCCGATTAACGCTTGCACCCTTCGTATTACCGCGGCTGCTGGCAC
CH2.0.En.S.ais.en	Root-associated bacteria in nutritive medium	Chilibroste	Soybean	2	Nutritive medium	Bacteria	Proteobacteria	Gammaproteobacteria	Pseudomonadales	Pseudomonadaceae	Pseudomonas	Pseudomonas thivervalensis	99.61	+	++++	++	++	CTTTCGCACTCAGTGTCAGTATCAGTCCAGGTGGTCGCCTTCGCCACTGGTGTTCCTTCCTATATCTACGCATTTCACCGCTACACAGGAAATTCCACCACCCTCTACCATACTCTAGCTCGACAGTTTTGAATGCAGTTCCCAGGTTGAGCCCGGGGCTTTCACATCCAACTTAACGAACCACCTACGCGCGCTTTACGCCCAGTAATTCCGATTAACGCTTGCACCCTCTGTATTACCGCGGCTGCTGGCACA
CH2.1.En.S.ais.en	Root-associated bacteria in nutritive medium	Chilibroste	Soybean	2	Nutritive medium	Bacteria	Proteobacteria	Gammaproteobacteria	Pseudomonadales	Pseudomonadaceae	Pseudomonas	Pseudomonas fluorescens	99.22	+	-	+	++	TTTCGCACTCAGTGTCAGTATCAGTCCAGGTGGTCGCCTTCGCCACTGGTGTTCCTTCCTATATCTACGCATTTCACCGCTACACAGGAAATTCCACCACCCTCTACCATACTCTAGCTCGCCAGTTTTGGATGCAGTTCCCAGGTTGAGCCCGGGGATTTCACATCCAACTTAACGAACCACCTACGCGCGCTTTACGCCCAGTAATTCCGATTAACGCTTGCACCCTCTGTATTACCGCGGCGTGCTGGCACA
CH2.1.En.S.ais.en	Root-associated bacteria in nutritive medium	Chilibroste	Soybean	2	Nutritive medium	Bacteria	Firmicutes	Bacilli	Bacillales	Bacillaceae	Bacillus	Bacillus megaterium	100	-	-	-	+	CTTTCGCGCCTCAGCGTCAGTTACAGACCAAAAAGCCGCCTTCGCCACTGGTGTTCCTCCACATCTCTACGCATTTCACCGCTACACGTGGAATTCCGCTTTTCTCTTCTGCACTCAAGTTCCCCAGTTTCCAATGACCCTCCACGGTTGAGCCGTGGGCTTTCACATCAGACTTAAGAAACCGCCTGCGCGCGCTTTACGCCCAATAATTCCGGATAACGCTTGCCACCTACGTATTACCGCGGCTGCTGGCAC
CH2.1.En.S.ais.en	Root-associated bacteria in nutritive medium	Chilibroste	Soybean	2	Nutritive medium	Bacteria	Proteobacteria	Gammaproteobacteria	Enterobacteriales	Enterobacteriaceae	Salmonella	Salmonella bongori	99.61	N.D	N.D	-	+	CTTTCGCACTGAGCGTCAGTCTTCGTCCAGGGGGCCGCCTTCGCCACCGGTATTCCTCCAGATCTCTACGCATTTCACCGCTACACCTGGAATTCTACCCCCCTCTACGAGACTCAAGCCTGCCAGTTTCGGATGCAGTTCCCAGGTTGAGCCCGGGGATTTCACATCCGACTTGACAGACCGCCTGCGTGCGCTTTACGCCCAGTAATTCCGATTAACGCTTGCACCCTCCGTATTACCGCGGCTGCTGGCAC
CH2.1.En.S.ais.en	Root-associated bacteria in nutritive medium	Chilibroste	Soybean	2	Nutritive medium	Bacteria	Proteobacteria	Gammaproteobacteria	Pseudomonadales	Pseudomonadaceae	Pseudomonas	Pseudomonas fluorescens	99.61	N.D	N.D	N.D	N.D	GCTTTCGCACTCAGTGTCAGTATCAGTCCAGGTGGTCGCCTTCGCCACTGGTGTTCCTTCCTATATCTACGCATTTCACCGCTACACAGGAAATTCCACCACCCTCTACCATACTCTAGCTCGCCAGTTTTGGATGCAGTTCCCAGGTTGAGCCCGGGGATTTCACATCCAACTTAACGAACCACCTACGCGCGCTTTACGCCCAGTAATTCCGATTAACGCTTGCACCCTCTGTATTACCGCGGCTGCTGGCACA
CH2.1.En.S.ais.en	Root-associated bacteria in nutritive medium	Chilibroste	Soybean	2	Nutritive medium	Bacteria	Proteobacteria	Gammaproteobacteria	Pseudomonadales	Pseudomonadaceae	Pseudomonas	Pseudomonas jinjuensis	91.01	-	-	-	-	GCTTTCGCCCTCAGTGTCAGTATACAGACCAGGTGGTCGCCTTCGCCACTGGTGTTCCTTCCAACATCTACGCATTTCACCGCTACACATGAAATTCCACTTTCCTCTACTGTACTCTAGTCCGCCAGTTTCGGATGAACCTCCCAGGTTGAGCCCGGGGATTTCACATCCAACTTAACAAACCACCT
CH2.1.En.S.ais.en	Root-associated bacteria in nutritive medium	Chilibroste	Soybean	2	Nutritive medium	Bacteria	Proteobacteria	Gammaproteobacteria	Pseudomonadales	Pseudomonadaceae	Pseudomonas	Pseudomonas thivervalensis	98.82	N.D	N.D	N.D	N.D	TTTCCACATCAGTGTCAGTATCAGTCCAGGTGGTCGCCTTCGCCACTGGTGTTCCTTCCTATATCTACGCATTTCACCGCTACACAGGAAATTACACCACCCTCTACCATACTCTAGCTCGACAGTTTTGAATGCAGTTCCCAGGTTGAGCCCGGGGCTTTCACATCCAACTTAACGAACCACCTACGCGCGCTTTACGCCCAGTAATTCCGATTAACGCTTGCACCCTCTGTATTACCGCGGCTGCTGGCACA
CH2.1.En.S.ais.en	Root-associated bacteria in nutritive medium	Chilibroste	Soybean	2	Nutritive medium	Bacteria	Proteobacteria	Gammaproteobacteria	Pseudomonadales	Pseudomonadaceae	Pseudomonas	Pseudomonas thivervalensis	99.61	N.D	N.D	N.D	N.D	TTTCGCACTCAGTGTCAGTATCAGTCCAGGTGGTCGCCTTCGCCACTGGTGTTCCTTCCTATATCTACGCATTTCACCGCTACACAGGAAATTCCACCACCCTCTACCATACTCTAGCTCGACAGTTTTGAATGCAGTTCCCAGGTTGAGCCCGGGGCTTTCACATCCAACTTAACGAACCACCTACGCGCGCTTTACGCCCAGTAATTCCGATTAACGCTTGCACCCTCTGTATTACCGCGGCTGCTGGCACA
CH2.1.En.S.ais.en	Root-associated bacteria in nutritive medium	Chilibroste	Soybean	2	Nutritive medium	Bacteria	Firmicutes	Bacilli	Bacillales	Bacillaceae	Bacillus	Bacillus megaterium	99.22	N.D	N.D	N.D	N.D	TTTCGCGCCTCAGCGTCAGTTACAGACCAAAAAGCCGCCTTCGCCACTGGTGTTCCTCCACATCTCTACGCATTTCACCGCTACACGTGGAATTCCGCTTTTCTCTTCTGCACTCAAGTTCCCCAGTTTCCAATGACCCTCCACGGTTGAGCCGTGGGCTTTCACATCAGACTTAAGAAACCGCCTGCGCGCGCTTTACGCCCAATAATTCCGGATAACGCTTGCCACCTACGTATTACCGCGGTGTGCTGGCAC
CH2.1.En.S.ais.en	Root-associated bacteria in nutritive medium	Chilibroste	Soybean	2	Nutritive medium	Bacteria	Proteobacteria	Gammaproteobacteria	Pseudomonadales	Pseudomonadaceae	Pseudomonas	Pseudomonas putida	99.61	N.D	N.D	-	+++	TTTCGCACTCAGTGTCAGTATCAGTCCAGGTGGTCGCCTTCGCCACTGGTGTTCCTTCCTATATCTACGCATTTCACCGCTACACAGGAAATTCCACCACCCTCTACCGTACTCTAGCTTGCCAGTTTTGGATGCAGTTCCCAGGTTGAGCCCGGGGCTTTCACATCCAACTTAACAAACCACCTACGCGCGCTTTACGCCCAGTAATTCCGATTAACGCTTGCACCCTCTGTATTACCGCGGCTGCTGGCACA
CH2.1.En.S.ais.en	Root-associated bacteria in nutritive medium	Chilibroste	Soybean	2	Nutritive medium	Bacteria	Firmicutes	Bacilli	Bacillales	Bacillaceae	Bacillus	Bacillus megaterium	100	N.D	N.D	N.D	N.D	CTTTCGCGCCTCAGCGTCAGTTACAGACCAAAAAGCCGCCTTCGCCACTGGTGTTCCTCCACATCTCTACGCATTTCACCGCTACACGTGGAATTCCGCTTTTCTCTTCTGCACTCAAGTTCCCCAGTTTCCAATGACCCTCCACGGTTGAGCCGTGGGCTTTCACATCAGACTTAAGAAACCGCCTGCGCGCGCTTTACGCCCAATAATTCCGGATAACGCTTGCCACCTACGTATTACCGCGGCTGCTGGCAC
CH2.1.En.S.ais.en	Root-associated bacteria in nutritive medium	Chilibroste	Soybean	2	Nutritive medium	Bacteria	Proteobacteria	Alphaproteobacteria	Rhizobiales	Rhizobiaceae	Agrobacterium	Agrobacterium fabrum	98.83	N.D	N.D	-	-	GGGCTGTCCAGCTTTCGCACTCAGCGTCAGTAATGGACCAGTAAGCCGCCTTCGCCACTGGTGTTCCTCCGAATATCTACGAATTTCACCTCTACACTCGGAATTCCACTTACCTCTTCCATACTCAAGATACCCAGTATCAAAGGCAGTTCCGCAGTTGAGCTGCGGGATTTCACCCCTGACTTAAATATCCGCCTACGTGCGCTTTACGCCCAGTAATTCCGAACAACGCTAGCCCCCTTCGTATTACCGCGGNTGGCTGGCAC
CH2.1.En.S.ais.en	Root-associated bacteria in nutritive medium	Chilibroste	Soybean	2	Nutritive medium	Bacteria	Proteobacteria	Gammaproteobacteria	Xanthomonadales	Xanthomonadaceae	Stenotrophomonas	Stenotrophomonas maltophilia	98.82	-	+++	-	-	CTTTCGTGCCTCAGTGTCAGTGTTGGTCCAGGTAGCTGCCTTCGCCATGGATGTTCCTCCCGATCTCTACGCATTTCACTGCTACACCGGGAATTCCGCTACCCTCTACCACACTCTAGTTGTCCAGTTTCCACTGCAGTTCCCAGGTTGAGCCCAGGGCTTTCACAACAGACTTAAACAACCACCTACGCACGCTTTACGCCCAGTAATTCCGAGTAACGCTTGCACCCTTCGTATTACCGCGGCTGCTGGCAC
CH2.1.En.S.ais.en	Root-associated bacteria in nutritive medium	Chilibroste	Soybean	2	Nutritive medium	Bacteria	Proteobacteria	Gammaproteobacteria	Pseudomonadales	Pseudomonadaceae	Pseudomonas	Pseudomonas fluorescens	99.61	N.D	N.D	N.D	N.D	TTTCGCACTCAGTGTCAGTATCAGTCCAGGTGGTCGCCTTCGCCACTGGTGTTCCTTCCTATATCTACGCATTTCACCGCTACACAGGAAATTCCACCACCCTCTACCATACTCTAGCTCGCCAGTTTTGGATGCAGTTCCCAGGTTGAGCCCGGGGATTTCACATCCAACTTAACGAACCACCTACGCGCGCTTTACGCCCAGTAATTCCGATTAACGCTTGCACCCTCTGTATTACCGCGGCTGCTGGCACA
CH3.1.En.S.ais.en	Root-associated bacteria in nutritive medium	Chilibroste	Soybean	3	Nutritive medium	Bacteria	Proteobacteria	Gammaproteobacteria	Pseudomonadales	Pseudomonadaceae	Pseudomonas	Pseudomonas protegens	99.61	-	-	-	-	CTTTCGCACTCAGTGTCAGTATCAGTCCAGGTGGTCGCCTTCGCCACTGGTGTTCCTTCCTATATCTACGCATTTCACCGCTACACAGGAAATTCCACCACCCTCTACCATACTCTAGCTTGCCAGTTTTGGATGCAGTTCCCAGGTTGAGCCCGGGGCTTTCACATCCAACTTAACAAACCACCTACGCGCGCTTTACGCCCAGTAATTCCGATTAACGCTTGCACCCTCTGTATTACCGCGGCTGCTGGCAC
CH3.1.En.S.ais.en	Root-associated bacteria in nutritive medium	Chilibroste	Soybean	3	Nutritive medium	Bacteria	Proteobacteria	Gammaproteobacteria	Enterobacteriales	Enterobacteriaceae	Klebsiella	Klebsiella pneumoniae	93.28	-	-	-	-	TTCGCACTGAGTGTCAGTCTCATGCCAGGGGGCCGCCTTCGCCACCGGTGTTCCTTCCTATCTCTACGCATTTCACCGCTACACCTGAAATTCCACCCCCCTCTACCATACTCTAGCCTGCCAGTTTCGAATGCAGTTCCCAGGTTGAGCCCGGGGATTTCACATCCAACTTGACAAACCGCCTACGTGCGCTTTACGCCCAGTAATTCCGATTAACGCTTGCACCCTCCGTATTACCGCGGCTGCTGGCAC
CH3.1.En.S.ais.en	Root-associated bacteria in nutritive medium	Chilibroste	Soybean	3	Nutritive medium	Bacteria	Proteobacteria	Gammaproteobacteria	Pseudomonadales	Pseudomonadaceae	Pseudomonas	Pseudomonas savastanoi	95.85	++++	++++	+	+	GTCAGTATTTGTCCAGGGGGTCGCCTTCGCCACCGGTGTTCCTCCCTATCTCTACGCATTTCACCGCTACACCGGAAATTCCACCCCCCTCTACCATACTCTAGCTTGCCAGTTTTGGATGCAGTTCCCAGGTTGAGCCCGGGGATTTCACATCCGACTTAACAAACCACCTGCGCGCGCTTTACGCCCAGTAATTCCGATTAACGCTTGCACCCTCTGTATTACCGCGGCTGCTGGCACA
CH3.1.En.S.ais.en	Root-associated bacteria in nutritive medium	Chilibroste	Soybean	3	Nutritive medium	Bacteria	Proteobacteria	Gammaproteobacteria	Pseudomonadales	Pseudomonadaceae	Pseudomonas	Pseudomonas savastanoi	99.23	N.D	N.D	N.D	N.D	CTTTCGACCTCAGTGTCAGTATCAGTCCAGGTGGTCGCCTTCGCCACTGGTGTTCCTTCCTATATCTACGCATTTCACCGCTACACAGGAAATTCCACCACCCTCTACCATACTCTAGCTTGCCAGTTTTGGATGCAGTTCCCAGGTTGAGCCCGGGGATTTCACATCCAACTTAACAAACCACCTACGCGCGCTTTACGCCCAGTAATTCCGATTAACGCTTGCACCCTCTGTATTACCGCGGCTGCTGGCACTGAG
CH3.1.En.S.ais.en	Root-associated bacteria in nutritive medium	Chilibroste	Soybean	3	Nutritive medium	Bacteria	Proteobacteria	Alphaproteobacteria	Rhizobiales	Rhizobiaceae	Agrobacterium	Agrobacterium fabrum	97.65	N.D	N.D	N.D	N.D	TTCGCCCTCAGCGTCAGTAATGGACCAGGAAGGCCGCCTTCGCCACTGGTGTTCCTCTCGAATATCTACGAATTTCACCTCTACACTCGGAATTCCACTTACCTCTTCCATACTCAAGATACCCAGTATCAAAGGCAGTTCCGCAGTTGAGCTGCGGGATTTCACCCCTGACTTAAATATCCGCCTACGTGCGCTTTACGCCCAGTAATTCCGAACAACGCTTGCCCCCTTCGTATTACCGCGCTGCTGGCAC
CH3.1.En.S.ais.en	Root-associated bacteria in nutritive medium	Chilibroste	Soybean	3	Nutritive medium	Bacteria	Proteobacteria	Gammaproteobacteria	Enterobacteriales	Enterobacteriaceae	Klebsiella	Klebsiella pneumoniae	100	N.D	N.D	N.D	N.D	GCTTTCGCACCTGAGCGTCAGTCTTTGTCCAGGGGGCCGCCTTCGCCACCGGTATTCCTCCAGATCTCTACGCATTTCACCGCTACACCTGGAATTCTACCCCCCTCTACAAGACTCTAGCCTGCCAGTTTCGAATGCAGTTCCCAGGTTGAGCCCGGGGATTTCACATCCGACTTGACAGACCGCCTGCGTGCGCTTTACGCCCAGTAATTCCGATTAACGCTTGCACCCTCCGTATTACCGCGGCTGCTGGCAC
CH3.1.En.S.ais.en	Root-associated bacteria in nutritive medium	Chilibroste	Soybean	3	Nutritive medium	Bacteria	Proteobacteria	Gammaproteobacteria	Pseudomonadales	Pseudomonadaceae	Pseudomonas	Pseudomonas savastanoi	98.06	N.D	N.D	N.D	N.D	GCTTTCGCNCTCAGTGTCAGTATCACGTCCAGGTGGTCGCCTTCGCCACTGGTGTTCCTTCCTATATCTACGCATTTCACCGCTACACAGGAAATTCCACCACCCTCTACCATACTCTAGCTTGCCAGTTTTGGATGCAGTTCCCAGGTTGAGCCCGGGGATTTCACATCCAACTTAACAAACCACCTACGCGCGCTTTACGCCCAGTAATTCCGATTAACGCTTGCACCCTCTGTATTACCGCGCCTGGCTGGCAC
CH3.1.En.S.ais.en	Root-associated bacteria in nutritive medium	Chilibroste	Soybean	3	Nutritive medium	Bacteria	Proteobacteria	Gammaproteobacteria	Pseudomonadales	Pseudomonadaceae	Pseudomonas	Pseudomonas protegens	99.22	N.D	N.D	N.D	N.D	CTTTCGCNCTCAGTGTCAGTATCAGTCCAGGTGGTCGCCTTCGCCACTGGTGTTCCTTCCTATATCTACGCATTTCACCGCTACACAGGAAATTCCACCACCCTCTACCATACTCTAGCTTGCCAGTTTTGGATGCAGTTCCCAGGTTGAGCCCGGGGCTTTCACATCCAACTTAACAAACCACCTACGCGCGCTTTACGCCCAGTAATTCCGATTAACGCTTGCACCCTCTGTATTACCGCGGCTGCTGGCAC
CH3.1.En.S.ais.en	Root-associated bacteria in nutritive medium	Chilibroste	Soybean	3	Nutritive medium	Bacteria	Proteobacteria	Gammaproteobacteria	Pseudomonadales	Pseudomonadaceae	Pseudomonas	Pseudomonas putida	99.61	N.D	N.D	N.D	N.D	CTTTCGCCCTCAGTGTCAGTATCAGTCCAGGTGGTCGCCTTCGCCACTGGTGTTCCTTCCTATATCTACGCATTTCACCGCTACACAGGAAATTCCACCACCCTCTACCGTACTCTAGCTTGCCAGTTTTGGATGCAGTTCCCAGGTTGAGCCCGGGGCTTTCACATCCAACTTAACAAACCACCTACGCGCGCTTTACGCCCAGTAATTCCGATTAACGCTTGCACCCTCTGTATTACCGCGGCTGCTGGCAC
CH3.1.En.S.ais.en	Root-associated bacteria in nutritive medium	Chilibroste	Soybean	3	Nutritive medium	Bacteria	Proteobacteria	Gammaproteobacteria	Enterobacteriales	Enterobacteriaceae	Salmonella	Salmonella bongori	94.94	N.D	N.D	N.D	N.D	CTTTCGCACCTGAGTCGTCAGTCTCACGTCCAGGGGGCCGCCTTCGCCACCGGTGTTCCTCCCTATCTCTACGCATTTCACCGCTACACCTGAAATTCCACCCCCCTCTACCAGACTCTAGCCTGCCAGTTTCGGATGCAGTTCCCAGGTTGAGCCCGGGGATTTCACATCCGACTTGACAAACCGCCTGCGTGCGCTTTACGCCCAGTAATTCCGATTAACGCTTGCACCCTCCGTATTACCGCGGNNGCTGGCAC
CH3.1.En.S.ais.en	Root-associated bacteria in nutritive medium	Chilibroste	Soybean	3	Nutritive medium	Bacteria	Proteobacteria	Gammaproteobacteria	Xanthomonadales	Xanthomonadaceae	Stenotrophomonas	Stenotrophomonas maltophilia	99.61	N.D	N.D	N.D	N.D	GCTTTCGTGCTCAGTGTCAGTGTTGGTCCAGGTAGCTGCCTTCGCCATGGATGTTCCTCCTGATCTCTACGCATTTCACTGCTACACCAGGAATTCCGCTACCCTCTACCACACTCTAGTCGCCCAGTATCCACTGCAGTTCCCAGGTTGAGCCCAGGGCTTTCACAACGGACTTAAACGACCACCTACGCACGCTTTACGCCCAGTAATTCCGAGTAACGCTTGCACCCTTCGTATTACCGCGGCTGCTGGCAC
CH3.1.En.S.ais.en	Root-associated bacteria in nutritive medium	Chilibroste	Soybean	3	Nutritive medium	Bacteria	Proteobacteria	Gammaproteobacteria	Xanthomonadales	Xanthomonadaceae	Stenotrophomonas	Stenotrophomonas maltophilia	98.82	N.D	N.D	N.D	N.D	CTTTCGGTGCTCAGTGTCAGTGTTGGTCCAGGTAGCTGCCTTCGCCATGGATGTTCCTCCTGATCTCTACGCATTTCACTGCTACACCAGGAATTCCGCTACCCTCTACCACACTCTAGTCGCCCAGTATCCACTGCAGTTCCCAGGTTGAGCCCAGGGCTTTCACAACGGACTTAAACGACCACCTACGCACGCTTTACGCCCAGTAATTCCGAGTAACGCTTGCACCCTTCGTATTACCGCGGCTGCTGGCAC
CH3.1.En.S.ais.en	Root-associated bacteria in nutritive medium	Chilibroste	Soybean	3	Nutritive medium	Bacteria	Proteobacteria	Gammaproteobacteria	Pseudomonadales	Pseudomonadaceae	Pseudomonas	Pseudomonas protegens	98.84	N.D	N.D	N.D	N.D	GCTTTCGCACTCAGTGTCAGTATCAGTCCAGGTGGTCGCCTTCGCCACTGGTGTTCCTTCCTATATCTACGCATTTCACCGCTACACAGGAAATTCCACCACCCTCTACCATACTCTAGCTTGCCAGTTTTGGATGCAGTTCCCAGGTTGAGCCCGGGGCTTTCACATCCAACTTAACAAACCACCTACGCGCGCTTTACGCCCAGTAATTCCGATTAACGCTTGCACCCTCTGTATTACCGCGCCTGGCTGGCACA
CH3.1.En.S.ais.en	Root-associated bacteria in nutritive medium	Chilibroste	Soybean	3	Nutritive medium	Bacteria	Proteobacteria	Gammaproteobacteria	Enterobacteriales	Enterobacteriaceae	Pantoea	Pantoea vagans	98.83	-	+	-	++	CTTTCGCACTGAGCGTCAGTCTCATGTCCAGGGGGCCGCCTTCGCCACCGGTATTCCTCCAGATCTCTACGCATTTCACCGCTACACCTGGAATTCTACCCCCCTCTACAAGACTCAAGCCTGCCAGTTTCAAATGCAGTTCCCAGGTTAAGCCCGGGGATTTCACATCTGACTTAACAGACCGCCTGCGTGCGCTTTACGCCCAGTAATTCCGATTAACGCTTGCACCCTCCGTATTACCGCGGCTGCTGGCAC
CH3.1.En.S.ais.en	Root-associated bacteria in nutritive medium	Chilibroste	Soybean	3	Nutritive medium	Bacteria	Proteobacteria	Gammaproteobacteria	Enterobacteriales	Enterobacteriaceae	Klebsiella	Klebsiella pneumoniae	99.61	N.D	N.D	N.D	N.D	TTTCGCCCTGAGCGTCAGTCTTTGTCCAGGGGGCCGCCTTCGCCACCGGTATTCCTCCAGATCTCTACGCATTTCACCGCTACACCTGGAATTCTACCCCCCTCTACAAGACTCTAGCCTGCCAGTTTCGAATGCAGTTCCCAGGTTGAGCCCGGGGATTTCACATCCGACTTGACAGACCGCCTGCGTGCGCTTTACGCCCAGTAATTCCGATTAACGCTTGCACCCTCCGTATTACCGCGGCTGCTGGCAC
CH3.1.En.S.ais.en	Root-associated bacteria in nutritive medium	Chilibroste	Soybean	3	Nutritive medium	Bacteria	Proteobacteria	Gammaproteobacteria	Xanthomonadales	Xanthomonadaceae	Lysobacter	Lysobacter spongiicola	72.81	-	+	-	-	CCTTCTCCCCGGTGTTTCTCCCTATATTTTCTCATTTTTTTGCTACACCAGGAGTTATCTCTTTTCTACCTCAATCTAATATGACCGTATTTTATAAATTTCCAAGTTGAGCCCGGGGATTTATTTCAAAACTTTACAAACCCCCTACGAGCGCTTTACGCCCAATAATTTCTAATAATGCTTGGGCCCTACTTATTAACTCGCGGGCTGGCA
AR2.0.En.S.ais.en	Root-associated bacteria in nutritive medium	Aranguren	Soybean	2	Nutritive medium	Bacteria	Proteobacteria	Gammaproteobacteria	Pseudomonadales	Pseudomonadaceae	Pseudomonas	Pseudomonas protegens	99.22	-	-	-	-	CTTTCGCACCTCAGTGTCAGTATCACGTCCAGGTGGTCGCCTTCGCCACTGGTGTTCCTTCCTATATCTACGCATTTCACCGCTACACAGGAAATTCCACCACCCTCTACCATACTCTAGCTTGCCAGTTTTGGATGCAGTTCCCAGGTTGAGCCCGGGGCTTTCACATCCAACTTAACAAACCACCTACGCGCGCTTTACGCCCAGTAATTCCGATTAACGCTTGCACCCTCTGTATTACCGCGGNTGCTGGCAC
AR2.0.En.S.ais.en	Root-associated bacteria in nutritive medium	Aranguren	Soybean	2	Nutritive medium	Bacteria	Proteobacteria	Gammaproteobacteria	Pseudomonadales	Pseudomonadaceae	Pseudomonas	Pseudomonas savastanoi	100	++++	++	++	+	TTTCGCACCTCAGTGTCAGTATCAGTCCAGGTGGTCGCCTTCGCCACTGGTGTTCCTTCCTATATCTACGCATTTCACCGCTACACAGGAAATTCCACCACCCTCTACCATACTCTAGCTTGCCAGTTTTGGATGCAGTTCCCAGGTTGAGCCCGGGGATTTCACATCCAACTTAACAAACCACCTACGCGCGCTTTACGCCCAGTAATTCCGATTAACGCTTGCACCCTCTGTATTACCGCGGCTGCTGGCACAGA
AR2.0.En.S.ais.en	Root-associated bacteria in nutritive medium	Aranguren	Soybean	2	Nutritive medium	Bacteria	Proteobacteria	Gammaproteobacteria	Enterobacteriales	Enterobacteriaceae	Klebsiella	Klebsiella pneumoniae	100	-	++	-	++++	GCTTTCGCACCTGAGCGTCAGTCTTTGTCCAGGGGGCCGCCTTCGCCACCGGTATTCCTCCAGATCTCTACGCATTTCACCGCTACACCTGGAATTCTACCCCCCTCTACAAGACTCTAGCCTGCCAGTTTCGAATGCAGTTCCCAGGTTGAGCCCGGGGATTTCACATCCGACTTGACAGACCGCCTGCGTGCGCTTTACGCCCAGTAATTCCGATTAACGCTTGCACCCTCCGTATTACCGCGGCTGCTGGCAC
AR2.0.En.S.ais.en	Root-associated bacteria in nutritive medium	Aranguren	Soybean	2	Nutritive medium	Bacteria	Proteobacteria	Gammaproteobacteria	Enterobacteriales	Enterobacteriaceae	Klebsiella	Klebsiella pneumoniae	99.61	N.D	N.D	N.D	N.D	CTTTCGCACTGAGCGTCAGTCTTTGTCCAGGGGGCCGCCTTCGCCACCGGTATTCCTCCAGATCTCTACGCATTTCACCGCTACACCTGGAATTCTACCCCCCTCTACAAGACTCTAGCCTGCCAGTTTCGAATGCAGTTCCCAGGTTGAGCCCGGGGATTTCACATCCGACTTGACAGACCGCCTGCGTGCGCTTTACGCCCAGTAATTCCGATTAACGCTTGCACCCTCCGTATTACCGCGGCTGCTGGCAC
AR2.0.En.S.ais.en	Root-associated bacteria in nutritive medium	Aranguren	Soybean	2	Nutritive medium	Bacteria	Firmicutes	Bacilli	Bacillales	Planococcaceae	Jeotgalibacillus	Jeotgalibacillus campisalis	85.49	-	-	-	-	TTCGCGCTCAGTGTCAGTAACAGACCAGGAGGCCCCCTTCCCCCTGGGGTTTCCCTCCTATATCTCCCCATTTCCCCGCTCCCGTGGAATCCACTTTTCTCTACCGCACTCTAGTTCCCCAGTTTTGAAGACCCTCCCAGGTTGAGCCCGGGGCTTTCACATCCAACTTAACAAACCACCTGCGCGCGCTTTACGCCCAATAATTCCGGATAACGCTTGCCCCCTCTGTATTACCGCGGCTGCTGGCAC
AR2.0.En.S.ais.en	Root-associated bacteria in nutritive medium	Aranguren	Soybean	2	Nutritive medium	Bacteria	Proteobacteria	Betaproteobacteria	Burkholderiales	Burkholderiaceae	Burkholderia	Burkholderia lata	99.22	+++	-	++	+	CTTTCGTGCATGAGCGTCAGTATTGGCCCAGGGGGCTGCCTTCGCCATCGGTATTCCTCCACATCTCTACGCATTTCACTGCTACACGTGGAATTCTACCCCCCTCTGCCATACTCTAGCCTGCCAGTCACCAATGCAGTTCCCAGGTTGAGCCCGGGGATTTCACATCGGTCTTAACAAACCGCCTGCGCACGCTTTACGCCCAGTAATTCCGATTAACGCTCGCACCCTACGTATTACCGCGCTGCTGGCAC
AR2.0.En.S.ais.en	Root-associated bacteria in nutritive medium	Aranguren	Soybean	2	Nutritive medium	Bacteria	Proteobacteria	Betaproteobacteria	Burkholderiales	Burkholderiaceae	Burkholderia	Burkholderia sediminicola	100	++++	++	-	-	TTTCGTGCATGAGCGTCAGTATTGGCCCAGGGGGCTGCCTTCGCCATCGGTATTCCTCCACATCTCTACGCATTTCACTGCTACACGTGGAATTCTACCCCCCTCTGCCATACTCTAGCCCGCCAGTCACAAATGCAGTTCCCAGGTTAAGCCCGGGGATTTCACATCTGTCTTAGCGGACCGCCTGCGCACGCTTTACGCCCAGTAATTCCGATTAACGCTTGCACCCTACGTATTACCGCGGCTGCTGGCAC
AR2.0.En.S.ais.en	Root-associated bacteria in nutritive medium	Aranguren	Soybean	2	Nutritive medium	Bacteria	Proteobacteria	Gammaproteobacteria	Enterobacteriales	Enterobacteriaceae	Salmonella	Salmonella bongori	98.44	-	+++	++	+	GCTTTCGCGCTGAGCGTCAGTCTTCGTCCAGGAGGCCGCCTTCGCCACCGGTATTCCTCCAGATCTCTACGCATTTCACCGCTACACCTGGAATTCTACCTCCCTCTACGAGACTCAAGCCTGCCAGTTTCGGATGCAGTTCCCAGGTTGAGCCCGGGGATTTCACATCCGACTTGACAGACCGCCTGCGTGCGCTTTACGCCCAGTAATTCCGATTAACGCTTGCACCCTCCGTATTACCGCGGCTGCTGGCAC
AR2.0.En.S.ais.en	Root-associated bacteria in nutritive medium	Aranguren	Soybean	2	Nutritive medium	Bacteria	Firmicutes	Bacilli	Bacillales	Bacillaceae	Bacillus	Bacillus megaterium	97.65	+++	-	-	+	CTTTCGCGCTCAGCGTCAGTTACGGACCAAAAAGCCGCCTTCGCCACTGGTGTTCCTCCACATCTCTACGCATTTCACCGCTACACGTGGAATTCCGCTTTTCTCTTCTGCACTCAAGTTCCCCAGTTTCCAATGACCCTCCACGGTTGAGCCGTGGGATTTCACATCAGACTTAAAAAACCGCCTGCGCGCGCTTTACGCCCAATAATTCCGGATAACGCTTGCCACCTACGTATTACCGCGGGGGCTGGCAC
AR2.1.En.S.ais.en	Root-associated bacteria in nutritive medium	Aranguren	Soybean	2	Nutritive medium	Bacteria	Actinobacteria	Actinobacteria	Actinomycetales	Promicromonosporaceae	Promicromonospora	Promicromonospora vindobonensis	90.73	-	-	-	-	CTCAGCGTCAGTAACTGCCCAGAGACGCTCGCCTTCGCCATCGGTGTTCCTCCCGATATCTGCGCATTTCACCGCTACACCGGGAATTCCACTCTCCCCTACCGTACTCTAGTCTGCCCGTACCCAATGCAATTTCCCAGTTGAGCCCGGGGATTTCACATCCGACTTAACAAACCGCCTACGAGCTCTTTACGCCCAATAATTCCGAACAACGCTTGCACCCTACGTATTACCGCGGGTGCTGGCAC
AR2.1.En.S.ais.en	Root-associated bacteria in nutritive medium	Aranguren	Soybean	2	Nutritive medium	Bacteria	Proteobacteria	Gammaproteobacteria	Enterobacteriales	Enterobacteriaceae	Salmonella	Salmonella bongori	93.33	N.D	N.D	N.D	N.D	TTCGCACCTGAGCGTCAGTCTTGGTCCAGGGGGCCGCCTTCGCCACCGGTGTTCCTCCAATATCTACGCATTTCACCGCTACACCTGGAATTCCACCCCCCTCTACCATACTCAAGACTGACAGTTTCGGATGCAGTTCCCAGGTTGAGCCCGGGGATTTCACATCCGACTTAAATAACCGCCTGCGCGGCGCTTTACGCCCAGTAATTCCGATTAACGCTTGCCCCCTCCGTATTACCGCGGCTGGCTGGCAC
AR2.1.En.S.ais.en	Root-associated bacteria in nutritive medium	Aranguren	Soybean	2	Nutritive medium	Bacteria	Proteobacteria	Gammaproteobacteria	Pseudomonadales	Pseudomonadaceae	Pseudomonas	Pseudomonas thivervalensis	98.83	-	-	+	-	CTTTCGCNCTCAGTGTCAGTATCACGTCCAGGTGGTCGCCTTCGCCACTGGTGTTCCTTCCTATATCTACGCATTTCACCGCTACACAGGAAATTCCACCACCCTCTACCATACTCTAGCTCGACAGTTTTGAATGCAGTTCCCAGGTTGAGCCCGGGGCTTTCACATCCAACTTAACGAACCACCTACGCGCGCTTTACGCCCAGTAATTCCGATTAACGCTTGCACCCTCTGTATTACCGCGGCTGCTGGCAC
AR2.1.En.S.ais.en	Root-associated bacteria in nutritive medium	Aranguren	Soybean	2	Nutritive medium	Bacteria	Proteobacteria	Gammaproteobacteria	Pseudomonadales	Pseudomonadaceae	Pseudomonas	Pseudomonas thivervalensis	99.61	N.D	N.D	N.D	N.D	GCTTTCGACCTCAGTGTCAGTATCAGTCCAGGTGGTCGCCTTCGCCACTGGTGTTCCTTCCTATATCTACGCATTTCACCGCTACACAGGAAATTCCACCACCCTCTACCATACTCTAGCTCGACAGTTTTGAATGCAGTTCCCAGGTTGAGCCCGGGGCTTTCACATCCAACTTAACGAACCACCTACGCGCGCTTTACGCCCAGTAATTCCGATTAACGCTTGCACCCTCTGTATTACCGCGGCTGCTGGCAC
AR2.1.En.S.ais.en	Root-associated bacteria in nutritive medium	Aranguren	Soybean	2	Nutritive medium	Bacteria	Proteobacteria	Gammaproteobacteria	Enterobacteriales	Enterobacteriaceae	Klebsiella	Klebsiella pneumoniae	99.22	N.D	N.D	N.D	N.D	GCTTTCGCACTGAGCGTCAGTCTTTGTCCAGGGGGCCGCCTTCGCCACCGGTATTCCTCCAGATCTCTACGCATTTCACCGCTACACCTGGAATTCTACCCCCCTCTACAAGACTCTAGCCTGCCAGTTTCGAATGCAGTTCCCAGGTTGAGCCCGGGGATTTCACATCCGACTTGACAGACCGCCTGCGTGCGCTTTACGCCCAGTAATTCCGATTAACGCTTGCACCCTCCGTATTACCGCGCTGCTGGCAC
AR2.1.En.S.ais.en	Root-associated bacteria in nutritive medium	Aranguren	Soybean	2	Nutritive medium	Bacteria	Proteobacteria	Alphaproteobacteria	Rhizobiales	Rhizobiaceae	Agrobacterium	Agrobacterium tumefaciens	98.42	-	-	+	-	TTCGCCCTCAGCGTCAGTAATGGACCAGTAAGCCGCCTTCGCCACTGGTGTTCCTCCGAATATCTACGAATTTCACCTCTACACTCGGAATTCCACTTACCTCTTCCATACTCAAGATACCCAGTATCAAAGGCAGTTCCAGAGTTGAGCTCTGGGATTTCACCCCTGACTTAAATATCCGCCTACGTGCGCTTTACGCCCAGTAATTCCGAACAACGCTTGCCCCCTTCGTATTACCGCGCGGCTGGCAC
AR2.1.En.S.ais.en	Root-associated bacteria in nutritive medium	Aranguren	Soybean	2	Nutritive medium	Bacteria	Proteobacteria	Gammaproteobacteria	Pseudomonadales	Pseudomonadaceae	Pseudomonas	Pseudomonas savastanoi	98.81	N.D	N.D	N.D	N.D	TTCGCACTCAGTGTCAGTATCAGTCCAGGTGGTCGCCTTCGCCACTGGTGTTCCTTCCTATATCTACGCATTTCACCGCTACACAGGAAATTCCACCACCCTCTACCATACTCTAGCTTGCCAGTTTTGGATGCAGTTCCCAGGTTGAGCCCGGGGATTTCACATCCAACTTAACAAACCACCTACGCGCGCTTTACGCCCAGTAATTCCGATTAACGCTTGCACCCTCTGTATTACCGCGGGGGCTGGCA
AR2.1.En.S.ais.en	Root-associated bacteria in nutritive medium	Aranguren	Soybean	2	Nutritive medium	Bacteria	Proteobacteria	Alphaproteobacteria	Rhizobiales	Rhizobiaceae	Agrobacterium	Agrobacterium tumefaciens	100	N.D	N.D	N.D	N.D	TTTCGCACCTCAGCGTCAGTAATGGACCAGTAAGCCGCCTTCGCCACTGGTGTTCCTCCGAATATCTACGAATTTCACCTCTACACTCGGAATTCCACTTACCTCTTCCATACTCAAGATACCCAGTATCAAAGGCAGTTCCAGAGTTGAGCTCTGGGATTTCACCCCTGACTTAAATATCCGCCTACGTGCGCTTTACGCCCAGTAATTCCGAACAACGCTAGCCCCCTTCGTATTACCGCGGCTGCTGGCACTGAA
AR2.1.En.S.ais.en	Root-associated bacteria in nutritive medium	Aranguren	Soybean	2	Nutritive medium	Bacteria	Proteobacteria	Alphaproteobacteria	Rhizobiales	Rhizobiaceae	Agrobacterium	Agrobacterium tumefaciens	99.61	N.D	N.D	N.D	N.D	CTTTCGCACTCAGCGTCAGTAATGGACCAGTAAGCCGCCTTCGCCACTGGTGTTCCTCCGAATATCTACGAATTTCACCTCTACACTCGGAATTCCACTTACCTCTTCCATACTCAAGATACCCAGTATCAAAGGCAGTTCCAGAGTTGAGCTCTGGGATTTCACCCCTGACTTAAATATCCGCCTACGTGCGCTTTACGCCCAGTAATTCCGAACAACGCTAGCCCCCTTCGTATTACCGCGGCTGCTGGCAC
AR2.1.En.S.ais.en	Root-associated bacteria in nutritive medium	Aranguren	Soybean	2	Nutritive medium	Bacteria	Proteobacteria	Betaproteobacteria	Burkholderiales	Burkholderiaceae	Burkholderia	Burkholderia sediminicola	100	N.D	N.D	N.D	N.D	TTTCGTGCATGAGCGTCAGTATTGGCCCAGGGGGCTGCCTTCGCCATCGGTATTCCTCCACATCTCTACGCATTTCACTGCTACACGTGGAATTCTACCCCCCTCTGCCATACTCTAGCCCGCCAGTCACAAATGCAGTTCCCAGGTTAAGCCCGGGGATTTCACATCTGTCTTAGCGGACCGCCTGCGCACGCTTTACGCCCAGTAATTCCGATTAACGCTTGCACCCTACGTATTACCGCGGCTGCTGGCAC
AR2.1.En.S.ais.en	Root-associated bacteria in nutritive medium	Aranguren	Soybean	2	Nutritive medium	Bacteria	Proteobacteria	Gammaproteobacteria	Enterobacteriales	Enterobacteriaceae	Hafnia	Hafnia alvei	95.41	+	++++	-	-	TTCGCACCTGAGCGTCAGTCTTTGTCCAGGGGGCCGCCTTCGCCACCGGTATTCCTCCAGATCTCTACACATTTCACAACTACACCTGGAATTCAACACCCCTCTACAA
AR2.1.En.S.ais.en	Root-associated bacteria in nutritive medium	Aranguren	Soybean	2	Nutritive medium	Bacteria	Proteobacteria	Betaproteobacteria	Burkholderiales	Burkholderiaceae	Burkholderia	Burkholderia lata	99.61	N.D	N.D	N.D	N.D	CTTTCGTGCATGAGCGTCAGTATTGGCCCAGGGGGCTGCCTTCGCCATCGGTATTCCTCCACATCTCTACGCATTTCACTGCTACACGTGGAATTCTACCCCCCTCTGCCATACTCTAGCCTGCCAGTCACCAATGCAGTTCCCAGGTTGAGCCCGGGGATTTCACATCGGTCTTAGCAAACCGCCTGCGCACGCTTTACGCCCAGTAATTCCGATTAACGCTCGCACCCTACGTATTACCGCGGCTGGCTGGCAC
AR2.1.En.S.ais.en	Root-associated bacteria in nutritive medium	Aranguren	Soybean	2	Nutritive medium	Bacteria	Proteobacteria	Gammaproteobacteria	Enterobacteriales	Enterobacteriaceae	Citrobacter	Citrobacter rodentium	93	-	+++	-	-	GCTTTCGCNCTGAGCGTCAGTATTCGTCCAGGGGGTCGCCTTCGCCACCGGTGTTCCTCCCATATCTACGCATTTCACCGCTACACCTGAAATTCCACCCCCCTCTACCATACTCTAGCCCGACAGTTTCGAATGCAGTTCCCAGGTTGAGCCCGGGGATTTCACATCCGACTTGACAAACCGCCTACGCTGCGCTTTACGCCCAGTAATTCCGATTAACGCTTGCACCCTCTGTATTACCGCGGCTGCTGGCAC
AR2.1.En.S.ais.en	Root-associated bacteria in nutritive medium	Aranguren	Soybean	2	Nutritive medium	Bacteria	Proteobacteria	Gammaproteobacteria	Enterobacteriales	Enterobacteriaceae	Klebsiella	Klebsiella pneumoniae	94.47	N.D	N.D	N.D	N.D	TTCGCACTCAGCGTCAGTATCGGTCCAGGGGGTCGCCTTCGCCACCGGTGTTCCTCCCGATATCTACGCATTTCACCGCTACACCTGGAATTCCACCCCCCTCTACCATACTCTAGCCTGCCAGTTTCGAATGCAGTTCCCAGGTTGAGCCCGGGGATTTCACATCCGACTTGACAAACCGCCTGCGCGCGCTTTACGCCCAGTAATTCCGATTAACGCTTGCACCCTCCGTATTACCGCGGCTGCTGGCAC
AR2.1.En.S.ais.en	Root-associated bacteria in nutritive medium	Aranguren	Soybean	2	Nutritive medium	Bacteria	Proteobacteria	Gammaproteobacteria	Pseudomonadales	Pseudomonadaceae	Pseudomonas	Pseudomonas thivervalensis	100	N.D	N.D	N.D	N.D	GCTTTCGCACCTCAGTGTCAGTATCAGTCCAGGTGGTCGCCTTCGCCACTGGTGTTCCTTCCTATATCTACGCATTTCACCGCTACACAGGAAATTCCACCACCCTCTACCATACTCTAGCTCGACAGTTTTGAATGCAGTTCCCAGGTTGAGCCCGGGGCTTTCACATCCAACTTAACGAACCACCTACGCGCGCTTTACGCCCAGTAATTCCGATTAACGCTTGCACCCTCTGTATTACCGCGGCTGCTGGCAC
AR2.1.En.S.ais.en	Root-associated bacteria in nutritive medium	Aranguren	Soybean	2	Nutritive medium	Bacteria	Proteobacteria	Gammaproteobacteria	Pseudomonadales	Pseudomonadaceae	Pseudomonas	Pseudomonas thivervalensis	97.68	N.D	N.D	N.D	N.D	GCTTTCGCGCTCAGTGTCAGTATCAGTCCAGGTGGTCTGCCTTCGCCACTCGGTGTTCCTTCCTATATCTACGCATTTCACCGCTACACATGAAATTCCACCACCCTCTACCATACTCTAGCTCGACAGTTTTGAATGCAGTTCCCAGGTTGAGCCCGGGGCTTTCACATCCAACTTAACGAACCACCCTACGCGCGCTTTACGCCCAGTAATTCCGATTAACGCTTGCACCCTCTGTATTACCGCGGCTGCTGGCAC
AR2.1.En.S.ais.en	Root-associated bacteria in nutritive medium	Aranguren	Soybean	2	Nutritive medium	Bacteria	Proteobacteria	Gammaproteobacteria	Pseudomonadales	Pseudomonadaceae	Pseudomonas	Pseudomonas thivervalensis	99.61	N.D	N.D	N.D	N.D	CTTTCGCACTCAGTGTCAGTATCAGTCCAGGTGGTCGCCTTCGCCACTGGTGTTCCTTCCTATATCTACGCATTTCACCGCTACACAGGAAATTCCACCACCCTCTACCATACTCTAGCTCGACAGTTTTGAATGCAGTTCCCAGGTTGAGCCCGGGGCTTTCACATCCAACTTAACGAACCACCTACGCGCGCTTTACGCCCAGTAATTCCGATTAACGCTTGCACCCTCTGTATTACCGCGGCTGCTGGCACAGA
AR2.1.En.S.ais.en	Root-associated bacteria in nutritive medium	Aranguren	Soybean	2	Nutritive medium	Bacteria	Proteobacteria	Gammaproteobacteria	Pseudomonadales	Pseudomonadaceae	Pseudomonas	Pseudomonas fluorescens	97.58	-	-	+	-	CCTCAGTGTCAGTATCAGTCCAGGTGGTCGCCTTCCGCCACTGGTGTTCCTTCCTATATCTACGCATTTCACCGCTACACAGGAAATTCCACCACCCTCTACCATACTCTAGCTCGCAGTTTTGGATGCAGTTCCCAGGTTGAGCCCGGGGATTTCACATCCAACTTAACAAACCACCTACGCGCGCTTTACGCCCAGTAATTCCGATTAACGCTTGCACCCTCTGTATTACCGGGCCTTGCTGGCA
AR2.1.En.S.ais.en	Root-associated bacteria in nutritive medium	Aranguren	Soybean	2	Nutritive medium	Bacteria	Proteobacteria	Alphaproteobacteria	Rhizobiales	Rhizobiaceae	Agrobacterium	Agrobacterium tumefaciens	97.97	N.D	N.D	N.D	N.D	CTCAGCGTCAGTAACGGACCAGTAAGCCGCCTTCGCCACTGGTGTTCCTCCGAATATCTACGAATTTCACCTCTACACTCGGAATTCCACTTACCTCTTCCGTACTCAAGATACCCAGTATCAAAGGCAGTTCCAGAGTTGAGCTCTGGGATTTCACCCCTGACTTAAATATCCGCCTACGTGCGCTTTACGCCCAGTAATTCCGAACAACGCTTGCCCCCTTCGTATTACCGCGGGGGCTGGCAC
AR2.1.En.S.ais.en	Root-associated bacteria in nutritive medium	Aranguren	Soybean	2	Nutritive medium	Bacteria	Proteobacteria	Gammaproteobacteria	Pseudomonadales	Pseudomonadaceae	Pseudomonas	Pseudomonas protegens	99.61	N.D	N.D	N.D	N.D	CTTTCGCCCTCAGTGTCAGTATCAGTCCAGGTGGTCGCCTTCGCCACTGGTGTTCCTTCCTATATCTACGCATTTCACCGCTACACAGGAAATTCCACCACCCTCTACCATACTCTAGCTTGCCAGTTTTGGATGCAGTTCCCAGGTTGAGCCCGGGGCTTTCACATCCAACTTAACAAACCACCTACGCGCGCTTTACGCCCAGTAATTCCGATTAACGCTTGCACCCTCTGTATTACCGCGGCTGCTGGCAC
AR2.1.En.S.ais.en	Root-associated bacteria in nutritive medium	Aranguren	Soybean	2	Nutritive medium	Bacteria	Proteobacteria	Gammaproteobacteria	Enterobacteriales	Enterobacteriaceae	Pantoea	Pantoea vagans	99.61	+++	++++	-	-	CTTTCGCACCTGAGCGTCAGTCTTTGTCCAGGGGGCCGCCTTCGCCACCGGTATTCCTCCAGATCTCTACGCATTTCACCGCTACACCTGGAATTCTACCCCCCTCTACAAGACTCAAGCCTGCCAGTTTCAAATGCAGTTCCCAGGTTAAGCCCGGGGATTTCACATCTGACTTAACAGACCGCCTGCGTGCGCTTTACGCCCAGTAATTCCGATTAACGCTTGCACCCTCCGTATTACCGCGCTGCTGGCAC
AR2.1.En.S.ais.en	Root-associated bacteria in nutritive medium	Aranguren	Soybean	2	Nutritive medium	Bacteria	Proteobacteria	Gammaproteobacteria	Pseudomonadales	Pseudomonadaceae	Pseudomonas	Pseudomonas thivervalensis	100	N.D	N.D	N.D	N.D	GCTTTCGCACCTCAGTGTCAGTATCAGTCCAGGTGGTCGCCTTCGCCACTGGTGTTCCTTCCTATATCTACGCATTTCACCGCTACACAGGAAATTCCACCACCCTCTACCATACTCTAGCTCGACAGTTTTGAATGCAGTTCCCAGGTTGAGCCCGGGGCTTTCACATCCAACTTAACGAACCACCTACGCGCGCTTTACGCCCAGTAATTCCGATTAACGCTTGCACCCTCTGTATTACCGCGGCTGCTGGCAC
AR2.1.En.S.ais.en	Root-associated bacteria in nutritive medium	Aranguren	Soybean	2	Nutritive medium	Bacteria	Proteobacteria	Gammaproteobacteria	Enterobacteriales	Enterobacteriaceae	Enterobacter	Enterobacter hormaechei	98.44	+	++++	-	-	GCTTTCGCACTGAGCGTCAGTCTTTGTCCAGGGGGCCGCCTTCGCCACCGGTATTCCTCCAGATCTCTACGCATTTCACCGCTACACCTGGAATTCTACCCCCCTCTACAAGACTCTAGCCTGCCAGTTTCGAATGCAGTTCCCAGGTTGAGCCCGGGGATTTCACATCCGACTTGACAGACCGCCTGCGTGCGCTTTACGCCCAGTAATTCCGATTAACGCTTGCACCCTCCGTATTACCGGGGGGCTGGCA
AR2.1.En.S.ais.en	Root-associated bacteria in nutritive medium	Aranguren	Soybean	2	Nutritive medium	Bacteria	Actinobacteria	Actinobacteria	Actinomycetales	Microbacteriaceae	Curtobacterium	Curtobacterium oceanosedimentum	97.58	++	-	-	-	CTCAGCGTCAGTTACGGCCCAGAGATCTGCCTTCCGCCATCGGTGTTCCTCCTGATATCTGCGCATTTCCACCGCTACACCAGGAATTTCCAATCTCCCCTACCGCACTCTAGTCTGCCCGTACCCACTGCAAGCCCGAGGTTGAGCCTCGGGATTTCACAGCAGACGCGACAAACCGCCTACGAGCTCTTTACGCCCAATAATTCCGGACAACGCTTGCACCCTACGTATTACCGGCCGGCTGGCA
AR2.1.En.S.ais.en	Root-associated bacteria in nutritive medium	Aranguren	Soybean	2	Nutritive medium	Bacteria	Proteobacteria	Gammaproteobacteria	Enterobacteriales	Enterobacteriaceae	Klebsiella	Klebsiella pneumoniae	100	N.D	N.D	N.D	N.D	TTTCGCACCTGAGCGTCAGTCTTTGTCCAGGGGGCCGCCTTCGCCACCGGTATTCCTCCAGATCTCTACGCATTTCACCGCTACACCTGGAATTCTACCCCCCTCTACAAGACTCTAGCCTGCCAGTTTCGAATGCAGTTCCCAGGTTGAGCCCGGGGATTTCACATCCGACTTGACAGACCGCCTGCGTGCGCTTTACGCCCAGTAATTCCGATTAACGCTTGCACCCTCCGTATTACCGCGGCTGCTGGCAC
AR2.1.En.S.ais.en	Root-associated bacteria in nutritive medium	Aranguren	Soybean	2	Nutritive medium	Bacteria	Actinobacteria	Actinobacteria	Actinomycetales	Brevibacteriaceae	Brevibacterium	Brevibacterium sanguinis	98.43	-	-	-	-	TTCGCTCTCAGTGTCAGTTACAGCCCAGAGTCCCGCCTTCGCCACCGGTGTTCCTCCTGATATCTGCGCATTTCACCGCTACACCAGGAATTCCAGACTCCCCTACTGCACTCTAGTCAGCCCGTACCCACTGCACGCGCAACGTTAAGCGTTGGGTTTCCACAGCAGACGTGACCAACCACCTACGAGCTCTTTACGCCCAATAATTCCGGACAACGCTCGTACCCTACGTATTACCGCGGGGCTGGCACG
AR2.1.En.S.ais.en	Root-associated bacteria in nutritive medium	Aranguren	Soybean	2	Nutritive medium	Bacteria	Proteobacteria	Gammaproteobacteria	Pseudomonadales	Pseudomonadaceae	Pseudomonas	Pseudomonas thivervalensis	99.22	N.D	N.D	N.D	N.D	TTTCGCACTCAGTGTCAGTATCAGTCCAGGTGGTCGCCTTCGCCACTGGTGTTCCTTCCTATATCTACGCATTTCACCGCTACACAGGAAATTCCACCACCCTCTACCATACTCTAGCTCGACAGTTTTGAATGCAGTTCCCAGGTTGAGCCCGGGGCTTTCACATCCAACTTAACGAACCACCTACGCGCGCTTTACGCCCAGTAATTCCGATTAACGCTTGCACCCTCTGTATTACCGCGGGTGCTGGCACAGA
AR2.1.En.S.ais.en	Root-associated bacteria in nutritive medium	Aranguren	Soybean	2	Nutritive medium	Bacteria	Proteobacteria	Gammaproteobacteria	Pseudomonadales	Pseudomonadaceae	Pseudomonas	Pseudomonas thivervalensis	100	N.D	N.D	N.D	N.D	TTTCGCACCTCAGTGTCAGTATCAGTCCAGGTGGTCGCCTTCGCCACTGGTGTTCCTTCCTATATCTACGCATTTCACCGCTACACAGGAAATTCCACCACCCTCTACCATACTCTAGCTCGACAGTTTTGAATGCAGTTCCCAGGTTGAGCCCGGGGCTTTCACATCCAACTTAACGAACCACCTACGCGCGCTTTACGCCCAGTAATTCCGATTAACGCTTGCACCCTCTGTATTACCGCGGCTGCTGGCAC
AR2.1.En.S.ais.en	Root-associated bacteria in nutritive medium	Aranguren	Soybean	2	Nutritive medium	Bacteria	Proteobacteria	Gammaproteobacteria	Enterobacteriales	Enterobacteriaceae	Pantoea	Pantoea vagans	99.59	N.D	N.D	N.D	N.D	CTGAGCGTCAGTCTTTGTCCAGGGGGCCGCCTTCGCCACCGGTATTCCTCCAGATCTCTACGCATTTCACCGCTACACCTGGAATTCTACCCCCCTCTACAAGACTCAAGCCTGCCAGTTTCAAATGCAGTTCCCAGGTTAAGCCCGGGGATTTCACATCTGACTTAACAAACCGCCTGCGTGCGCTTTACGCCCAGTAATTCCGATTAACGCTTGCACCCTCCGTATTACCGCGGCTGCTGGCAC
CB2.0.En.S.ais.en	Root-associated bacteria in nutritive medium	Corral de Bustos	Soybean	2	Nutritive medium	Bacteria	Proteobacteria	Gammaproteobacteria	Pseudomonadales	Pseudomonadaceae	Pseudomonas	Pseudomonas savastanoi	91.09	+++	-	-	+	TTCGCAGCTCAGTGTCAGTAGTTAGTGTCAGGTGAGCTGCCTTCGCCACTCGGATGTTCCTCCCTATATCTACGCATTTCACCGCTACACCGGAAATTCTACCATCCTCTACCACACTCTAGCTTGCCAGTATCGAATGCAATTCCCAGGTTGAGCCCGGGGATTTCACATCTGACTTAACCAACCACCTACGCGCGCTTTACGCCCAGTAATTCCGATTAACGCTTGCACCCTCTGTATTACCGCGGCTGCTGGCAC
CB2.0.En.S.ais.en	Root-associated bacteria in nutritive medium	Corral de Bustos	Soybean	2	Nutritive medium	Bacteria	Proteobacteria	Gammaproteobacteria	Pseudomonadales	Pseudomonadaceae	Pseudomonas	Pseudomonas putida	99.19	-	+	-	-	TTCGCGCTCAGTGTCAGTATCAGTCCAGGTGGTCGCCTTCGCCACTGGTGTTCCTTCCTATATCTACGCATTTCACCGCTACACGGGAAATTCCACCACCCTCTACCGTACTCTAGCTTGCCAGTTTTGGATGCAGTTCCCAGGTTGAGCCCGGGGCTTTCACATCCGACTTAACAAACCACCTACGCGCGCTTTACGCCCAGTAATTCCGATTAACGCTTGCACCCTCTGTATTACCGCGGCTGCTGGCACA
CB2.0.En.S.ais.en	Root-associated bacteria in nutritive medium	Corral de Bustos	Soybean	2	Nutritive medium	Bacteria	Proteobacteria	Gammaproteobacteria	Pseudomonadales	Pseudomonadaceae	Pseudomonas	Pseudomonas savastanoi	98.83	N.D	N.D	N.D	N.D	CTTTCGCNCCTCAGTGTCAGTATCATGTCCAGGTGGTCGCCTTCGCCACTGGTGTTCCTTCCTATATCTACGCATTTCACCGCTACACAGGAAATTCCACCACCCTCTACCATACTCTAGCTTGCCAGTTTTGAATGCAGTTCCCAGGTTGAGCCCGGGGATTTCACATCCAACTTAACAAACCACCTACGCGCGCTTTACGCCCAGTAATTCCGATTAACGCTTGCACCCTCTGTATTACCGCGGCTGCTGGCACA
CB2.0.En.S.ais.en	Root-associated bacteria in nutritive medium	Corral de Bustos	Soybean	2	Nutritive medium	Bacteria	Actinobacteria	Actinobacteria	Actinomycetales	Microbacteriaceae	Curtobacterium	Curtobacterium oceanosedimentum	91	-	++	-	-	AGATCTGCCTTCTCCATCGGGGTTTCTCCTGATATCTGCGCATTCTACCGCTACACCCGGAATTCTAATCTCCCCTACCGCACTCTATTCTGCCCGTACCCACTGCAAGCCCCACGTTGAACCTCCGGATTTCACATCAGACGCGACAAACCGCCTACGAGCTCTTTACGCCCAATAATTCTTAAAAAAACTGGCACCCTACGTATTACCG
CB2.0.En.S.ais.en	Root-associated bacteria in nutritive medium	Corral de Bustos	Soybean	2	Nutritive medium	Bacteria	Proteobacteria	Gammaproteobacteria	Enterobacteriales	Enterobacteriaceae	Salmonella	Salmonella bongori	95.7	-	+++	-	++	TTTCGCGCTGAGCGTCAGTCTTCGGTCCAGGGGGCCGCCTTCGCCACCGGTGTTCCTCCCGATCTCTACGCATTTCACCGCTACACCTGGAATTCTACCCCCCTCTACGACACTCAAGCCTGCCAGTTTCGGATGCAGTTCCCAGGTTGAGCCCGGGGATTTCACATCCGACTTGACAAACCACCTACGCTGCGCTTTACGCCCAGTAATTCCGATTAACGCTTGCACCCTCCGTATTACCGCGGCGTGCTGGCA
CB2.0.En.S.ais.en	Root-associated bacteria in nutritive medium	Corral de Bustos	Soybean	2	Nutritive medium	Bacteria	Proteobacteria	Gammaproteobacteria	Enterobacteriales	Enterobacteriaceae	Klebsiella	Klebsiella pneumoniae	98.83	++++	-	-	+	GCTTTCGCCCTGAGCGTCAGTCTTTGTCCAGGGGGCCGCCTTCGCCACCGGTATTCCTCCCGATCTCTACGCATTTCACCGCTACACCTGGAATTCTACCCCCCTCTACAAGACTCTAGCCTGCCAGTTTCGAATGCAGTTCCCAGGTTGAGCCCGGGGATTTCACATCCGACTTGACAGACCGCCTGCGTGCGCTTTACGCCCAGTAATTCCGATTAACGCTTGCACCCTCCGTATTACCGCGGNTGCTGGCAC
CB2.0.En.S.ais.en	Root-associated bacteria in nutritive medium	Corral de Bustos	Soybean	2	Nutritive medium	Bacteria	Proteobacteria	Gammaproteobacteria	Pseudomonadales	Pseudomonadaceae	Pseudomonas	Pseudomonas protegens	99.61	-	-	-	-	GCTTTCGCACCTCAGTGTCAGTATCAGTCCAGGTGGTCGCCTTCGCCACTGGTGTTCCTTCCTATATCTACGCATTTCACCGCTACACAGGAAATTCCACCACCCTCTACCATACTCTAGCTTGCCAGTTTTGGATGCAGTTCCCAGGTTGAGCCCGGGGCTTTCACATCCAACTTAACAAACCACCTACGCGCGCTTTACGCCCAGTAATTCCGATTAACGCTTGCACCCTCTGTATTACCGCGCTGCTGGCAC
CB2.1.En.S.ais.en	Root-associated bacteria in nutritive medium	Corral de Bustos	Soybean	2	Nutritive medium	Bacteria	Proteobacteria	Gammaproteobacteria	Pseudomonadales	Pseudomonadaceae	Pseudomonas	Pseudomonas protegens	98.83	N.D	N.D	N.D	N.D	GCTTTCGCAGCTCAAGTGTCAGTATCAGTCCAGGTGGTCGCCTTCGCCACTGGTGTTCCTTCCTATATCTACGCATTTCACCGCTACACAGGAAATTCCACCACCCTCTACCATACTCTAGCTTGCCAGTTTTGAATGCAGTTCCCAGGTTGAGCCCGGGGCTTTCACATCCAACTTAACAAACCACCTACGCGCGCTTTACGCCCAGTAATTCCGATTAACGCTTGCACCCTCTGTATTACCGCGGCTGCTGGCAC
CB2.1.En.S.ais.en	Root-associated bacteria in nutritive medium	Corral de Bustos	Soybean	2	Nutritive medium	Bacteria	Proteobacteria	Gammaproteobacteria	Pseudomonadales	Pseudomonadaceae	Pseudomonas	Pseudomonas protegens	98.1	N.D	N.D	N.D	N.D	GCTTTCGCAGCATCAGTGTCAGTATCATGTCCAGGTNGGTCGCCTTCGCCACTGGTGTTCCTTCACTATATCTACGCATTTCACCGCTACACAGGAAATTCCACCACCCTCTACCATACTCTAGCTTGCCAGTTTTGGATGCAGTTCCCAGGTTGAGCCCGGGGCTTTCACATCCAACTTAACAAACCACCTACGCGCGCTTTACGCCCAGTAATTCCGATTAACGCTTGCACCCTCTGTATTACCGCGGCTGCTGGCACAGA
CB2.1.En.S.ais.en	Root-associated bacteria in nutritive medium	Corral de Bustos	Soybean	2	Nutritive medium	Bacteria	Proteobacteria	Gammaproteobacteria	Pseudomonadales	Pseudomonadaceae	Pseudomonas	Pseudomonas protegens	99.22	N.D	N.D	N.D	N.D	TTCGCACTCAGTGTCAGTATCAGTCCAGGTGGTCGCCTTCGCCACTGGTGTTCCTTCCTATATCTACGCATTTCACCGCTACACAGGAAATTCCACCACCCTCTACCATACTCTAGCTTGCCAGTTTTGGATGCAGTTCCCAGGTTGAGCCCGGGGCTTTCACATCCAACTTAACAAACCACCTACGCGCGCTTTACGCCCAGTAATTCCGATTAACGCTTGCACCCTCTGTATTACCGCGGGTGCTGGCACAGA
CB2.1.En.S.ais.en	Root-associated bacteria in nutritive medium	Corral de Bustos	Soybean	2	Nutritive medium	Bacteria	Proteobacteria	Gammaproteobacteria	Xanthomonadales	Xanthomonadaceae	Stenotrophomonas	Stenotrophomonas rhizophila	97.3	+++	N.D	+	-	TTCGTGCTCAGTGTCAGTGTTGGTCCAGGTAGCTGCCTTCCGCCATGGATGTTCCTCCCGATCTCTACGCATTTCACTGCTACACCGGGAATTCCACTACCCTCTACCACACTCTAGTCGCCCAGTATCCACTGCAATTCCCAGGTTGAGCCCAGGGCTTTCACAACAGACTTAAACAACCACCTACGCACGCTTTACGCCCAGTAATTCCGAGTAACGCTTGCACCCTTCGTATTACCGGCCGGGCTGGCAAGAA
CB2.1.En.S.ais.en	Root-associated bacteria in nutritive medium	Corral de Bustos	Soybean	2	Nutritive medium	Bacteria	Proteobacteria	Gammaproteobacteria	Pseudomonadales	Pseudomonadaceae	Pseudomonas	Pseudomonas putida	96.4	N.D	N.D	N.D	N.D	CTCAGTGTCAGTAGCAGTCCCGGGGGTCGCCTTCGCCACTGGTGTTCCTTCCTATATCTACGCATTTCACCGCTACACCGGAAATTCCCCACCCTCTACCTACTCTAGCTTGCCAGTTTTGGATGCAGTTCCCAGGTTGAGCCCGGGGCTTTCACATCCAACTTAACCAACCACCTACGCGCGCTTTACGCCCAGTAATTCCGATTAACGCTTGCACCCTCCGTATTACCGCGGCCTGCTGGCACAGA
CB2.1.En.S.ais.en	Root-associated bacteria in nutritive medium	Corral de Bustos	Soybean	2	Nutritive medium	Bacteria	Proteobacteria	Gammaproteobacteria	Xanthomonadales	Xanthomonadaceae	Stenotrophomonas	Stenotrophomonas rhizophila	95.7	N.D	N.D	N.D	N.D	TTCGTGCTCAGTGTCAGTAGTCTGGTCAGGTGAGCTGCCTTCGCCATGGGATGTTCCTCCCGATCTCTACGCATTTCACTGCTACACCGGGATTCCACTACCCTCTACCACACTCTAGTCGCCCAGTATCGAATGCAATTCCCAGGTTGAGCCCAGGGCTTTCACAACAGACTTAAACAACCACCTACGCACGCTTTACGCCCAGTAATTCCGAGTAACGCTTGCACCCTTCGTATTACCGGCCTGCTGGCA
CB2.1.En.S.ais.en	Root-associated bacteria in nutritive medium	Corral de Bustos	Soybean	2	Nutritive medium	Bacteria	Proteobacteria	Gammaproteobacteria	Pseudomonadales	Pseudomonadaceae	Pseudomonas	Pseudomonas protegens	95.79	N.D	N.D	N.D	N.D	CTTTCGCAGCTCAGTGTCAGTATCATGNTCCAGGTGAGTCCGCCTTCGCCACTGGATGTTCCTTCCTATATCTACGCATTTCACCGCTACACCGGAAATTCCACCACCCTCTACCATACTCTAGCTTGCCAGTTTCGAATGCAGTTCCCAGGTTGAGCCCGGGGCTTTCACATCCGACTTAACAAACCACCTACGCGCGCTTTACGCCCAGTAATTCCGATTAACGCTTGCACCCTCTGTATTACCGCGGCTGCTGGCACA
CB2.1.En.S.ais.en	Root-associated bacteria in nutritive medium	Corral de Bustos	Soybean	2	Nutritive medium	Bacteria	Proteobacteria	Gammaproteobacteria	Enterobacteriales	Enterobacteriaceae	Pantoea	Pantoea vagans	99.61	++++	+++	-	++	TTCGCACCTGAGCGTCAGTCTTTGTCCAGGGGGCCGCCTTCGCCACCGGTATTCCTCCACGATCTCTACGCATTTCACCGCTACACCTGGAATTCTACCCCCCTCTACAAGACTCAAGCCTGCCAGTTTCAAATGCAGTTCCCAGGTTAAGCCCGGGGATTTCACATCTGACTTAACAGACCGCCTGCGTGCGCTTTACGCCCAGTAATTCCGATTAACGCTTGCACCCTCCGTATTACCGCGGCTGCTGGCAC
CB2.1.En.S.ais.en	Root-associated bacteria in nutritive medium	Corral de Bustos	Soybean	2	Nutritive medium	Bacteria	Proteobacteria	Gammaproteobacteria	Pseudomonadales	Pseudomonadaceae	Pseudomonas	Pseudomonas protegens	99.6	N.D	N.D	N.D	N.D	TTCGCACTCAGTGTCAGTATCAGTCCAGGTGGTCGCCTTCGCCACTGGTGTTCCTTCCTATATCTACGCATTTCACCGCTACACAGGAAATTCCACCACCCTCTACCATACTCTAGCTTGCCAGTTTTGGATGCAGTTCCCAGGTTGAGCCCGGGGCTTTCACATCCAACTTAACAAACCACCTACGCGCGCTTTACGCCCAGTAATTCCGATTAACGCTTGCACCCTCTGTATTACCGCGGCTGCTGGCAC
CB2.1.En.S.ais.en	Root-associated bacteria in nutritive medium	Corral de Bustos	Soybean	2	Nutritive medium	Bacteria	Proteobacteria	Gammaproteobacteria	Pseudomonadales	Pseudomonadaceae	Pseudomonas	Pseudomonas protegens	98.44	N.D	N.D	N.D	N.D	TTCGCAGCTCAGTGTCAGTATCAGTCCAGGTGAGTCTGCCTTCGCCACTGGATGTTCCTTCCTATATCTACGCATTTCACCGCTACACAGGAAATTCCACCACCCTCTACCATACTCTAGCTTGCCAGTTTTGGATGCAGTTCCCAGGTTGAGCCCGGGGCTTTCACATCCAACTTAACAAACCACCTACGCGCGCTTTACGCCCAGTAATTCCGATTAACGCTTGCACCCTCTGTATTACCGCGGCTGCTGGCAC
CB2.1.En.S.ais.en	Root-associated bacteria in nutritive medium	Corral de Bustos	Soybean	2	Nutritive medium	Bacteria	Proteobacteria	Gammaproteobacteria	Pseudomonadales	Pseudomonadaceae	Pseudomonas	Pseudomonas protegens	98.44	N.D	N.D	N.D	N.D	GCTTTCGAGCTCAGTGTCAGTAGCAGTCCAGGTGGTCGCCTTCGCCACTGGTGTTCCTTCCTATATCTACGCATTTCACCGCTACACAGGAAATTCCACCACCCTCTACCATACTCTAGCTTGCCAGTTTTGGATGCAGTTCCCAGGTTGAGCCCGGGGCTTTCACATCCAACTTAACAAACCACCTACGCGCGCTTTACGCCCAGTAATTCCGATTAACGCTTGCACCCTCTGTATTACCGCGCTGCTGGCAC
CB2.1.En.S.ais.en	Root-associated bacteria in nutritive medium	Corral de Bustos	Soybean	2	Nutritive medium	Bacteria	Proteobacteria	Gammaproteobacteria	Pseudomonadales	Pseudomonadaceae	Pseudomonas	Pseudomonas fluorescens	90.36	N.D	N.D	N.D	N.D	CTCAGTGTCAGTAGCAGTTCAGGGGGTCGCCTTCGCCCCGGTGTTCCTTCCTATCTTACGCATTTCACCGCTACACGGGATATTCCACTCCTTCTACTGGATTCAAGCTCGTCAGTTTTGGATGCAGTTCCCAGGTTGAGCCCGGGGATTTCACATCCGACTTAACAAACCACCTACGCACGCTTTACGCCCAGTAATTCCGAATAACGCTTGCACCCTCCGTATTACCGCGGCTGCTGGCACCGAA
CB2.1.En.S.ais.en	Root-associated bacteria in nutritive medium	Corral de Bustos	Soybean	2	Nutritive medium	Bacteria	Proteobacteria	Gammaproteobacteria	Pseudomonadales	Pseudomonadaceae	Pseudomonas	Pseudomonas protegens	98.82	N.D	N.D	N.D	N.D	TTCGCAGCTCAGTGTCAGTATCAGTCCAGGTGGTCGCCTTCGCCACTGGATGTTCCTTCCTATATCTACGCATTTCACCGCTACACAGGAAATTCCACCACCCTCTACCATACTCTAGCTTGCCAGTTTTGGATGCAGTTCCCAGGTTGAGCCCGGGGCTTTCACATCCAACTTAACAAACCACCTACGCGCGCTTTACGCCCAGTAATTCCGATTAACGCTTGCACCCTCTGTATTACCGCGCTGCTGGCAC
CB2.1.En.S.ais.en	Root-associated bacteria in nutritive medium	Corral de Bustos	Soybean	2	Nutritive medium	Bacteria	Proteobacteria	Gammaproteobacteria	Pseudomonadales	Pseudomonadaceae	Pseudomonas	Pseudomonas putida	91.84	N.D	N.D	N.D	N.D	TTCGAGCTCAGTGTCAGTATCAGTTCAGGTGGCCGCCTTCGCCACTGGTGTTCCTTCCTATTCTACGCATTTCACCGCTACACGGGAAATTCACCACCCTCTAACGTACTCTAGCTTGCCAGTATCGGAGGCACTGCCAAGGTTGAGCCCGGGGATTTCACATCCGACTTAACAAACCACCTACGCACGCTTTAAGCCCAGTAATTCCGAATAACGCTTGCACCCTCCGTATTACCGGGCGGCTGGCA
CB2.1.En.S.ais.en	Root-associated bacteria in nutritive medium	Corral de Bustos	Soybean	2	Nutritive medium	Bacteria	Proteobacteria	Gammaproteobacteria	Pseudomonadales	Pseudomonadaceae	Pseudomonas	Pseudomonas putida	96.22	N.D	N.D	N.D	N.D	CCTCAGTGTCAGTATCAGTCCAGGTGGTCNGCCTTTCCGCCACTGGTGTTCCTTCCTATATCTACGCATTTCACTGCTACACAGGAAATTCACCACCCTCTACCTACTCTAGCTTGCCAGTATTGGATGCAGTTCCAGGTTGAGCCCGGGGCTTTTCACATCCAACTTAACAAACCACCTACGCGCGCTTTACGCCCAGTAATTCCGATTAACGCTTGCACCCTCTGTATTACCG
CB2.1.En.S.ais.en	Root-associated bacteria in nutritive medium	Corral de Bustos	Soybean	2	Nutritive medium	Bacteria	Proteobacteria	Gammaproteobacteria	Xanthomonadales	Xanthomonadaceae	Stenotrophomonas	Stenotrophomonas rhizophila	98.42	N.D	N.D	N.D	N.D	TTCGTGCTCAGTGTCAGTGTTGGTCCAGGTAGCTGCCTTCCGCCATGGATGTTCCTCCCGATCTCTACGCATTTCACTGCTACACCGGGAATTCCACTACCCTCTACCACACTCTAGTCGCCCAGTATCCACTGCAATTCCCAGGTTGAGCCCAGGGCTTTCACAACAGACTTAAACAACCACCTACGCACGCTTTACGCCCAGTAATTCCGAGTAACGCTTGCACCCTTCGTATTACCGCGGAGGCTGGCA
CB2.1.En.S.ais.en	Root-associated bacteria in nutritive medium	Corral de Bustos	Soybean	2	Nutritive medium	Bacteria	Proteobacteria	Gammaproteobacteria	Xanthomonadales	Xanthomonadaceae	Stenotrophomonas	Stenotrophomonas rhizophila	98.43	N.D	N.D	N.D	N.D	TTTCGTGCTCAGTGTCAGTAGTTGGTCCGGGTAGCTGCCTTCGCCATGGATGTTCCTCCCGATCTCTACGCATTTCACTGCTACACCGGGAATTCCACTACCCTCTACCACACTCTAGTCGCCCAGTATCCAATGCAATTCCCAGGTTGAGCCCAGGGCTTTCACAACAGACTTAAACAACCACCTACGCACGCTTTACGCCCAGTAATTCCGAGTAACGCTTGCACCCTTCGTATTACCGCGGCTGCTGGCACAGAA
CB2.1.En.S.ais.en	Root-associated bacteria in nutritive medium	Corral de Bustos	Soybean	2	Nutritive medium	Bacteria	Proteobacteria	Gammaproteobacteria	Xanthomonadales	Xanthomonadaceae	Luteimonas	Luteimonas mephitis	88.93	-	++++	-	+	TTCGTGCTCAGTGTCAGTAGTCNGTTCCAGGGTTGAGTCCTGCTTCGCCACTGGGATGTTCCTTCCTATCTCTACGCATTTCACTGCTACACCGGAGATTCCACCTACCCTCTCCACACTCTAGCTTGCCAGTATCGAATGCAATTCCCAGGTTGAGCCCGGGGCTTTCACAACAGACTTAAAAAACCACCTACGCGCGCTTTACGCCCAGTAATTCCGAGTAACGCTTGCACCCTTCGTATTACCGCGGCTGCTGGCAC
CB2.1.En.S.ais.en	Root-associated bacteria in nutritive medium	Corral de Bustos	Soybean	2	Nutritive medium	Bacteria	Proteobacteria	Gammaproteobacteria	Pseudomonadales	Moraxellaceae	Acinetobacter	Acinetobacter calcoaceticus	97.99	-	-	-	-	TTCGCGCTCAGCGTCAGTGTTAGGCCAGATGGCTGCCTTCGCCATCGGTGTTCCTCCCGATATCTACGCATTTCACCGCTACACCTGGAATTCTACCATCCTCTCCCACACTCTAGCTAACCAGTATCGAATGCAATTCCCAAGTTGAGCTCGGGGATTTCACATTTGACTTAATTAACCGCCTACGCGCGCTTTACGCCCAGTAAATCCGATTAACGCTTGCACCCTCTGTATTACCGCGGCTGCTGGCACAGA
CB2.1.En.S.ais.en	Root-associated bacteria in nutritive medium	Corral de Bustos	Soybean	2	Nutritive medium	Bacteria	Proteobacteria	Gammaproteobacteria	Pseudomonadales	Pseudomonadaceae	Pseudomonas	Pseudomonas savastanoi	98.37	N.D	N.D	N.D	N.D	CTCAGTGTCAGTATCAGTCCAGGTGGTCGCCTTCGCCACTGGTGTTCCTTCCTATATCTACGCATTTCACCGCTACACAGGAAATTCCACCACCCTCTACCATACTCTAGCTTGCCAGTTTTGAATGCAGTTCCCAGGTTGAGCCCGGGGATTTCACATCCGACTTAACAAACCACCTACGCACGCTTTACGCCCAGTAATTCCGATTAACGCTTGCACCCTCTGTATTACCGCGGNTGCTGGCAC
CB2.1.En.S.ais.en	Root-associated bacteria in nutritive medium	Corral de Bustos	Soybean	2	Nutritive medium	Bacteria	Proteobacteria	Gammaproteobacteria	Pseudomonadales	Pseudomonadaceae	Pseudomonas	Pseudomonas fluorescens	96.89	-	-	+	-	CTTTCGCNNCATCAGTGTCAGTATCAGTCCAGGTGGTCGCCTTCGCCACTGGAGTTCCTTCACTATATCTACGCATTTCACCGCTACACAGGAAATTCCACCACCCTCTACCATACTCTAGCTCGCCAGTTTTGGATGCAGTTCCCAGGTTGAGCCCGGGGATTTCACATCCGACTTAACAAACCACCTACGCGCGCTTTACGCCCAGTAATTCCGAATAACGCTTGCACCCTCTGTATTACCGCGGCTGCTGGCAC
CB2.1.En.S.ais.en	Root-associated bacteria in nutritive medium	Corral de Bustos	Soybean	2	Nutritive medium	Bacteria	Proteobacteria	Gammaproteobacteria	Pseudomonadales	Pseudomonadaceae	Pseudomonas	Pseudomonas putida	96.55	N.D	N.D	N.D	N.D	GCTNTCGCAGCATCAGTGTCAGTATCAGTCCAGGGGGTCGCCTTCGCCACTGGTGTTCCTTCACTATATCTACGCATTTCACCGCTACACGGGAAATTCCACCACCCTCTACCGTACTCTAGCTTGCCAGTTTTGGATGCAGTTCCCAGGTTGAGCCCGGGGATTTCACATCCGACTTAACAAACCACCTACGCACGCTTTACGCCCAGTAATTCCGATTAACGCTTGCACCCTCTGTATTACCGCGGCTGCTGGCACAGA
CB2.1.En.S.ais.en	Root-associated bacteria in nutritive medium	Corral de Bustos	Soybean	2	Nutritive medium	Bacteria	Bacteroidetes	Sphingobacteriia	Sphingobacteriales	Sphingobacteriaceae	Sphingobacterium	Sphingobacterium siyangense	97.62	-	-	-	++	CGCTTCGTGCTCAGCGTCATACCAGCTTAGTGAGCTGCCTTCGCAATCGGAGTTCTAAGACATATCTATGCATTTCACCGCTACTTGTCTTATTCCGCCCACTTCAAATGGATTCAAGCCCATCAGTATCAAAGGCACTGCGATGGTTGAGCCACCGTATTTCACCCCTGACTTAATAGGCCGCCTACGCACCCTTTAAACCCAATAAATCCGAATAACGCTCGGATCCTCCGTATTACCGGGGGGCTGGCA
CB2.1.En.S.ais.en	Root-associated bacteria in nutritive medium	Corral de Bustos	Soybean	2	Nutritive medium	Bacteria	Proteobacteria	Betaproteobacteria	Burkholderiales	Alcaligenaceae	Achromobacter	Achromobacter spanius	99.61	-	+++	-	+	TTCGTGCATGAGCGTCAGTGTTATCCCAGGAGGCTGCCTTCGCCATCGGTGTTCCTCCGCATATCTACGCATTTCACTGCTACACGCGGAATTCCACCTCCCTCTGACACACTCTAGCTCGGTAGTTAAAAATGCAGTTCCAAAGTTAAGCTCTGGGATTTCACATCTTTCTTTCCGAACCGCCTGCGCACGCTTTACGCCCAGTAATTCCGATTAACGCTTGCACCCTACGTATTACCGCGGCTGGCTGGCAC
CB2.1.En.S.ais.en	Root-associated bacteria in nutritive medium	Corral de Bustos	Soybean	2	Nutritive medium	Bacteria	Proteobacteria	Gammaproteobacteria	Pseudomonadales	Pseudomonadaceae	Pseudomonas	Pseudomonas protegens	98.46	N.D	N.D	N.D	N.D	GCTTTCGCGCTCAGTGTCAGTATCAGTCCAGGTGGTCGCCTTCGCCACTGGTGTTCCTTCCTATATCTACGCATTTCACCGCTACACAGGAAATTCCACCACCCTCTACCATACTCTAGCTTGCCAGTTTTGGATGCAGTTCCCAGGTTGAGCCCGGGGCTTTCACATCCAACTTAACAAACCACCTACGCGCGCTTTACGCCCAGTAATTCCGATTAACGCTTGCACCCTCTGTATTACCGCGCTGCTGGCACTGAG
CB2.1.En.S.ais.en	Root-associated bacteria in nutritive medium	Corral de Bustos	Soybean	2	Nutritive medium	Bacteria	Proteobacteria	Gammaproteobacteria	Pseudomonadales	Pseudomonadaceae	Pseudomonas	Pseudomonas cremoricolorata	90.84	-	+++	-	-	CTCAGTGTCAGTAGTTGGCCCGGGTGAGCCTGCCTTCGCCACTGGGATGTTCCTTCCTATCTCTACGCATTTCACTGCTACACCGGAAAATCCGCTACCCTCTACATACTCTAGTTGCCAGTTTGAATGCAGTTCCCAGGTTGAGCCCGGGGCTTTCACATCCAACTTAAACAACCACCTACGCACGCTTTACGCCCAGTAATTCCGATTAACGCTTGCACCCTTTGTATTACCGCGGCTGCTGGCAC
CB3.1.En.S.ais.en	Root-associated bacteria in nutritive medium	Corral de Bustos	Soybean	3	Nutritive medium	Bacteria	Proteobacteria	Betaproteobacteria	Burkholderiales	Alcaligenaceae	Achromobacter	Achromobacter spanius	98.08	N.D	N.D	N.D	N.D	CACGCNTNTCGTGCTGAGCGTCAGTGTTATCCCAGGAGGCTGCCTTCGCCATCGGTGTTCCTCCGCATATCTACGCATTTCACTGCTACACGCGGAATTCCACCTCCCTCTGACACACTCTAGCTCGGTAGTTAAAAATGCAGTTCCAAAGTTAAGCTCTGGGATTTCACATCTTTCTTTCCGAACCGCCTGCGCACGCTTTACGCCCAGTAATTCCGATTAACGCTTGCACCCTACGGATTACCGCGGCTGCTGACAC
CB3.1.En.S.ais.en	Root-associated bacteria in nutritive medium	Corral de Bustos	Soybean	3	Nutritive medium	Bacteria	Proteobacteria	Gammaproteobacteria	Pseudomonadales	Moraxellaceae	Acinetobacter	Acinetobacter calcoaceticus	98.94	N.D	N.D	N.D	N.D	CTTTCGACATCAGCGTCAGTGTTAGGCCAGATGGCTGCCTTCGCCATCGGTATTCCTCCAGATCTCTACGCATTTCACCGCTACACCTGGAATTCTACCATCCTCTCCCACACTCTAGCTAACCAGTATCGAATGCAATTCCCAAGTTAAGCTCGGGGATTTCACATTTGACTTAATTAGCCGCCTAC
CB3.1.En.S.ais.en	Root-associated bacteria in nutritive medium	Corral de Bustos	Soybean	3	Nutritive medium	Bacteria	Firmicutes	Bacilli	Bacillales	Bacillaceae	Bacillus	Bacillus megaterium	91.27	-	-	-	-	CTCTAACCATTTCACCGTCTACATGCGAGAATTCCGCTTATCTCTTCTACACTCAAGATCCCCAGTTTCCAATAGACCCTCCACGGTTGAGCCGTGGGCTTTCACATCAGACTTAAAAAACCGCCT
MB2.0.En.S.ais.en	Root-associated bacteria in nutritive medium	Monte Buey	Soybean	2	Nutritive medium	Bacteria	Proteobacteria	Betaproteobacteria	Burkholderiales	Comamonadaceae	Variovorax	Variovorax paradoxus	98.77	-	-	-	-	AGCGTCAGTACAGGCCCAGGGGATTGCCTTCGCCATCGGTGTTCCTCCGCATATCTACGCATTTCACTGCTACACGCGGAATTCCATCCCCCTCTGCCGTACTCCAGCGAGGCAGTCACAGATGCAGTTCCCAGGTTGAGCCCGGGGATTTCACAACTGTCTTACATAACCGCCTGCGCACGCTTTACGCCCAGTAATTCCGATTAACGCTTGCACCCTACGTATTACCGCGGCTGCTGGCAC
MB2.0.En.S.ais.en	Root-associated bacteria in nutritive medium	Monte Buey	Soybean	2	Nutritive medium	Bacteria	Proteobacteria	Betaproteobacteria	Burkholderiales	unclassified Burkholderiales	Sphaerotilus	Sphaerotilus natans	92.78	+	-	-	-	TTTCGACCTGAGCGTCAGTATAGGTCCAGGGGGTTGCCTTCGCCATTGGTGTTCCTTCCCATATCTACGCATTTCACTGCTACACGGGAAATTCCATCACCCTCT
MB2.0.En.S.ais.en	Root-associated bacteria in nutritive medium	Monte Buey	Soybean	2	Nutritive medium	Bacteria	Proteobacteria	Betaproteobacteria	Burkholderiales	Comamonadaceae	Acidovorax	Acidovorax avenae	94.92	-	+++	-	+	CTTTCGTGCTGAGCGTCAGTACCAGGCCCAGGGGGTTGCCTTCGCCATCGGTGTTCCTCCCCATATCTACGCATTTCACTGCTACACGCGAAATTCCATCCCCCTCTGCCGTACTCCAGCGAGGCAGTTTCGGATGCAGTTCCCAGGTTGAGCCCGGGGATTTCACAACTGACTTACATCACCGCCTGCGCGCGCTTTACGCCCAGTAATTCCGATTAACGCTTGCACCCTACGTATTACCGCGGCTGCTGGCAC
MB2.0.En.S.ais.en	Root-associated bacteria in nutritive medium	Monte Buey	Soybean	2	Nutritive medium	Bacteria	Proteobacteria	Betaproteobacteria	Burkholderiales	Alcaligenaceae	Achromobacter	Achromobacter xylosoxidans	90.09	+	+++	-	+	GGAGGACCTGCCTTCGCCACTCGGTGTTCCATCCACATATCTACGCATTTCACATGCTACACGCGGAATTCCACCATCCCTCTGACACACTCTAGCTTGGCAGTTAAAAATGCAGTTCCCAAGTTGAGCCCGGGGATTTACATCTTTCTTTCCAAACCGCCTGCGCCCGCTTTACGCCAAGTAATTCCGATTAACGCTGGCCCCTACTAGTTACCGCGGC
MB2.0.En.S.ais.en	Root-associated bacteria in nutritive medium	Monte Buey	Soybean	2	Nutritive medium	Bacteria	Proteobacteria	Betaproteobacteria	Burkholderiales	Comamonadaceae	Acidovorax	Acidovorax avenae	97.66	N.D	N.D	N.D	N.D	GCTTTCGTGCTGAGCGTCAGTACAGGCCCAGGGGATTGCCTTCGCCATCGGTGTTCCTCCCCATATCTACGCATTTCACTGCTACACCCGGAATTCCATCCCCCTCTGCCGTACTCCAGCGATGCAGTCACAGATGCAGTTCCCAGGTTGAGCCCGGGGATTTCACAACTGACTTACATCACCGCCTGCGCACGCTTTACGCCCAGTAATTCCGATTAACGCTTGCACCCTACGTATTACCGCGGCTGCTGGCAC
MB2.0.En.S.ais.en	Root-associated bacteria in nutritive medium	Monte Buey	Soybean	2	Nutritive medium	Bacteria	Proteobacteria	Gammaproteobacteria	Pseudomonadales	Pseudomonadaceae	Pseudomonas	Pseudomonas putida	96.84	-	-	-	++	ATATCTACGCATTTCACAGCTACACAGGAAATTCCACCACCCTCTACCGTACTCTAGCTTGGCAGTTTTGGATGCAGTTCCCAGGTTGAGCCCGGGGATTTCACATCCGACTTAAAAAACCACCTACGCGCGCTTTACGCCCAGTAATTCCGATTAACGCTTGCACCCTCTGTATTACCGCGGCCGCTGG
MB2.1.En.S.ais.en	Root-associated bacteria in nutritive medium	Monte Buey	Soybean	2	Nutritive medium	Bacteria	Proteobacteria	Betaproteobacteria	Burkholderiales	Comamonadaceae	Variovorax	Variovorax paradoxus	93.85	N.D	N.D	N.D	N.D	GCTTTCGTGCATGAGCGTCAGTACAGAGCCCAGGGGACTCGCCTCTCGCCATCGGTGTTCCTCCGCATATCTACGCATTTCACTGCTACACGCGGAATTCCACCCCCCTCTGCCGTACTCCAGCGATGCAGTCACAGATGGAGTTCCAAGGTTGAGCCCGGGGATTTCACAACTGACTTACAAAACCGCCTGCGCGCGCTTTACGCCCAATAATTCCGAATAACGCTTGCACCCTACGTATTACCGCGGGGGCTGGCACG
MB2.1.En.S.ais.en	Root-associated bacteria in nutritive medium	Monte Buey	Soybean	2	Nutritive medium	Bacteria	Proteobacteria	Gammaproteobacteria	Pseudomonadales	Pseudomonadaceae	Pseudomonas	Pseudomonas putida	99.59	N.D	N.D	N.D	N.D	CTCAGTGTCAGTATCAGTCCAGGTGGTCGCCTTCGCCACTGGTGTTCCTTCCTATATCTACGCATTTCACCGCTACACAGGAAATTCCACCACCCTCTACCGTACTCTAGCTTGCCAGTTTTGGATGCAGTTCCCAGGTTGAGCCCGGGGCTTTCACATCCAACTTAACAAACCACCTACGCGCGCTTTACGCCCAGTAATTCCGATTAACGCTTGCACCCTCTGTATTACCGCGCTGCTGGCAC
MB2.1.En.S.ais.en	Root-associated bacteria in nutritive medium	Monte Buey	Soybean	2	Nutritive medium	Bacteria	Proteobacteria	Gammaproteobacteria	Enterobacteriales	Enterobacteriaceae	Klebsiella	Klebsiella pneumoniae	91.51	+	+++	-	++	TTCGCAGCATGAGCGTCAGTCCATGTGCTCCAGGGGGACTGCCTTCGCCACCGGTGTTCCTCCACATATCTACGCATTTCACCGCTACACCTGGAATTCCATCCCCCTCTGCCGTACTCTAGCCTGGCAGTTTCAAATGCAGTTCCCAGGTTGAGCCCGGGGATTTCACATCCGACTTGACACACCGCCTGCGTGCGCTTTACGCCCAGTAATTCCGATTAACGCTTGCACCCTCCGTATTACCGCGCTGCTGGCACG
MB2.1.En.S.ais.en	Root-associated bacteria in nutritive medium	Monte Buey	Soybean	2	Nutritive medium	Bacteria	Proteobacteria	Gammaproteobacteria	Pseudomonadales	Pseudomonadaceae	Pseudomonas	Pseudomonas putida	93.03	N.D	N.D	N.D	N.D	TTTCGCACTCAGTGTCAGTATCAGTCCAGGTGGTCGCCTTCGCCACTGGTGTTCCTTCCTATATCTACGCATTTCACCGCTACACAGGAAATTCCACCACCCTCTACCGTACTCTAGCTTGCCAGTTTTGGATGCAGTTCCCAGGTTGAGCCCGGGGCTTTCTATCAAACTTAACAAACAACCTACGCGCGCTTTACACTCCAAAATTTTCAATTTAACACTTGCCCCCTCCGTTTTACCGC
MB2.1.En.S.ais.en	Root-associated bacteria in nutritive medium	Monte Buey	Soybean	2	Nutritive medium	Bacteria	Proteobacteria	Gammaproteobacteria	Pseudomonadales	Pseudomonadaceae	Pseudomonas	Pseudomonas putida	100	N.D	N.D	N.D	N.D	GCTTTCGCACCTCAGTGTCAGTATCAGTCCAGGTGGTCGCCTTCGCCACTGGTGTTCCTTCCTATATCTACGCATTTCACCGCTACACAGGAAATTCCACCACCCTCTACCGTACTCTAGCTTGCCAGTTTTGGATGCAGTTCCCAGGTTGAGCCCGGGGCTTTCACATCCAACTTAACAAACCACCTACGCGCGCTTTACGCCCAGTAATTCCGATTAACGCTTGCACCCTCTGTATTACCGCGGCTGCTGGCAC
MB2.1.En.S.ais.en	Root-associated bacteria in nutritive medium	Monte Buey	Soybean	2	Nutritive medium	Bacteria	Proteobacteria	Gammaproteobacteria	Pseudomonadales	Pseudomonadaceae	Pseudomonas	Pseudomonas putida	92.37	N.D	N.D	N.D	N.D	CACGCTTTCGCAGCATGAGTCGTCAGTACAGGTCCAGGGGGATCGCCTTCGCCACCGGTGTTCCTTCCCATATCTACGCATTTCACCGCTACACACGAAATTCCACCACCCTCTACCGTACTCCAGCTTGGCAGTTTTGGATGCAGTTCCCAGGTTGAGCCCGGGGATTTCACATCCGACTTACAAAACCACCTGCGCGCGCTTTACGCCCAGTAATTCCGATTAACGCTTGCACCCTCCGTATTACCGCGGCTGCTGGCAC
MB2.1.En.S.ais.en	Root-associated bacteria in nutritive medium	Monte Buey	Soybean	2	Nutritive medium	Bacteria	Proteobacteria	Gammaproteobacteria	Pseudomonadales	Pseudomonadaceae	Pseudomonas	Pseudomonas putida	98.42	N.D	N.D	N.D	N.D	GCTCTCGCACTCAGTGTCAGTATCAGTCCAGGGGGTCGCCTTCGCCACTGGTGTTCCTTCCTATATCTACGCATTTCACCGCTACACAGGAAATTCCACCACCCTCTACCGTACTCTAGCTTGCCAGTTTTGGATGCAGTTCCCAGGTTGAGCCCGGGGCTTTCACATCCAACTTAACAAACCACCTACGCGCGCTTTACGCCCAATAATTCCGATTAACGCTTGCACCCTCTGTATTACCGCGGCTGCTGG
MB2.1.En.S.ais.en	Root-associated bacteria in nutritive medium	Monte Buey	Soybean	2	Nutritive medium	Bacteria	Proteobacteria	Gammaproteobacteria	Enterobacteriales	Enterobacteriaceae	Klebsiella	Klebsiella pneumoniae	99.23	N.D	N.D	N.D	N.D	CACGCTTTCGCAGCTGAGCGTCAGTCTTTGTCCAGGGGGCCGCCTTCGCCACCGGTATTCCTCCAGATCTCTACGCATTTCACCGCTACACCTGGAATTCTACCCCCCTCTACAAGACTCTAGCCTGCCAGTTTCGAATGCAGTTCCCAGGTTGAGCCCGGGGATTTCACATCCGACTTGACAGACCGCCTGCGTGCGCTTTACGCCCAGTAATTCCGATTAACGCTTGCACCCTCCGGATTACCGCGGCTGCTGGCAC
MB2.1.En.S.ais.en	Root-associated bacteria in nutritive medium	Monte Buey	Soybean	2	Nutritive medium	Bacteria	Proteobacteria	Betaproteobacteria	Burkholderiales	Comamonadaceae	Variovorax	Variovorax paradoxus	93.5	N.D	N.D	N.D	N.D	TTCGTGCTGAGCGTCAGTACAGGCCCAGGGGATTGCCTTCGCCATCGGTGTTCCTCCGCATATCTACGCATTTCACTGCTACACGCGGAATTCCATCCCCCTCTGCCGTACTCCAGCGATGCAGTCACAGATGCAGTTCCCAGGTTGAGCCCGGGGATTTCACAACTGTCTTACATAACCGCCTGCGCGCGCTTTACACCCAGTAAATTTCATTAAAGCTTGGACCCCACAGGTTTTACGCGCGG
MB2.1.En.S.ais.en	Root-associated bacteria in nutritive medium	Monte Buey	Soybean	2	Nutritive medium	Bacteria	Proteobacteria	Betaproteobacteria	Burkholderiales	Comamonadaceae	Acidovorax	Acidovorax avenae	98.81	N.D	N.D	N.D	N.D	TTCGTGCTGAGCGTCAGTACAGGCCCAGGGGATTGCCTTCGCCATCGGTGTTCCTCCGCATATCTACGCATTTCACTGCTACACGCGGAATTCCATCCCCCTCTGCCGTACTCCAGCGATGCAGTCACAGATGCAGTTCCCAGGTTGAGCCCGGGGATTTCACAACTGTCTTACATCACCGCCTGCGCACGCTTTACGCCCAGTAATTCCGATTAACGCTTGCACCCTACGTATTACCGCGGCTGCTGGCAC
MB2.1.En.S.ais.en	Root-associated bacteria in nutritive medium	Monte Buey	Soybean	2	Nutritive medium	Bacteria	Proteobacteria	Betaproteobacteria	Burkholderiales	Comamonadaceae	Albidiferax	Albidiferax ferrireducens	79.22	-	+++	-	-	GCTTTCGTGCTGAGCGTCAGTACAGGCCCAGGGGATTGCCTTCGCCATCGGTGTTCCTCCGCATATCTACGCATTTCACTGCTACACACGAAAACATTCCCCCTCCATAAAAAACTATCTAGCCCGTCATTAATGAAGGTCCTTGGATGAGCCCGGGGATTTATTTCCCCTCTTACTTAGAAATCCCCCTACGGACACTTTAAACCAAATAAATCAAAATAACGCTCGTACCCTTTATATTACCGCGGTGCT
MB2.1.En.S.ais.en	Root-associated bacteria in nutritive medium	Monte Buey	Soybean	2	Nutritive medium	Bacteria	Proteobacteria	Gammaproteobacteria	Pseudomonadales	Pseudomonadaceae	Pseudomonas	Pseudomonas putida	97.98	N.D	N.D	N.D	N.D	TTCGCGCTCAGTGTCAGTATCGGTCCAGGGGGTCGCCTTCGCCACTGGTGTTCCTTCCTATATCTACGCATTTCACCGCTACACAGGAAATTCCACCACCCTCTACCGTACTCTAGCTTGCCAGTTTTGGATGCAGTTCCCAGGTTGAGCCCGGGGATTTCACATCCGACTTAACAAACCACCTACGCGCGCTTTACGCCCAGTAATTCCGATTAACGCTTGCACCCTCTGTATTACCGCGGCTGCCTGGCAC
MB2.1.En.S.ais.en	Root-associated bacteria in nutritive medium	Monte Buey	Soybean	2	Nutritive medium	Bacteria	Proteobacteria	Betaproteobacteria	Burkholderiales	Comamonadaceae	Variovorax	Variovorax paradoxus	95.08	N.D	N.D	N.D	N.D	TTCGTGCATGAGCGTCAGTACAGGCCCAGGGGATTGCCTTCGCCATCGGTGTTCCATCCGCATATCTACGCATTTCACTGCTACACGCGGAATTCCATCCCCCTCTGCCGTACTCCAGCGATGCAGTCACAGATGCAGTTCCCAGGTTGAGCCCGGGGATTTCACAACTGTCTTACATGACCGCCCGCGCAGGCTTTACGCCCAGTAATTCCCAATAAAGCTTGGACCCCTCCTTATTACCGCG
MB2.1.En.S.ais.en	Root-associated bacteria in nutritive medium	Monte Buey	Soybean	2	Nutritive medium	Bacteria	Proteobacteria	Betaproteobacteria	Burkholderiales	Comamonadaceae	Acidovorax	Acidovorax avenae	99.22	N.D	N.D	N.D	N.D	CTTTCGTGCATGAGCGTCAGTACAGGCCCAGGGGATTGCCTTCGCCATCGGTGTTCCTCCGCATATCTACGCATTTCACTGCTACACGCGGAATTCCATCCCCCTCTGCCGTACTCCAGCGATGCAGTCACAGATGCAGTTCCCAGGTTGAGCCCGGGGATTTCACAACTGTCTTACATCACCGCCTGCGCACGCTTTACGCCCAGTAATTCCGATTAACGCTTGCACCCTACGTATTACCGCGGCTGCTGGCAC
MB2.1.En.S.ais.en	Root-associated bacteria in nutritive medium	Monte Buey	Soybean	2	Nutritive medium	Bacteria	Proteobacteria	Gammaproteobacteria	Enterobacteriales	Enterobacteriaceae	Pantoea	Pantoea vagans	99.61	+	-	-	++	GCTTTCGCACTGAGCGTCAGTCTTTGTCCAGGGGGCCGCCTTCGCCACCGGTATTCCTCCAGATCTCTACGCATTTCACCGCTACACCTGGAATTCTACCCCCCTCTACAAGACTCAAGCCTGCCAGTTTCAAATGCAGTTCCCAGGTTAAGCCCGGGGATTTCACATCTGACTTAACAGACCGCCTGCGTGCGCTTTACGCCCAGTAATTCCGATTAACGCTTGCACCCTCCGTATTACCGCGGCTGCTGGCAC
MB2.1.En.S.ais.en	Root-associated bacteria in nutritive medium	Monte Buey	Soybean	2	Nutritive medium	Bacteria	Proteobacteria	Gammaproteobacteria	N.D	N.D	Thiohalorhabdus	Thiohalorhabdus denitrificans	68.94	-	++	-	-	GGGCGCCTTCCCCACGGGGGTCCCCCAATATAAAACCATAAAACCGGTACACGGGGAATTCCCTCCCCTCTCTCCTCACTAGAGAGCCGGTTTAAAATGGACTTCCCAGGAGGAGACCCCAGATTTTTCATCCAATTAAAAAACCCCCCGCGCGC
MB2.1.En.S.ais.en	Root-associated bacteria in nutritive medium	Monte Buey	Soybean	2	Nutritive medium	Bacteria	Proteobacteria	Betaproteobacteria	Burkholderiales	unclassified Burkholderiales	Roseateles	Roseateles terrae	90.48	+	-	-	++	ACGCTTTCGCGCATGAGCGTCAGTATAGGTCCAGGTGGGATTGCCTTCGCCATCGGTGTTCCTCCACATATCTACGCATTTCACCGCTACACGGGAAATTCCACCACCCTCTACCGTACTCAAGCTTGCCAGTTTCAAATGCAGTTCCCAGGTTGAGCCCGGGGTTTTTCATCT
MB2.1.En.S.ais.en	Root-associated bacteria in nutritive medium	Monte Buey	Soybean	2	Nutritive medium	Bacteria	Firmicutes	Bacilli	Bacillales	Bacillaceae	Bacillus	Bacillus megaterium	72.4	+	++++	-	-	CCCCAACACTACCCAATTTACCCGGCCACCCGGAAATTCCCTTTTCTCTTCTGCGCACTAGTTCACCCGTTTTAAAAGACCCTCCCCGGGATGGCCGTGGGCTGTTTTTTCACACTATAAAAAACCCCCGCGCGCGCTTTTTTCCCCTAAAATTCTAGAAAACTTGCGCGCCTCCTAATTACCGGGG
MB2.1.En.S.ais.en	Root-associated bacteria in nutritive medium	Monte Buey	Soybean	2	Nutritive medium	Bacteria	Proteobacteria	Gammaproteobacteria	Enterobacteriales	Enterobacteriaceae	Serratia	Serratia marcescens	79.34	+	-	-	+	AGGGGGGGGCCTTCCCTTCGGGATTTCTCCAAATTCCTATTATTTTTCCTTTCCACCTGCAATTCTACCCCCCTCTTCGCAACTCTAACTCGCCACTTTCAAATGCAGATCTTAGGTTGAGCCCGGGGATTTTTCATCTCATTTGACATACCGCCAGGGAGCGCTTTACGCCCAGTAATTCTGATAAAAATTTGCACCCCCCGCATTACCG
MB2.1.En.S.ais.en	Root-associated bacteria in nutritive medium	Monte Buey	Soybean	2	Nutritive medium	Bacteria	Proteobacteria	Gammaproteobacteria	Enterobacteriales	Enterobacteriaceae	Plesiomonas	Plesiomonas shigelloides	78.21	-	0	-	+++	TTTCGCGCTGAGCGTAGTATAGGTCCAGGAGGCCGCCTTCGCCACCGGTGTACTCCCATATCACTCTTTTCACCGCTACACCTGAATTCTACCCCCCTCTAAAATAATCTAGCCTTGCAGTTTCAAATGCAATTGCCAAGTTGAGGTCGAGGATTTAACATCCAACTTACAAATAAACCCAGCCAGCCCTTTACCCCCATAAATTCCAATAACGATTGGCCCCCTCCTATTTTCCCGCGACGGCGGGC
MB2.1.En.S.ais.en	Root-associated bacteria in nutritive medium	Monte Buey	Soybean	2	Nutritive medium	Bacteria	Proteobacteria	Gammaproteobacteria	Pseudomonadales	Pseudomonadaceae	Pseudomonas	Pseudomonas denitrificans	96.36	++	++	-	++++	AGGAGGATCGCCTTCGCCACCGGTGTTCCTTCCCATATCTACGCATTTCACCGCTACACAGGAAATTCCACCACCCTCTACCGTACTCTAGCCAGGCAGTTACGGATGCAGTTCCCAGGTTGAGCCCGGGGATTTCACATCCGTCTTACCAAACCGCCTGCGCGCGCTTTACGCCCAGTAATTCCGATTAACGCTTGCACCCTTCGTATTACCGCGCTGCTGGCAC
MB2.1.En.S.ais.en	Root-associated bacteria in nutritive medium	Monte Buey	Soybean	2	Nutritive medium	Bacteria	Proteobacteria	Gammaproteobacteria	Enterobacteriales	Enterobacteriaceae	Pantoea	Pantoea vagans	99.6	N.D	N.D	N.D	N.D	TTCGCACTGAGCGTCAGTCTTTGTCCAGGGGGCCGCCTTCGCCACCGGTATTCCTCCAGATCTCTACGCATTTCACCGCTACACCTGGAATTCTACCCCCCTCTACAAGACTCAAGCCTGCCAGTTTCAAATGCAGTTCCCAGGTTAAGCCCGGGGATTTCACATCTGACTTAACAGACCGCCTGCGTGCGCTTTACGCCCAGTAATTCCGATTAACGCTTGCACCCTCCGTATTACCGCGGCTGCTGGCAC
MB2.1.En.S.ais.en	Root-associated bacteria in nutritive medium	Monte Buey	Soybean	2	Nutritive medium	Bacteria	Proteobacteria	Gammaproteobacteria	Enterobacteriales	Enterobacteriaceae	Pantoea	Pantoea vagans	99.22	N.D	N.D	N.D	N.D	GCTTTCGCACTGAGCGTCAGTCTTTGTCCAGGGGGCCGCCTTCGCCACCGGTATTCCTCCAGATCTCTACGCATTTCACCGCTACACCTGGAATTCTACCCCCCTCTACAAGACTCAAGCCTGCCAGTTTCAAATGCAGTTCCCAGGTTAAGCCCGGGGATTTCACATCTGACTTAACAGACCGCCTGCGTGCGCTTTACGCCCAGTAATTCCGATAAACGCTTGCACCCTCCGTATTACCGCGGCTGCTGGCAC
MB2.1.En.S.ais.en	Root-associated bacteria in nutritive medium	Monte Buey	Soybean	2	Nutritive medium	Bacteria	Proteobacteria	Betaproteobacteria	Burkholderiales	Alcaligenaceae	Bordetella	Bordetella holmesii	91.54	-	+	-	-	CTTTCGCAGCATGAGTCGTCAGTAGCTAGCCCAGGTAGGTTGCCTTCGCCATCGGTGTTCCTCCGCATATCTACGCATTTCACTGCTACACACGAAATTCCACCTCCCTCTGACGCACTCTAGCTTGGCAGTTAAGGATGCAGTTCCCAGGTTGAGCCCGGGGATTTCACATCTGTCTTACCAAACCGCCTGCGCACGCTTTACGCCCAGTAATTCCGATTAACGCTTGCACCCTACGTATTACCGCGCTGCTGGCACG
MB2.1.En.S.ais.en	Root-associated bacteria in nutritive medium	Monte Buey	Soybean	2	Nutritive medium	Bacteria	Proteobacteria	Gammaproteobacteria	Pseudomonadales	Pseudomonadaceae	Pseudomonas	Pseudomonas putida	99.23	N.D	N.D	N.D	N.D	ACGCTTCGCACTCAGTGTCAGTATCAGTCCAGGTGGTCGCCTTCGCCACTGGTGTTCCTTCCTATATCTACGCATTTCACCGCTACACAGGAAATTCCACCACCCTCTACCGTACTCTAGCTTGCCAGTTTTGGATGCAGTTCCCAGGTTGAGCCCGGGGCTTTCACATCCAACTTAACAAACCACCTACGCGCGCTTTACGCCCAGTAATTCCGATTAACGCTTGCACCCTCTGTATTACCGCGGCTGCTGGCACA
MB2.1.En.S.ais.en	Root-associated bacteria in nutritive medium	Monte Buey	Soybean	2	Nutritive medium	Bacteria	Proteobacteria	Alphaproteobacteria	Rhizobiales	Rhizobiaceae	Agrobacterium	Agrobacterium fabrum	80.22	+	++++	-	-	CGGAAATCCCCTACTCTCTTCTACACTCATGATTCCCAGTTTCTAAAGGCAGTCCGCAGGAGAACAGCGGGATTTCATCCCAGACTTAAA
MB2.1.En.S.ais.en	Root-associated bacteria in nutritive medium	Monte Buey	Soybean	2	Nutritive medium	Bacteria	Proteobacteria	Gammaproteobacteria	Enterobacteriales	Enterobacteriaceae	Klebsiella	Klebsiella pneumoniae	98.95	N.D	N.D	N.D	N.D	CCAAGCTTTCGCACATGAGCGTCAGTCTTTGTCCAGGGGGCCGCCTTCGCCACCGGTATTCCTCCAGATCTCTACGCATTTCACCGCTACACCTGGAATTCTACCCCCCTCTACAAGACTCTAGCCTGCCAGTTTCGAATGCAGTTCCCAGGTTGAGCCCGGGGATTTCACATCCGACTTGACAGACCGC
MB2.1.En.S.ais.en	Root-associated bacteria in nutritive medium	Monte Buey	Soybean	2	Nutritive medium	Bacteria	Proteobacteria	Alphaproteobacteria	Rhizobiales	Rhizobiaceae	Agrobacterium	Agrobacterium fabrum	80.22	N.D	N.D	N.D	N.D	CTGAGCGTCAGTAATCGTACAGGGGGATGCCTTCACCATCGGTGTTCCTCCAGATCCCTACACATTTCACCGCTACACGGGGTATTCCTTCCCTCTTCCATACTCAAGAGCCCCAGCTATCTAAGGAAGCTCCGTCAGGTGAGCTAGCGGGATTTCATCCCAGACTTAAATATCCGCCTA
MB2.1.En.S.ais.en	Root-associated bacteria in nutritive medium	Monte Buey	Soybean	2	Nutritive medium	Bacteria	Proteobacteria	Gammaproteobacteria	Enterobacteriales	Enterobacteriaceae	Klebsiella	Klebsiella oxytoca	82.72	-	-	-	-	CATGCTTTCGAGCTGAGCGTCAGTGTTATCCCAGGAGGCTGCCTTCGCCATCGGTGTTCCTCCACATATCTACACTTTTCACCGGCATACAGAGTGAAATCTCCCTCTCCTCTACAACACTCCAGCCTGCCAGTATAGAATGCACTTCCGAGGTTGAGCCAGGGGATTTCACATCCGACTTGACCGACCG
VS2.1.En.S.ais.en	Root-associated bacteria in nutritive medium	Villa Saboya	Soybean	2	Nutritive medium	Bacteria	Proteobacteria	Betaproteobacteria	Burkholderiales	Burkholderiaceae	Burkholderia	Burkholderia lata	98.83	+++	-	+	+	GCTTTCGTGCATGAGCGTCAGTATTGGCCCAGGGGGCTGCCTTCGCCATCGGTATTCCTCCACATCTCTACGCATTTCACTGCTACACGTGGAATTCTACCCCCCTCTGCCATACTCTAGCCTGCCAGTCACCAATGCAGTTCCCAGGTTGAGCCCGGGGATTTCACATCGGTCTTAGCAAACCGCCTGCGCACGCTTTACGCCCAGTAATTCCGATTAACGCTCGCACCCTACGTATTACCGCGCTGGCTGGCAC
VS2.1.En.S.ais.en	Root-associated bacteria in nutritive medium	Villa Saboya	Soybean	2	Nutritive medium	Bacteria	Proteobacteria	Betaproteobacteria	Burkholderiales	Burkholderiaceae	Burkholderia	Burkholderia gladioli	94.14	+++	-	-	+	TTTCGTGCATGAGCGTCAGTATTGGCCCAGGGAGGCTGCCTTCGCCATCGGTATTCCTCCACATCTCTACGCATTTCACTGCTACACGTGGAATTCTACCCCCCTCTGCCATACTCTAGATTGGCAGTCACCAAGGCAGTTTCCAAGTTGAGCCCGGGGATTTCACATCTGACTTAACAAACCGCCTGCGGACCCTTTACACCCAATAATTCCGAATAACGCTCGCACCCTACGTATTACCGCGGCCCGCTGGCAC
VS2.1.En.S.ais.en	Root-associated bacteria in nutritive medium	Villa Saboya	Soybean	2	Nutritive medium	Bacteria	Proteobacteria	Gammaproteobacteria	Enterobacteriales	Enterobacteriaceae	Klebsiella	Klebsiella pneumoniae	100	-	++++	-	+	CTTTCGCACCTGAGCGTCAGTCTTTGTCCAGGGGGCCGCCTTCGCCACCGGTATTCCTCCAGATCTCTACGCATTTCACCGCTACACCTGGAATTCTACCCCCCTCTACAAGACTCTAGCCTGCCAGTTTCGAATGCAGTTCCCAGGTTGAGCCCGGGGATTTCACATCCGACTTGACAGACCGCCTGCGTGCGCTTTACGCCCAGTAATTCCGATTAACGCTTGCACCCTCCGTATTACCGCGGCTGCTGGCAC
VS2.1.En.S.ais.en	Root-associated bacteria in nutritive medium	Villa Saboya	Soybean	2	Nutritive medium	Bacteria	Proteobacteria	Betaproteobacteria	Burkholderiales	Burkholderiaceae	Cupriavidus	Cupriavidus necator	92.22	-	++++	-	-	CTTTCGTGCATGAGCGTCAGTTGANGGCCCAGGGGGCTGCCTTCGCCATTCGGTGTTCCTCCAAATATCTACGCATTTCACTGCTACACTTGGAATTCTACCCCCCTCTGACATACTCTAGACCTGCAGTATCAATGGCAATTCCCAAGTTGAGCTCGGGGATTTCACGCCTGACTTACAAAACCGCCTGCGGACGCTTTACGCCCAGTAATTCCGAATAACGCTCGCACCCTACGTATTACCGCGGGGGCTGGCAC
VS2.1.En.S.ais.en	Root-associated bacteria in nutritive medium	Villa Saboya	Soybean	2	Nutritive medium	Bacteria	Bacteroidetes	Flavobacteriia	Flavobacteriales	Flavobacteriaceae	Chryseobacterium	Chryseobacterium indologenes	98.82	+	-	+	-	CTTTCGTCATCAGCGTCAGTTGTTGCTTAATAACCTGCCTTCGCAATTGGTGTTCTAAGTAATATCTATGCATTTCACCGCTACACTACTTATTCCAGCTACTTCAATAACACTCAAGACCTGCAGTATCAATGGCAGTTTCACAGTTAAGCTGTGAGATTTCACCACTGACTTACAGATCCGCCTACGGACCCTTTAAACCCAATAAATCCGGATAACGCTTGCACCCTCCGTATTACCGCGGCTGCTGGCAC
VS2.1.En.S.ais.en	Root-associated bacteria in nutritive medium	Villa Saboya	Soybean	2	Nutritive medium	Bacteria	Proteobacteria	Alphaproteobacteria	Rhizobiales	Brucellaceae	Ochrobactrum	Ochrobactrum pseudogrignonense	76.44	+	-	+	++++	GCCTTCGCCACTGGTGTTCCCCCAAATATCTATGCATTTCACCGCTACACTAGATATTCCATCCCCTCTACAACACTCAACACTGCCTATTTAAGGGGGTGTTTCAGAGTAGAGCTGGGAGATTTCACCTCAGATTTAAAAACCCCCACACACGCCTTTTACCCCCAAAAAATCCAAAAACTTGTGCCCCCTCCGTATTACCGCGG
VS2.1.En.S.ais.en	Root-associated bacteria in nutritive medium	Villa Saboya	Soybean	2	Nutritive medium	Bacteria	Bacteroidetes	Flavobacteriia	Flavobacteriales	Flavobacteriaceae	Chryseobacterium	Chryseobacterium aquifrigidense	90.12	+	++	+	-	TTCGTCCCTCAGCGTCAGTTGTGGCTCAGTGACCCGCCTTCGCCATTGGTGTTCCTCCTAATATCTATGAATTTCACCGCTACACTACTAATTCCACTCACTTCTATAATACTCAAGACCTGCAGTATCAATGGCAGTTTCACAGTTGAGCTGTGGGATTTCACCCCTGACTTACAAATCCGCCTACGGACCCTTTAAACCCAATAAATCCGGATAACGCTTGCCCCCTTCGTATTACCGCGCTGCTGGCAC
VS2.1.En.S.ais.en	Root-associated bacteria in nutritive medium	Villa Saboya	Soybean	2	Nutritive medium	Bacteria	Bacteroidetes	Flavobacteriia	Flavobacteriales	Flavobacteriaceae	Chryseobacterium	Chryseobacterium indologenes	98.47	N.D	N.D	N.D	N.D	CTTTCGTCCATCAGCGTCAGTTGTTGCTTAGTAACCTCGCCTTCGCAATTGGTGTTCTAAGTAATATCTATGCATTTCACCGCTACACTACTTATTCCAGCTACTTCAATAACACTCAAGACCTGCAGTATCAATGGCAGTTTCACAGTTAAGCTGTGAGATTTCACCACTGACTTACAGATCCGCCTACGGACCCTTTAAACCCAATAAATCCGGATAACGCTTGCACCCTCCGTATTACCGCGGCGCTGGCACTGGAG
VS2.1.En.S.ais.en	Root-associated bacteria in nutritive medium	Villa Saboya	Soybean	2	Nutritive medium	Bacteria	Bacteroidetes	Flavobacteriia	Flavobacteriales	Flavobacteriaceae	Chryseobacterium	Chryseobacterium indologenes	97.27	N.D	N.D	N.D	N.D	GCTTTCGTCNTCAGCGTCAGTTGTTGCTTAGGAACCTGCCTTCGCAATTGGTGTTCTAAGTAATATCTATGCATTTCACCGCTACACTAGTTATTCCAGCTACTTCAATAACACTCAAGACCTGCAGTATCAATGGCAGTTTCACAGTTAAGCTGTGAGATTTCACCACTGACTTACAGATCCGCCTACGGACCCTTTAAACCCAATAAATCCGAATAACGCTTGCACCCTCCGTATTACCGCGCTGCTGGCAC
VS2.1.En.S.ais.en	Root-associated bacteria in nutritive medium	Villa Saboya	Soybean	2	Nutritive medium	Bacteria	Proteobacteria	Gammaproteobacteria	Enterobacteriales	Enterobacteriaceae	Klebsiella	Klebsiella pneumoniae	99.61	N.D	N.D	N.D	N.D	TTTCGCACTGAGCGTCAGTCTTTGTCCAGGGGGCCGCCTTCGCCACCGGTATTCCTCCAGATCTCTACGCATTTCACCGCTACACCTGGAATTCTACCCCCCTCTACAAGACTCTAGCCTGCCAGTTTCGAATGCAGTTCCCAGGTTGAGCCCGGGGATTTCACATCCGACTTGACAGACCGCCTGCGTGCGCTTTACGCCCAGTAATTCCGATTAACGCTTGCACCCTCCGTATTACCGCGGCTGCTGGCAC
VS2.1.En.S.ais.en	Root-associated bacteria in nutritive medium	Villa Saboya	Soybean	2	Nutritive medium	Bacteria	Proteobacteria	Gammaproteobacteria	Enterobacteriales	Enterobacteriaceae	Klebsiella	Klebsiella pneumoniae	99.61	N.D	N.D	N.D	N.D	CGCTTTCGACCTGAGCGTCAGTCTTTGTCCAGGGGGCCGCCTTCGCCACCGGTATTCCTCCAGATCTCTACGCATTTCACCGCTACACCTGGAATTCTACCCCCCTCTACAAGACTCTAGCCTGCCAGTTTCGAATGCAGTTCCCAGGTTGAGCCCGGGGATTTCACATCCGACTTGACAGACCGCCTGCGTGCGCTTTACGCCCAGTAATTCCGATTAACGCTTGCACCCTCCGTATTACCGCGGCTGCTGGCAC
VS2.1.En.S.ais.en	Root-associated bacteria in nutritive medium	Villa Saboya	Soybean	2	Nutritive medium	Bacteria	Proteobacteria	Betaproteobacteria	Burkholderiales	Burkholderiaceae	Burkholderia	Burkholderia diffusa	91.05	+++	-	-	+	TTTCGTGCTGAGCGTCAGTAGTGGCCCAGGAAGCGCTGGCCTTCGCCATCGGTGTTCCTCCACATATCTACGCATTTCACTGCTACACGAGGAATTCTACCCCCCTCTGCCATACTCTAGATTGGCAGTATCCATGGCAGTTTCCAAGTTGAGCCCGGGGATTTCACATCGGACTTAACAAACCGCCTGCGGACGCTTTACACCCAGTAATTCCGAATAACGCTTGCACCCTACGTATTACCGCGGTGGCTGGCAC
VS2.1.En.S.ais.en	Root-associated bacteria in nutritive medium	Villa Saboya	Soybean	2	Nutritive medium	Bacteria	Proteobacteria	Alphaproteobacteria	Rhizobiales	Brucellaceae	Ochrobactrum	Ochrobactrum pseudogrignonense	99.6	N.D	N.D	N.D	N.D	TTCGCACTCAGCGTCAGTAATGGTCCAGTGAGCCGCCTTCGCCACTGGTGTTCCTCCGAATATCTACGAATTTCACCTCTACACTCGGAATTCCACTCACCTCTACCATACTCAAGACTTCCAGTATCAAAGGCAGTTCCAGAGTTGAGCTCTGGGATTTCACCCCTGACTTAAAAGTCCGCCTACGTGCGCTTTACGCCCAGTAAATCCGAACAACGCTAGCCCCCTTCGTATTACCGCGGCTGCTGGCAC
VS2.1.En.S.ais.en	Root-associated bacteria in nutritive medium	Villa Saboya	Soybean	2	Nutritive medium	Bacteria	Proteobacteria	Alphaproteobacteria	Rhizobiales	Brucellaceae	Ochrobactrum	Ochrobactrum pseudogrignonense	87.39	N.D	N.D	N.D	N.D	CTCAGCGTCAGTATGTGTCCAGTGAGCCGCCTTCGCCACTGGTGTTCTCCGATATCTACGATTTCACCTCTACACTCGGATTCACTCACTCTACCATACTCAGACTTGAGTATCAAGCAGTCAGAGTGAGCTCTGAGATTCACTCTGACTAAAAGTCCGCCTACGTGCGCTTTCAGCCCAGTAAATCCCAACAACGCTTGCCCCCTTCCGAATTACGGCGGC
VS2.1.En.S.ais.en	Root-associated bacteria in nutritive medium	Villa Saboya	Soybean	2	Nutritive medium	Bacteria	Actinobacteria	Actinobacteria	Actinomycetales	Pseudonocardiaceae	Amycolatopsis	Amycolatopsis mediterranei	71.63	-	-	-	+	CGTCTTCGCCAGGTGTCTTCCTAATGATATCTGTTTTTTTCACCGCTACACTTGTTATTCCCCCCTCCTCTACAACACTCAAGCCCGGCAGTATCGGGTGTTCCTTCAATGTTAAGCGGGGAGATTTCACAGCAGAAGTGAACCACCGCCCGCGACTTTTTTCCCCAATAAATAAGGATAACGCCCCCTATTTATTACCGCG
VS2.1.En.S.ais.en	Root-associated bacteria in nutritive medium	Villa Saboya	Soybean	2	Nutritive medium	Bacteria	Bacteroidetes	Flavobacteriia	Flavobacteriales	Flavobacteriaceae	Chryseobacterium	Chryseobacterium jejuense	92.18	N.D	-	-	++	AGCGTCAGTTGTTGCTTAGTAACCTGCCTTCGCAATTGGTGTTCTAAGTAATATCTATGCATTTCACCGCTACACTACTTATTCCAGCTACTTCAATAACACACTGCAGTATCCATGGCCGTTTTCCAGTTAAGCTGTGAGATTTCACACTGACTTACAGATCGCCTACGGACCCTTTAAACCCAATAAATCCGGAAAGCTGCACCCTCCGTATTACCGCGGCTGCTGGCAC
VS2.1.En.S.ais.en	Root-associated bacteria in nutritive medium	Villa Saboya	Soybean	2	Nutritive medium	Bacteria	Proteobacteria	Gammaproteobacteria	Enterobacteriales	Enterobacteriaceae	Enterobacter	Enterobacter hormaechei	99.61	N.D	++++	-	-	CGCTTCGCCCTGAGCGTCAGTCTTTGTCCAGGGGGCCGCCTTCGCCACCGGTATTCCTCCAGATCTCTACGCATTTCACCGCTACACCTGGAATTCTACCCCCCTCTACAAGACTCTAGCCTGCCAGTTTCGAATGCAGTTCCCAGGTTGAGCCCGGGGATTTCACATCCGACTTGACAGACCGCCTGCGTGCGCTTTACGCCCAGTAATTCCGATTAACGCTTGCACCCTCCGTATTACCGCGGCTGGCTGGCAC
VS2.1.En.S.ais.en	Root-associated bacteria in nutritive medium	Villa Saboya	Soybean	2	Nutritive medium	Bacteria	Bacteroidetes	Flavobacteriia	Flavobacteriales	Flavobacteriaceae	Chryseobacterium	Chryseobacterium indologenes	99.61	N.D	N.D	N.D	N.D	TTTCGTCCATCAGCGTCAGTTGTTGCTTAGTAACCTGCCTTCGCAATTGGTGTTCTAAGTAATATCTATGCATTTCACCGCTACACTACTTATTCCAGCTACTTCAATAACACTCAAGACCTGCAGTATCAATGGCAGTTTCACAGTTAAGCTGTGAGATTTCACCACTGACTTACAGATCCGCCTACGGACCCTTTAAACCCAATAAATCCGGATAACGCTTGCACCCTCCGTATTACCGCGGCTGCTGGCAC
VS2.1.En.S.ais.en	Root-associated bacteria in nutritive medium	Villa Saboya	Soybean	2	Nutritive medium	Bacteria	Bacteroidetes	Flavobacteriia	Flavobacteriales	Flavobacteriaceae	Chryseobacterium	Chryseobacterium aquifrigidense	87.14	N.D	N.D	N.D	N.D	AGCGTCAGTCGTTGTGAGGAACCTCGCCTTCGCCTTGGTGTTCTTCCAAATATCTATGCATTTCACCGCTACACCAGTAATTCCACCCCCCTCTACAACACTCTAGACCGGCAGTATCAAAGGCAGTTTCAGAGTTGAGCCGTGAGATTTCACCTCTGACTTAACAAACCGCCTACGGACCCTTTACACCCAATAAATCCGGATAACGCTTGCACCCTCCGTATTACCGCGGCTGCTGG
VS2.1.En.S.ais.en	Root-associated bacteria in nutritive medium	Villa Saboya	Soybean	2	Nutritive medium	Bacteria	Proteobacteria	Betaproteobacteria	Burkholderiales	Alcaligenaceae	Alcaligenes	Alcaligenes aquatilis	100	N.D	-	-	-	TTCGTGTCTGAGCGTCAGTATTATCCCAGGGGGCTGCCTTCGCCATCGGTATTCCTCCACATATCTACGCATTTCACTGCTACACGTGGAATTCTACCCCCCTCTGACATACTCTAGCTCGGCAGTTAAAAATGCAGTTCCAAGGTTGAGCCCTGGGATTTCACATCTTTCTTTCCGAACCGCCTACACACGCTTTACGCCCAGTAATTCCGATTAACGCTTGCACCCTACGTATTACCGCGGCTGCTGGCAC
VS2.1.En.S.ais.en	Root-associated bacteria in nutritive medium	Villa Saboya	Soybean	2	Nutritive medium	Bacteria	Proteobacteria	Alphaproteobacteria	Rhizobiales	Brucellaceae	Brucella	Brucella suis	72.22	N.D	-	-	-	ACTTCCCGTATTCGAAGGGTTTTCCAGGTAGAGCCCGAATATTTCACCTGACTTAAAAGTCACCCTACGAGTGCTTTTTACCCACAAAATCTCAAAAAAACTCTTCCCCTCTCTATTACCGCG
VS2.1.En.S.ais.en	Root-associated bacteria in nutritive medium	Villa Saboya	Soybean	2	Nutritive medium	Bacteria	Proteobacteria	Gammaproteobacteria	Enterobacteriales	Enterobacteriaceae	Raoultella	Raoultella planticola	92.22	N.D	+++	-	-	GCTTTCGCACATGAAGCGTCAGTCGTTGCTCAGGGGGCCGCCTTCGCCACTGGTGTTCCTCCAATATCTACGCATTTCACCGCTACACCAGGAATTCCACCCCCCTCTACAACACTCTAGATTGGCAGTTTCAAAGGCAGTTCCCAGGTTGAGCCCGGGGATTTCACATCTGACTTAACAAACCGCCTGCGGACGCTTTACGCCCAGTAATTCCGAATAACGCTTGCACCCTCCGTATTACCGCGCTGCTGGCAC
VS2.1.En.S.ais.en	Root-associated bacteria in nutritive medium	Villa Saboya	Soybean	2	Nutritive medium	Bacteria	Proteobacteria	Alphaproteobacteria	Caulobacterales	Caulobacteraceae	Brevundimonas	Brevundimonas diminuta	100	N.D	-	+	-	TTCGCGCCTCAGCGTCAGTAATGAGCCAGTATGTCGCCTTCGCCACTGGTGTTCTTCCGAATATCTACGAATTTCACCTCTACACTCGGAGTTCCACATACCTCTCTCATACTCAAGATCGCCAGTATCAAAGGCAGTTCCAGGGTTGAGCCCTGGGATTTCACCTCTGACTTAACGATCCGCCTACGCGCCCTTTACGCCCAGTAATTCCGAGCAACGCTAGCCCCCTTCGTATTACCGCGGCTGCTGGCACTGAA
VS2.1.En.S.ais.en	Root-associated bacteria in nutritive medium	Villa Saboya	Soybean	2	Nutritive medium	Bacteria	Proteobacteria	Gammaproteobacteria	Enterobacteriales	Enterobacteriaceae	Klebsiella	Klebsiella oxytoca	86.12	N.D	-	-	-	TTCGCTCTGAAGCGTCAGTTATTGTCCAGAGGTGCGCCGCCTTCGCCCCGGTGTTCCTCCTGATATCTGCGCATTTCACCGCTACACCTGGAATTCCACACCCCTCTACTGCACTCCAGTCTGCCCGTATCCAATGCCCTTCCAACGTTAAGCGTTGGGATTTCACATCCGACTTGACCGACCGCCTGCGAGCTCTTTACGCCCAGTAAATCCGAATAACGCTTGCACCCTCCGTATTACCGCGGCGGCTGGCA
VS2.1.En.S.ais.en	Root-associated bacteria in nutritive medium	Villa Saboya	Soybean	2	Nutritive medium	Bacteria	Proteobacteria	Gammaproteobacteria	Xanthomonadales	Xanthomonadaceae	Lysobacter	Lysobacter niastensis	96.86	N.D	+++	+	-	CTTTCGTGCTCAGTGTCAGTGCTGGTCCAGGGTGTCGCCTTCGCCACAGATGTTCCTCCCGATATCTACGCATTTCACTGCTACACCGGGAATTCCACACCCCTCTACCGCACTCTAGTAAGCCAGTTTCCAATGCAGTTCCCAGGTTGAGCCCAGGGCTTTCACATCAGACTTAACAAACCACCTACGCACGCTTTACGCCCAGTAATTCCGAGTAACGCTTGCACCCTTCGTATTACCGCGCAGGCTGGCAC
VS2.1.En.S.ais.en	Root-associated bacteria in nutritive medium	Villa Saboya	Soybean	2	Nutritive medium	Bacteria	Actinobacteria	Actinobacteria	Actinomycetales	Microbacteriaceae	Curtobacterium	Curtobacterium oceanosedimentum	98.44	+	-	-	-	GCTTTCGCTCTCAGCGTCAGTTACGGCCCAGAGATCTGCCTTCGCCATCGGTGTTCCTCCTGATATCTGCGCATTCCACCGCTACACCAGGAATTCCAATCTCCCCTACCGCACTCTAGTCTGCCCGTACCCACTGCAAGCCCGAGGTTGAGCCTCGGGATTTCACAGCAGACGCGACAAACCGCCTACGAGCTCTTTACGCCCAATAATTCCGGACAACGCTTGCACCCTACGTATTACCGCGGTGACTGGCAC
VS2.1.En.S.ais.en	Root-associated bacteria in nutritive medium	Villa Saboya	Soybean	2	Nutritive medium	Bacteria	Actinobacteria	Actinobacteria	Actinomycetales	Promicromonosporaceae	Promicromonospora	Promicromonospora citrea	98.83	+	-	-	-	GCTTTCGCTCTCAGCGTCAGTAACTGCCCAGAGACCTGCCTTCGCCATCGGTGTTCCTCCTGATATCTGCGCATTCCACCGCTACACCAGGAATTCCAGTCTCCCCTACAGCACTCTAGTCTGCCCGTACCCGATGCAAGCCCATGGTTGAGCCATGGGATTTCACACCAGACGCGACAGACCGCCTACGAGCTCTTTACGCCCAATAATTCCGGACAACGCTTGCGCCCTACGTATTACCGCGGCTGCTGGCAC
VS2.1.En.S.ais.en	Root-associated bacteria in nutritive medium	Villa Saboya	Soybean	2	Nutritive medium	Bacteria	Bacteroidetes	Flavobacteriia	Flavobacteriales	Flavobacteriaceae	Chryseobacterium	Chryseobacterium indologenes	95.7	N.D	N.D	N.D	N.D	TTTCGTCATCAGCGTCAGTTGTTGGCTTAGGAACCTGCCTTCGCAATTGGTGTTCTAACCTAAAATCTATGCATTTCACCGCTACACTACTTATTCCACCTACTTCAATAACACTCAAGACCTGCAGTATCAATGGCAGTTTCCCAGTTAAGCTGTGAGATTTCACCACTGACTTACAGAACCGCCTACGGACCCTTTAAACCCAATAAATCCGAATAACGCTTGCACCCTCCGTATTACCGCGGCTGCTGGCAC
VS2.1.En.S.ais.en	Root-associated bacteria in nutritive medium	Villa Saboya	Soybean	2	Nutritive medium	Bacteria	Bacteroidetes	Flavobacteriia	Flavobacteriales	Flavobacteriaceae	Chryseobacterium	Chryseobacterium indologenes	98.04	N.D	N.D	N.D	N.D	CTTTCGTCATCAGCGTCAGTTGTTGCTTAGGAACCTGCCTTCGCAATTGGTGTTCTAACTAATATCTATGCATTTCACCGCTACACTAGTTATTCCAGCTACTTCAATAACACTCAAGACCTGCAGTATCAATGGCAGTTTCACAGTTAAGCTGTGAGATTTCACCACTGACTTACAGATCCGCCTACGGACCCTTTAAACCCAATAAATCCGGATAACGCTTGCACCCTCCGTATTACCGCGGCTGCTGGCAC
VS2.1.En.S.ais.en	Root-associated bacteria in nutritive medium	Villa Saboya	Soybean	2	Nutritive medium	Bacteria	Bacteroidetes	Flavobacteriia	Flavobacteriales	Flavobacteriaceae	Chryseobacterium	Chryseobacterium jejuense	92.62	N.D	N.D	N.D	N.D	AGCGTCAGTCGTTGCTTAGGGACCTCGCCTTCGCCTTGGTGTTCCTCCTAATATCTATGCATTTCACCGCTACACTAGTTATTCCACCTACTTCAATAACACTCAAGACTGGCAGTATCAATGGCAGTTTCACAGTTAAGCTGTGAGATTTCACCACTGACTTAAAGAACCGCCTACGGACCCTTTAAACCCAATAATTCCGAATAACGCTTGCACCCTCCGTATTACCGCGGCTGCTGGCAC
VS2.1.En.S.ais.en	Root-associated bacteria in nutritive medium	Villa Saboya	Soybean	2	Nutritive medium	Bacteria	Proteobacteria	Gammaproteobacteria	Pseudomonadales	Pseudomonadaceae	Pseudomonas	Pseudomonas savastanoi	98.82	+	-	+	+	TTTCGCACCTCAGTGTCAGTATCATGTCCAGGTGGTCGCCTTCGCCACTGGTGTTCCTTCCTATATCTACGCATTTCACCGCTACACAGGAAATTCCACCACCCTCTACCATACTCTAGCTTGCCAGTTTTGGATGCAGTTCCCAGGTTGAGCCCGGGGATTTCACATCCGACTTAACAAACCACCTACGCGCGCTTTACGCCCAGTAATTCCGATTAACGCTTGCACCCTCTGTATTACCGCGCTGCTGGCAC
VS2.1.En.S.ais.en	Root-associated bacteria in nutritive medium	Villa Saboya	Soybean	2	Nutritive medium	Bacteria	Proteobacteria	Gammaproteobacteria	Enterobacteriales	Enterobacteriaceae	Enterobacter	Enterobacter hormaechei	95.8	N.D	N.D	N.D	N.D	TTTCGNCCTGAGCGTCAGTCTTTGTCCAGGGGGCCGCCTTCGCCACCGGTGTTCCTCCAGATCTCTACGCATTTCACCGCTACACCTGGAATTCTACCCCCCTCTACAAGACTCTAGACTGGCAGTTTCGAAGGCAGTTCCCAGGTTGAGCCCGGGGATTTCACATCCGACTTGACAAACCGCCTGCGGGCGCTTTACGCCCAGTAATTCCGAATAACGCTTGCACCCTCCGTATTACCGCGGCTGGCTGGCACTGAATTA
VS2.1.En.S.ais.en	Root-associated bacteria in nutritive medium	Villa Saboya	Soybean	2	Nutritive medium	Bacteria	Proteobacteria	Betaproteobacteria	Burkholderiales	Alcaligenaceae	Achromobacter	Achromobacter denitrificans	98.81	+	-	++	++	TTCGTGCATGAGCGTCAGTGTTATCCCAGGAGGCTGCCTTCGCCATCGGTGTTCCTCCGCATATCTACGCATTTCACTGCTACACGCGGAATTCCACCTCCCTCTGACACACTCTAGCCCGGTAGTTAAAAATGCAGTTCCAAAGTTAAGCTCTGGGATTTCACATCTTTCTTTCCGAACCGCCTGCGCACGCTTTACGCCCAGTAATTCCGATTAACGCTTGCACCCTACGTATTACCGCGCTGGCTGGCAC
VS3.1.En.S.ais.en	Root-associated bacteria in nutritive medium	Villa Saboya	Soybean	3	Nutritive medium	Bacteria	Proteobacteria	Gammaproteobacteria	Enterobacteriales	Enterobacteriaceae	Klebsiella	Klebsiella oxytoca	99.61	N.D	N.D	N.D	N.D	GCTTTCGCCCTGAGCGTCAGTCTTTGTCCAGGGGGCCGCCTTCGCCACCGGTATTCCTCCAGATCTCTACGCATTTCACCGCTACACCTGGAATTCTACCCCCCTCTACAAGACTCCAGCCTGCCAGTTTCGAATGCAGTTCCCAGGTTGAGCCCGGGGATTTCACATCCGACTTGACAGACCGCCTGCGTGCGCTTTACGCCCAGTAATTCCGATTAACGCTTGCACCCTCCGTATTACCGCGGCTGCTGGCAC
VS3.1.En.S.ais.en	Root-associated bacteria in nutritive medium	Villa Saboya	Soybean	3	Nutritive medium	Bacteria	Proteobacteria	Gammaproteobacteria	Pseudomonadales	Pseudomonadaceae	Pseudomonas	Pseudomonas protegens	98.86	-	-	-	-	CCACGCCCTTTCGCACATCAGTGTCAGTATCAGTCCAGGTGGTCGCCTTCGCCACTGGTGTTCCTTCCTATATCTACGCATTTCACCGCTACACAGGAAATTCCACCACCCTCTACCATACTCTAGCTTGCCAGTTTTGGATGCAGTTCCCAGGTTGAGCCCGGGGCTTTCACATCCAACTTAACAAACCACCTACGCGCGCTTTACGCCCAGTAATTCCGATTAACGCTTGCACCCTCTGTATTACCGCGGCTGCTGGCACA
VS3.1.En.S.ais.en	Root-associated bacteria in nutritive medium	Villa Saboya	Soybean	3	Nutritive medium	Bacteria	Proteobacteria	Gammaproteobacteria	Pseudomonadales	Pseudomonadaceae	Pseudomonas	Pseudomonas brassicacearum	98.82	+	+++	+	-	TTTCGACCTCAGTGTCAGTATCAGTCCAGGTGGTCGCCTTCGCCACTGGTGTTCCTTCCTATATCTACGCATTTCACCGCTACACACGAAATTCCACCACCCTCTACCATACTCTAGCTCGACAGTTTTGAATGCAGTTCCCAGGTTGAGCCCGGGGATTTCACATCCGACTTAACGAACCACCTACGCGCGCTTTACGCCCAGTAATTCCGATTAACGCTTGCACCCTCTGTATTACCGCGGCTGCTGGCACA
VS3.1.En.S.ais.en	Root-associated bacteria in nutritive medium	Villa Saboya	Soybean	3	Nutritive medium	Bacteria	Proteobacteria	Gammaproteobacteria	Xanthomonadales	Xanthomonadaceae	Stenotrophomonas	Stenotrophomonas maltophilia	99.22	-	++	+	++	TTTCGTGCTCAGTGTCAGTGTTGGTCCAGGTAGCTGCCTTCGCCATGGATGTTCCTCCTGATCTCTACGCATTTCACTGCTACACCAGGAATTCCGCTACCCTCTACCACACTCTAGTCGTCCAGTTTCCACTGCAGTTCCCAGGTTGAGCCCAGGGCTTTCACAACAGACTTAAACAACCACCTACGCACGCTTTACGCCCAGTAATTCCGAGTAACGCTTGCACCCTTCGTATTACCGCGGCTGCTGGCACAAA
VS3.1.En.S.ais.en	Root-associated bacteria in nutritive medium	Villa Saboya	Soybean	3	Nutritive medium	Bacteria	Proteobacteria	Gammaproteobacteria	Enterobacteriales	Enterobacteriaceae	Pantoea	Pantoea ananatis	99.61	++	++++	+	++	CTTTCGACCTGAGCGTCAGTCTTCGTCCAGGGGGCCGCCTTCGCCACCGGTATTCCTCCAGATCTCTACGCATTTCACCGCTACACCTGGAATTCTACCCCCCTCTACGAGACTCAAGCCTGCCAGTTTCAAATGCAGTTCCCAGGTTAAGCCCGGGGATTTCACATCTGACTTAACAGACCGCCTGCGTGCGCTTTACGCCCAGTAATTCCGATTAACGCTTGCACCCTCCGTATTACCGCGGCTGCTGGCAC
VS3.1.En.S.ais.en	Root-associated bacteria in nutritive medium	Villa Saboya	Soybean	3	Nutritive medium	Bacteria	Proteobacteria	Alphaproteobacteria	Rhizobiales	Brucellaceae	Ochrobactrum	Ochrobactrum pseudogrignonense	93.55	N.D	N.D	N.D	N.D	CTTTCGCACTCAGCGTCAGTATTGGTCCAGGGAGCCGCCTTCGCCACTGGTGTTCCTTCGAATATCTACGAATTTCACCTCTACACTCGAAATTCCACTCACCTCTACCATACTCAAGATTGCCAGTATCGGATGCAGTTCCCGAGTTGAGCTCTGGGATTTCACCCCTGACTTAAAAATCCGCC
CA2.0.En.S.ais.en	Root-associated bacteria in nutritive medium	Carmen de Areco	Soybean	2	Nutritive medium	Bacteria	Proteobacteria	Gammaproteobacteria	Pseudomonadales	Pseudomonadaceae	Pseudomonas	Pseudomonas putida	100	-	N.D	-	+++	TTCGCACCTCAGTGTCAGTATCAGTCCAGGTGGTCGCCTTCGCCACTGGTGTTCCTTCCTATATCTACGCATTTCACCGCTACACAGGAAATTCCACCACCCTCTACCGTACTCTAGCTTGCCAGTTTTGGATGCAGTTCCCAGGTTGAGCCCGGGGCTTTCACATCCAACTTAACAAACCACCTACGCGCGCTTTACGCCCAGTAATTCCGATTAACGCTTGCACCCTCTGTATTACCGCGGCTGCTGGCAC
CA2.0.En.S.ais.en	Root-associated bacteria in nutritive medium	Carmen de Areco	Soybean	2	Nutritive medium	Bacteria	Proteobacteria	Gammaproteobacteria	Pseudomonadales	Pseudomonadaceae	Pseudomonas	Pseudomonas thivervalensis	99.61	-	N.D	+	-	GCTTTCGCCCTCAGTGTCAGTATCAGTCCAGGTGGTCGCCTTCGCCACTGGTGTTCCTTCCTATATCTACGCATTTCACCGCTACACAGGAAATTCCACCACCCTCTACCATACTCTAGCTCGACAGTTTTGAATGCAGTTCCCAGGTTGAGCCCGGGGCTTTCACATCCAACTTAACGAACCACCTACGCGCGCTTTACGCCCAGTAATTCCGATTAACGCTTGCACCCTCTGTATTACCGCGGCTGCTGGCACAGA
CA2.1.En.S.ais.en	Root-associated bacteria in nutritive medium	Carmen de Areco	Soybean	2	Nutritive medium	Bacteria	Proteobacteria	Gammaproteobacteria	Pseudomonadales	Pseudomonadaceae	Pseudomonas	Pseudomonas thivervalensis	99.21	N.D	N.D	N.D	N.D	TTTCGCACCTCAGTGTCAGTATCAGTCCAGGTGGTCGCCTTCGCCACTGGTGTTCCTTCCTATATCTACGCATTTCACCGCTACACAGGAAATTCCACCACCCTCTACCATACTCTAGCTCGACAGTTTTGAATGCAGTTCCCAGGTTGAGCCCGGGGCTTTCACATCCGACTTAACGAACCACCTACGCGCGCTTTACGCCCAGTAATTCCGATTAACGCTTGCACCCTCTGTATTACCGCGCTGCTGGCAC
CA2.1.En.S.ais.en	Root-associated bacteria in nutritive medium	Carmen de Areco	Soybean	2	Nutritive medium	Bacteria	Proteobacteria	Gammaproteobacteria	Enterobacteriales	Enterobacteriaceae	Klebsiella	Klebsiella pneumoniae	100	+++	N.D	-	+	GCTTTCGCACCTGAGCGTCAGTCTTTGTCCAGGGGGCCGCCTTCGCCACCGGTATTCCTCCAGATCTCTACGCATTTCACCGCTACACCTGGAATTCTACCCCCCTCTACAAGACTCTAGCCTGCCAGTTTCGAATGCAGTTCCCAGGTTGAGCCCGGGGATTTCACATCCGACTTGACAGACCGCCTGCGTGCGCTTTACGCCCAGTAATTCCGATTAACGCTTGCACCCTCCGTATTACCGCGGCTGCTGGCAC
CA2.1.En.S.ais.en	Root-associated bacteria in nutritive medium	Carmen de Areco	Soybean	2	Nutritive medium	Bacteria	Proteobacteria	Gammaproteobacteria	Xanthomonadales	Xanthomonadaceae	Xanthomonas	Xanthomonas albilineans	100	-	-	-	-	GCTTTCGTGCCTCAGTGTCAGTGTTGGTCCAGATGGCCGCCTTCGCCACAGATGTTCCTCCCGATCTCTACGCATTTCACTGCTACACCGGGAATTCCGCCATCCTCTACCACACTCTAGTTGCCCAGTATCCACTGCAATTCCCAGGTTGAGCCCAGGGCTTTCACAACGGACTTAAACAACCACCTACGCACGCTTTACGCCCAGTAATTCCGAGTAACGCTTGCACCCTTCGTATTACCGCGGCTGCTGGCAC
CA2.1.En.S.ais.en	Root-associated bacteria in nutritive medium	Carmen de Areco	Soybean	2	Nutritive medium	Bacteria	Proteobacteria	Betaproteobacteria	Burkholderiales	Comamonadaceae	Variovorax	Variovorax paradoxus	100	-	-	-	++	TTTCGTGCATGAGCGTCAGTACAGGCCCAGGGGATTGCCTTCGCCATCGGTGTTCCTCCGCATATCTACGCATTTCACTGCTACACGCGGAATTCCATCCCCCTCTGCCGTACTCCAGCAATGCAGTCACAGATGCAGTTCCCAGGTTGAGCCCGGGGATTTCACAACTGTCTTACATTACCGCCTGCGCACGCTTTACGCCCAGTAATTCCGATTAACGCTTGCACCCTACGTATTACCGCGGCTGCTGGCAC
CA2.1.En.S.ais.en	Root-associated bacteria in nutritive medium	Carmen de Areco	Soybean	2	Nutritive medium	Bacteria	Proteobacteria	Betaproteobacteria	Burkholderiales	Comamonadaceae	Variovorax	Variovorax paradoxus	94.47	N.D	N.D	N.D	N.D	TTCGTGCATGAGCGTCAGTACNGGTCCAGGGGGTCGCCTTCGCCACCGGTGTTCCTCCCCATATCTACGCATTTCACCGCTACACCGGGAATTCCATCCCCCTCTGCCGACTCTAGCTATGCAGTCTCAAATGCAGTTCCCAGGTTGAGCCCGGGGATTTCACAACTGACTTAAATAACCGCCTGCGCACGCTTTACGCCCAGTAATTCCGATTAACGCTTGCACCCTACGTATTACCGCGGCTGCTGGCAC
CA2.1.En.S.ais.en	Root-associated bacteria in nutritive medium	Carmen de Areco	Soybean	2	Nutritive medium	Bacteria	Proteobacteria	Gammaproteobacteria	Chromatiales	Ectothiorhodospiraceae	Spiribacter	Spiribacter salinus	72.64	+	++	-	-	TCGTGCGTGAGAGAGAGTAGTGGGCCAGGGGGGCGGCTTCGGCGACGGAGGTCCTCCCCAAGACCACGCAATTCAGCGGTACCACCGGAAATCCCACCCCCTCCGACACTATCCTAGGCCGGCAGTATCGGATGCTTCCCCAGGATGAGGCCGGGGATCACACAGGACACTTAAAACCCCGCCCGCGCGCGCTTTACGCCCAGAAATTCAGAAAAGCGCGTGCCCCCT
CA2.1.En.S.ais.en	Root-associated bacteria in nutritive medium	Carmen de Areco	Soybean	2	Nutritive medium	Bacteria	Proteobacteria	Gammaproteobacteria	Xanthomonadales	Xanthomonadaceae	Xanthomonas	Xanthomonas albilineans	100	N.D	N.D	N.D	N.D	TTCGTGCCTCAGTGTCAGTGTTGGTCCAGATGGCCGCCTTCGCCACAGATGTTCCTCCCGATCTCTACGCATTTCACTGCTACACCGGGAATTCCGCCATCCTCTACCACACTCTAGTTGCCCAGTATCCACTGCAATTCCCAGGTTGAGCCCAGGGCTTTCACAACGGACTTAAACAACCACCTACGCACGCTTTACGCCCAGTAATTCCGAGTAACGCTTGCACCCTTCGTATTACCGCGGCTGCTGGCAC
CA2.1.En.S.ais.en	Root-associated bacteria in nutritive medium	Carmen de Areco	Soybean	2	Nutritive medium	Bacteria	Proteobacteria	Betaproteobacteria	Burkholderiales	Alcaligenaceae	Achromobacter	Achromobacter denitrificans	100	-	-	++	+++	TTCGTGCATGAGCGTCAGTGTTATCCCAGGAGGCTGCCTTCGCCATCGGTGTTCCTCCGCATATCTACGCATTTCACTGCTACACGCGGAATTCCACCTCCCTCTGACACACTCTAGCCCGGTAGTTAAAAATGCAGTTCCAAAGTTAAGCTCTGGGATTTCACATCTTTCTTTCCGAACCGCCTGCGCACGCTTTACGCCCAGTAATTCCGATTAACGCTTGCACCCTACGTATTACCGCGGCTGCTGGCAC
CA2.1.En.S.ais.en	Root-associated bacteria in nutritive medium	Carmen de Areco	Soybean	2	Nutritive medium	Bacteria	Proteobacteria	Betaproteobacteria	Burkholderiales	Comamonadaceae	Variovorax	Variovorax paradoxus	98.44	N.D	N.D	N.D	N.D	GCTTTCGTGCTGAGCGTCAGTACAGGCCCAGGGGATTGCCTTCGCCATCGGTGTTCCTCCGCATATCTACGCATTTCACTGCTACACGCGAAATTCCATCCCCCTCTGCCGTACTCCAGCAATGCAGTCACAAATGCAGTTCCCAGGTTGAGCCCGGGGATTTCACAACTGTCTTACATTACCGCCTGCGCACGCTTTACGCCCAGTAATTCCGATTAACGCTTGCACCCTACGTATTACCGCGCCTGCTGGCAC
CA2.1.En.S.ais.en	Root-associated bacteria in nutritive medium	Carmen de Areco	Soybean	2	Nutritive medium	Bacteria	Proteobacteria	Betaproteobacteria	Burkholderiales	Comamonadaceae	Variovorax	Variovorax paradoxus	100	N.D	N.D	N.D	N.D	GCTTTCGTGCATGAGCGTCAGTACAGGCCCAGGGGATTGCCTTCGCCATCGGTGTTCCTCCGCATATCTACGCATTTCACTGCTACACGCGGAATTCCATCCCCCTCTGCCGTACTCCAGCAATGCAGTCACAGATGCAGTTCCCAGGTTGAGCCCGGGGATTTCACAACTGTCTTACATTACCGCCTGCGCACGCTTTACGCCCAGTAATTCCGATTAACGCTTGCACCCTACGTATTACCGCGGCTGCTGGCAC
CA2.1.En.S.ais.en	Root-associated bacteria in nutritive medium	Carmen de Areco	Soybean	2	Nutritive medium	Bacteria	Proteobacteria	Betaproteobacteria	Rhodocyclales	Rhodocyclaceae	Thauera	Thauera terpenica	79.27	-	-	-	-	TTCTTGCTGATCGTCAGTAAGGCCCAGGGGGTTGCCTTCCCCACCGGTGTTCCTCCCATATCTACCATTTTACCGGTACCCGGAAAAATTCCACCCCCCTCTGCATAATCCAGAATGGGATTTTTAAAGGCGTTTCCCGGGTGAAGCCCGGGGTTTTCACAACGTCTTTAACATACCCCCCGGCCCCCCTTTACCCCCAATAATTCCAATTAACGCTTGCCCCCTCCGTATTACCGGGG
CA2.1.En.S.ais.en	Root-associated bacteria in nutritive medium	Carmen de Areco	Soybean	2	Nutritive medium	Bacteria	Proteobacteria	Gammaproteobacteria	Pseudomonadales	Pseudomonadaceae	Pseudomonas	Pseudomonas thivervalensis	98.83	N.D	N.D	N.D	N.D	GCTTTCGCGCTCAGTGTCAGTATCAGTCCAGGTGGTCGCCTTCGCCACTGGTGTTCCTTCCTATATCTACGCATTTCACCGCTACACAGGAAATTCCACCACCCTCTACCATACTCTAGCTCGACAGTTTTGAATGCAGTTCCCAGGTTGAGCCCGGGGCTTTCACATCCGACTTAACGAACCACCTACGCGCGCTTTACGCCCAGTAATTCCGATTAACGCTTGCACCCTCTGTATTACCGCGGCTGCTGGCAC
CA2.1.En.S.ais.en	Root-associated bacteria in nutritive medium	Carmen de Areco	Soybean	2	Nutritive medium	Bacteria	Proteobacteria	Betaproteobacteria	Burkholderiales	Comamonadaceae	Variovorax	Variovorax paradoxus	98.83	N.D	N.D	N.D	N.D	GCTTTCGTGCTGAGCGTCAGTACAGGCCCAGGGGATTGCCTTCGCCATCGGTGTTCCTCCGCATATCTACGCATTTCACTGCTACACGCGAAATTCCATCCCCCTCTGCCGTACTCCAGCAATGCAGTCACAAATGCAGTTCCCAGGTTGAGCCCGGGGATTTCACAACTGTCTTACATTACCGCCTGCGCACGCTTTACGCCCAGTAATTCCGATTAACGCTTGCACCCTACGTATTACCGCGGCTGCTGGCAC
CA2.1.En.S.ais.en	Root-associated bacteria in nutritive medium	Carmen de Areco	Soybean	2	Nutritive medium	Bacteria	Proteobacteria	Betaproteobacteria	Burkholderiales	Burkholderiaceae	Burkholderia	Burkholderia sediminicola	99.21	N.D	++	++	+	TTCGTGCATGAGCGTCAGTATTGGCCCAGGGGGCTGCCTTCGCCATCGGTATTCCTCCACATCTCTACGCATTTCACTGCTACACGTGGAATTCTACCCCCCTCTGCCATACTCTAGCCCGCCAGTCACAAATGCAGTTCCCAGGTTAAGCCCGGGGATTTCACATCTGTCTTAGCGGACCGCCTGCGCACGCTTTACGCCCAGTAATTCCGATTAACGCTTGCACCCTACGTATTACCGCGGTGGCTGGCAC
CA2.1.En.S.ais.en	Root-associated bacteria in nutritive medium	Carmen de Areco	Soybean	2	Nutritive medium	Bacteria	Proteobacteria	Gammaproteobacteria	Pseudomonadales	Pseudomonadaceae	Pseudomonas	Pseudomonas fluorescens	99.22	N.D	++	+	-	GCTTTCGCNCTCAGTGTCAGTATCAGTCCAGGTGGTCGCCTTCGCCACTGGTGTTCCTTCCTATATCTACGCATTTCACCGCTACACAGGAAATTCCACCACCCTCTACCATACTCTAGCTCGCCAGTTTTGGATGCAGTTCCCAGGTTGAGCCCGGGGATTTCACATCCAACTTAACGAACCACCTACGCGCGCTTTACGCCCAGTAATTCCGATTAACGCTTGCACCCTCTGTATTACCGCGGCTGCTGGCAC
CA2.1.En.S.ais.en	Root-associated bacteria in nutritive medium	Carmen de Areco	Soybean	2	Nutritive medium	Bacteria	Proteobacteria	Betaproteobacteria	Burkholderiales	Comamonadaceae	Delftia	N.D	89.66	N.D	N.D	N.D	N.D	GGGTGTTCCTCCCAATTTCTACCATTTCACTGCTACACGAAGAATTCCATCCCCCTCTACCGCACTCTAGCAAGGCAGTTTCAAATGCCTTCCCAGGTTGAGCCCGGGGATTTCACATCTGACTTAAAAAACCGCCTGCGCGCGCTTTACGCCCAGTAATTCCAAAAAACGCTTGCCCCCTACGTATTACCGCGGCTGCTGG
CA2.1.En.S.ais.en	Root-associated bacteria in nutritive medium	Carmen de Areco	Soybean	2	Nutritive medium	Bacteria	Proteobacteria	Betaproteobacteria	Burkholderiales	Comamonadaceae	Variovorax	Variovorax paradoxus	98.81	N.D	N.D	N.D	N.D	TTCGTGCATGAGCGTCAGTACAGGCCCAGGGGATTGCCTTCGCCATCGGTGTTCCTCCCCATATCTACGCATTTCACTGCTACACGCGAAATTCCATCCCCCTCTGCCGTACTCCAGCAATGCAGTCACAAATGCAGTTCCCAGGTTGAGCCCGGGGATTTCACAACTGTCTTACATTACCGCCTGCGCACGCTTTACGCCCAGTAATTCCGATTAACGCTTGCACCCTACGTATTACCGCGGCTGCTGGCAC
CA2.1.En.S.ais.en	Root-associated bacteria in nutritive medium	Carmen de Areco	Soybean	2	Nutritive medium	Bacteria	Firmicutes	Bacilli	Bacillales	Bacillaceae	Bacillus	Bacillus megaterium	94.92	N.D	++	-	-	GCTTTCGCGCTCAGCGTCAGTTACAGACCAGGAGCCCCCTTCCCCACTGGTGGTCCTCCCCAACTCTACCCATTTCACCGCTACACGTGGAATTCCGCTTTTCTCTTCTGCACTCAAGTTCCCCAGTTTCCAATGACCCTCCACGGTTGAGCCGTGGGCTTTCACATCAGACTTAAGAAACCGCCTGCGCGCGCTTTACGCCCAATAATTCCGGATAACGCTTGCCACCTACGTATTACCGCGCTGGCTGGCAC
CA2.1.En.S.ais.en	Root-associated bacteria in nutritive medium	Carmen de Areco	Soybean	2	Nutritive medium	Bacteria	Proteobacteria	Betaproteobacteria	Burkholderiales	Comamonadaceae	Acidovorax	Acidovorax avenae	95.69	N.D	++	-	-	CTTTCGTGCTGAGCGTCAGTACCGGCCCAGGGGATTGCCTTCGCCATCGGTGTTCCTCCCCATATCTACGCATTTCACTGCTACACGCGAAATTCCATCCCCCTCTGCCGTACTCCAGCTATGCAGTTTTAAATGCAGTTCCCAGGTTGAGCCCGGGGATTTCACATCTGTCTTACCTTACCGCCTGCGCACGCTTTACGCCCAGTAATTCCGATTAACGCTTGCACCCTACGTATTACCGCGCCTGCTGGCAC
CA2.1.En.S.ais.en	Root-associated bacteria in nutritive medium	Carmen de Areco	Soybean	2	Nutritive medium	Bacteria	Proteobacteria	Betaproteobacteria	Burkholderiales	Comamonadaceae	Variovorax	Variovorax paradoxus	98.81	N.D	N.D	N.D	N.D	TTCGTGCATGAGCGTCAGTACAGGCCCAGGGGGTTGCCTTCGCCATCGGTGTTCCTCCGCATATCTACGCATTTCACTGCTACACGCGGAATTCCATCCCCCTCTGCCGTACTCCAGCAATGCAGTCACAGATGCAGTTCCCAGGTTGAGCCCGGGGATTTCACAACTGTCTTACATTACCGCCTGCGCACGCTTTACGCCCAGTAATTCCGATTAACGCTTGCACCCTACGTATTACCGCGGGGGCTGGCAC
CA2.1.En.S.ais.en	Root-associated bacteria in nutritive medium	Carmen de Areco	Soybean	2	Nutritive medium	Bacteria	Proteobacteria	Gammaproteobacteria	Pseudomonadales	Pseudomonadaceae	Pseudomonas	Pseudomonas thivervalensis	100	N.D	N.D	N.D	N.D	TTCGCACCTCAGTGTCAGTATCAGTCCAGGTGGTCGCCTTCGCCACTGGTGTTCCTTCCTATATCTACGCATTTCACCGCTACACAGGAAATTCCACCACCCTCTACCATACTCTAGCTCGACAGTTTTGAATGCAGTTCCCAGGTTGAGCCCGGGGCTTTCACATCCAACTTAACGAACCACCTACGCGCGCTTTACGCCCAGTAATTCCGATTAACGCTTGCACCCTCTGTATTACCGCGGCTGCTGGCAC
CA2.1.En.S.ais.en	Root-associated bacteria in nutritive medium	Carmen de Areco	Soybean	2	Nutritive medium	Bacteria	Proteobacteria	Betaproteobacteria	Burkholderiales	Burkholderiaceae	Burkholderia	Burkholderia sediminicola	96.75	N.D	N.D	N.D	N.D	TGAGCGTCAGTATCAGGCCAGGGGGCTGCCTTCGCCATCGGTGTTCCTCCCCATCTCTACGCATTTCACTGCTACACGTGGAATTCTACCCCCCTCTGCCATACTCTAGCCCGCCAGTCACAAATGCAGTTCCCAGGTTAAGCCCGGGGATTTCACATCTGTCTTAACGGACCGCCTGCGCACGCTTTACGCCCAGTAATTCCGATTAACGCTTGCACCCTACGTATTACCGCGCCTGGCTGGCAC
CA2.1.En.S.ais.en	Root-associated bacteria in nutritive medium	Carmen de Areco	Soybean	2	Nutritive medium	Bacteria	Proteobacteria	Betaproteobacteria	Burkholderiales	Comamonadaceae	Variovorax	Variovorax paradoxus	100	N.D	N.D	N.D	N.D	CTTTCGTGCATGAGCGTCAGTACAGGCCCAGGGGATTGCCTTCGCCATCGGTGTTCCTCCGCATATCTACGCATTTCACTGCTACACGCGGAATTCCATCCCCCTCTGCCGTACTCCAGCAATGCAGTCACAGATGCAGTTCCCAGGTTGAGCCCGGGGATTTCACAACTGTCTTACATTACCGCCTGCGCACGCTTTACGCCCAGTAATTCCGATTAACGCTTGCACCCTACGTATTACCGCGGCTGCTGGCAC
CA2.1.En.S.ais.en	Root-associated bacteria in nutritive medium	Carmen de Areco	Soybean	2	Nutritive medium	Bacteria	Proteobacteria	Betaproteobacteria	Burkholderiales	Burkholderiaceae	Burkholderia	Burkholderia sediminicola	98.82	N.D	N.D	N.D	N.D	CTTTCGTGCATGAGCGTCAGTATTGGCCCAGGGGGCTGCCTTCGCCATCGGTATTCCTCCACATCTCTACGCATTTCACTGCTACACGTGGAATTCTACCCCCCTCTGCCATACTCTAGCCCGCCAGTCACAAATGCAGTTCCCAGGTTAAGCCCGGGGATTTCACATCTGTCTTAGCGGACCGCCTGCGCACGCTTTACGCCCAGTAATTCCGATTAACGCTTGCACCCTACGTATTACCGCGCTGGCTGGCAC
CA2.1.En.S.ais.en	Root-associated bacteria in nutritive medium	Carmen de Areco	Soybean	2	Nutritive medium	Bacteria	Proteobacteria	Gammaproteobacteria	Enterobacteriales	Enterobacteriaceae	Cedecea	Cedecea davisae	91.9	-	+	++	++++	TTTCGTCCTGAGCGTCAGTATTTGCCCAGGGGGTCGCCTTCGCCACCGGTGTTCCTCCCCATATCTACGCATTTCACCGCTACACCCGGAATTCCATCCCCCTCTACATACTCTAGCTAGGCAGTTTCGAATGCAGTTCCCAGGTTGAGCCCGGGGATTTCACATCCGACTTAACTTACCGCCTGCGCACGCTTTACGCCCAGTAATTCCGATTAACGCTTGCACCCTACGTATTACCGCGGCTGCTGGCAC
CA2.1.En.S.ais.en	Root-associated bacteria in nutritive medium	Carmen de Areco	Soybean	2	Nutritive medium	Bacteria	Proteobacteria	Betaproteobacteria	Burkholderiales	Burkholderiaceae	Burkholderia	Burkholderia sediminicola	100	N.D	N.D	N.D	N.D	TTCGTGCATGAGCGTCAGTATTGGCCCAGGGGGCTGCCTTCGCCATCGGTATTCCTCCACATCTCTACGCATTTCACTGCTACACGTGGAATTCTACCCCCCTCTGCCATACTCTAGCCCGCCAGTCACAAATGCAGTTCCCAGGTTAAGCCCGGGGATTTCACATCTGTCTTAGCGGACCGCCTGCGCACGCTTTACGCCCAGTAATTCCGATTAACGCTTGCACCCTACGTATTACCGCGGCTGCTGGCAC
CA2.1.En.S.ais.en	Root-associated bacteria in nutritive medium	Carmen de Areco	Soybean	2	Nutritive medium	Bacteria	Proteobacteria	Betaproteobacteria	Burkholderiales	Burkholderiaceae	Burkholderia	Burkholderia phenoliruptrix	98.82	+++	+	++	+++	CTTTCGTGCATGAGCGTCAGTATTGGCCCAGGGGGCTGCCTTCGCCATCGGTATTCCTCCACATCTCTACGCATTTCACTGCTACACGTGGAATTCTACCCCCCTCTGCCATACTCTAGCCCGCCAGTCACAAATGCAGTTCCCAGGTTAAGCCCGGGGATTTCACATCTGTCTTAGCGAACCGCCTGCGCACGCTTTACGCCCAGTAATTCCGATTAACGCTTGCACCCTACGTATTACCGCGCTGGCTGGCAC
CA2.1.En.S.ais.en	Root-associated bacteria in nutritive medium	Carmen de Areco	Soybean	2	Nutritive medium	Bacteria	Proteobacteria	Betaproteobacteria	Burkholderiales	Burkholderiaceae	Burkholderia	Burkholderia phenoliruptrix	100	N.D	N.D	N.D	N.D	TTTCGTGCATGAGCGTCAGTATTGGCCCAGGGGGCTGCCTTCGCCATCGGTATTCCTCCACATCTCTACGCATTTCACTGCTACACGTGGAATTCTACCCCCCTCTGCCATACTCTAGCCCGCCAGTCACAAATGCAGTTCCCAGGTTAAGCCCGGGGATTTCACATCTGTCTTAGCGAACCGCCTGCGCACGCTTTACGCCCAGTAATTCCGATTAACGCTTGCACCCTACGTATTACCGCGGCTGCTGGCACG
CA2.1.En.S.ais.en	Root-associated bacteria in nutritive medium	Carmen de Areco	Soybean	2	Nutritive medium	Bacteria	Proteobacteria	Alphaproteobacteria	Rhizobiales	Xanthobacteraceae	Labrys	Labrys neptuniae	94.27	-	-	+	++	GCTTTCGCGCTCAGCGTCAGTATCGGACCAGGTGGCCGCCTTCGCCACTGGTGTTCTAGCTAATATCTACGAATTTCACCGCTACACTAGCTGTTCCACCCCCCTCTTCCGAACTCAAGATCTGCAGTATCGAATGCAGTTCTGAGGTTGAGCCTCGGGATTTCACCCCCGACTTAACATTCCGCCTGCGTGCGCTTTACGCCCAGTAATTCCGAACAACGCTTGCCCCCTTCGTATTACCGCGGCTGGCTGGCACCAAGT
CA2.1.En.S.ais.en	Root-associated bacteria in nutritive medium	Carmen de Areco	Soybean	2	Nutritive medium	Bacteria	Proteobacteria	Betaproteobacteria	Burkholderiales	Comamonadaceae	Variovorax	Variovorax paradoxus	97.67	N.D	N.D	N.D	N.D	GCTTTCGTGCTGAGCGTCAGTACAGGCCCAGGGGATTGCCTTCGCCATCGGTGTTCCTCCGCATATCTACGCATTTCACTGCTACACGCGGAATTCCATCCCCCTCTGCCGTACTCCAGCAATGCAGTCACAGATGCAGATCCCAGGTTGAGCCCGGGGATTTCACAACTGACTTACATTACCGCCTGCGAACGCTTTACGCCCAGTAATTCCGAATAACGCTTGCACCCTACGTATTACCGCGGCTGGCTGGCAC
CA2.1.En.S.ais.en	Root-associated bacteria in nutritive medium	Carmen de Areco	Soybean	2	Nutritive medium	Bacteria	Proteobacteria	Betaproteobacteria	Burkholderiales	Comamonadaceae	Variovorax	Variovorax paradoxus	100	N.D	N.D	N.D	N.D	GCTTTCGTGCATGAGCGTCAGTACAGGCCCAGGGGATTGCCTTCGCCATCGGTGTTCCTCCGCATATCTACGCATTTCACTGCTACACGCGGAATTCCATCCCCCTCTGCCGTACTCCAGCAATGCAGTCACAGATGCAGTTCCCAGGTTGAGCCCGGGGATTTCACAACTGTCTTACATTACCGCCTGCGCACGCTTTACGCCCAGTAATTCCGATTAACGCTTGCACCCTACGTATTACCGCGGCTGCTGGCAC
CA2.1.En.S.ais.en	Root-associated bacteria in nutritive medium	Carmen de Areco	Soybean	2	Nutritive medium	Bacteria	Proteobacteria	Betaproteobacteria	Burkholderiales	Comamonadaceae	Variovorax	Variovorax paradoxus	99.22	N.D	N.D	N.D	N.D	TTTCGTGCATGAGCGTCAGTACAGGCCCAGGGGATTGCCTTCGCCATCGGTGTTCCTCCGCATATCTACGCATTTCACTGCTACACGCGGAATTCCATCCCCCTCTGCCGTACTCCAGCAATGCAGTCACAGATGCAGTTCCCAGGTTGAGCCCGGGGATTTCACAACTGTCTTACATTACCGCCTGCGCACGCTTTACGCCCAGTAATTCCGATTAACGCTTGCACCCTACGTATTACCGCGGATGGCTGGCAC
CA2.1.En.S.ais.en	Root-associated bacteria in nutritive medium	Carmen de Areco	Soybean	2	Nutritive medium	Bacteria	Proteobacteria	Gammaproteobacteria	Pseudomonadales	Pseudomonadaceae	Pseudomonas	Pseudomonas brassicacearum	93.58	++++	-	+	+	TTTCGAGCTCAGTGTCAGTATCGTCCAGGTGGTCGCCTTCGCCATCGGTGTTCCTTCCTATATCTACGCATTTCACTGCTACACATGAAATTCCACCCCCCTCTACCATACTCTAGCTCGACAGTTTCCAATGCAGTTCCCAGGTTGAGCCCGGGGATTTCACATCCGACTTAACAAACCACCTA
CA2.1.En.S.ais.en	Root-associated bacteria in nutritive medium	Carmen de Areco	Soybean	2	Nutritive medium	Bacteria	Proteobacteria	Betaproteobacteria	Burkholderiales	Comamonadaceae	Curvibacter	Curvibacter gracilis	92.51	+	++	+	-	TTTCGTGCTGAGTCGTCAGTACAGGTCCAGGTGATTGCCTTCGCCATCGGTGTTCCTCCCTATATCTACGCATTTCACTGCTACACACGAAATTCCATCCCCCTCTGCCGAACTCCAGCTCTGCAGTCTCAAATGCAGTTCCCAGGTTGAGCCCGGGGATTTCACATCTGACTTACATAACCACCT
CA2.1.En.S.ais.en	Root-associated bacteria in nutritive medium	Carmen de Areco	Soybean	2	Nutritive medium	Bacteria	Proteobacteria	Betaproteobacteria	Burkholderiales	Comamonadaceae	Variovorax	Variovorax paradoxus	98.82	N.D	N.D	N.D	N.D	TTTCGTGCTGAGCGTCAGTACAGGCCCAGGGGATTGCCTTCGCCATCGGTGTTCCTCCGCATATCTACGCATTTCACTGCTACACGCGGAATTCCATCCCCCTCTGCCGTACTCCAGCAATGCAGTCACAGATGCAGTTCCCAGGTTGAGCCCGGGGATTTCACAACTGTCTTACATTACCGCCTGCGCACGCTTTACGCCCAGTAATTCCGATTAACGCTTGCACCCTACGTATTACCGCGCGTGCTGGCAC
CA2.1.En.S.ais.en	Root-associated bacteria in nutritive medium	Carmen de Areco	Soybean	2	Nutritive medium	Bacteria	Proteobacteria	Gammaproteobacteria	Xanthomonadales	Xanthomonadaceae	Dyella	Dyella terrae	98.45	++++	++++	+	-	TTTCGTGCCTCAGCGTCAGTGTTGATCCAGATGGCCGCCTTCGCCACTGATGTTCCTCCCGATCTCTACGCATTTCACCGCTACACCGGGAATTCCACCATCCTCTATCACACTCTAGCTATCCAGTATCCACTGCCATTCCCAGGTTGAGCCCGGGGATTTCACAGCAGACTTAAATAACCGCCTACGCACGCTTTACGCCCAGTAATTCCGATTAACGCTTGCACCCTTCGTATTACCGCGGCTGGCTGGCACAAA
HU2.0.En.S.ais.en	Root-associated bacteria in nutritive medium	Hughes	Soybean	2	Nutritive medium	Bacteria	Proteobacteria	Betaproteobacteria	Burkholderiales	Burkholderiaceae	Ralstonia	Ralstonia insidiosa	98.05	++	++	+	++	CTTTCGTGCATGAGCGTCAGTAGTTATACCCAGAGGGCTGCCTTCGCCATCGGTGTTCCTCCACATCTCTACGCATTTCACTGCTACACGTGGAATTCTACCCCCCTCTGACACACTCTAGCCGTGCAGTCACCAATGCAATTCCCAGGTTAAGCCCGGGGATTTCACATCGGACTTGCACAACCGCCTGCGCACGCTTTACGCCCAGTAATTCCGATTAACGCTTGGACCCTACGTATTACCGCGGCTGCTGGCAC
HU2.0.En.S.ais.en	Root-associated bacteria in nutritive medium	Hughes	Soybean	2	Nutritive medium	Bacteria	Bacteroidetes	Flavobacteriia	Flavobacteriales	Flavobacteriaceae	Chryseobacterium	Chryseobacterium indologenes	90.57	+++	++	+	+	CAGCGTCAGTTGTTGCTTAGTAACCTGCCTTCGCAATTGGTGTTCTAAGTAATATCTATGCATTTCACCGCTACACTACTTATTCCAGCTACTTCAATAACACTCACGACCTGAACTATGGCTGTTTCCATTTAAGCTGAGCTAATTTTACACTGACTTACAGATCCCCAACGGACCCTTTAAACCCAATAAATCCGGAAAACGCTGGCACCCTCCGTATTACCGCGGCTGCGGCAC
HU2.0.En.S.ais.en	Root-associated bacteria in nutritive medium	Hughes	Soybean	2	Nutritive medium	Bacteria	Proteobacteria	Betaproteobacteria	Burkholderiales	Burkholderiaceae	Ralstonia	Ralstonia pickettii	98.44	+++	++++	+	++	GCTTTCGTGCTGAGCGTCAGTGTTATCCCAGGGGGCTGCCTTCGCCATCGGTGTTCCTCCACATCTCTACGCATTTCACTGCTACACGTGGAATTCTACCCCCCTCTGACACACTCTAGACGTGCAGTCACCAAGGCAATTCCCAAGTTAAGCTCGGGGATTTCACATCGGTCTTGCACAACCGCCTGCGCACGCTTTACGCCCAGTAATTCCGATTAACGCTTGGACCCTACGTATTACCGCGGCTGCTGGCAC
HU2.0.En.S.ais.en	Root-associated bacteria in nutritive medium	Hughes	Soybean	2	Nutritive medium	Bacteria	Bacteroidetes	Flavobacteriia	Flavobacteriales	Flavobacteriaceae	Chryseobacterium	Chryseobacterium indologenes	95.85	N.D	N.D	N.D	N.D	CGTCAGTTGTTGCTTAGTAACCTGCCTTCGCAATTGGTGTTCTAAGTAATATCTATGCATTTCACCGCTACACTACTTATTCCAGCTACTTCAATAACTCCAGAACTGCAGTATCAATGGCAGTTTCCAGTTNAGCTGTGAAATTTCACCACTGACTTACAGATCGCCTACGGACCCTTTAAACCCAATAAATCCGGATAACGCTNGCACCCTCCGTATTACCGCGGCTGCTGGCAC
HU2.0.En.S.ais.en	Root-associated bacteria in nutritive medium	Hughes	Soybean	2	Nutritive medium	Bacteria	Proteobacteria	Gammaproteobacteria	Chromatiales	Halothiobacillaceae	Halothiobacillus	Halothiobacillus neapolitanus	90.78	+	++++	++	+++	GGTGTTCCTTCCAATAACTACGCATTTCACCGCTACACGAGAAATTCCACCCCCCTCTACCACACTCTAGACCTGCAGTATCCAATGCAGTTCCCAAGTTAAGCTCGGGGATTTCACATCCGACTTACAGAACCGCCTACGCACGCTTTACGCCCAGTAATTCCGATTAACGCTTGCACCCTCCGTATTACCGCGGCTGCTGGCAC
HU2.0.En.S.ais.en	Root-associated bacteria in nutritive medium	Hughes	Soybean	2	Nutritive medium	Bacteria	Proteobacteria	Betaproteobacteria	Burkholderiales	Burkholderiaceae	Ralstonia	Ralstonia pickettii	99.21	N.D	N.D	N.D	N.D	TTCGTGCATGAGCGTCAGTGTTATCCCAGGGGGCTGCCTTCGCCATCGGTATTCCTCCACATCTCTACGCATTTCACTGCTACACGTGGAATTCTACCCCCCTCTGACACACTCTAGACGTGCAGTCACCAATGCAATTCCCAAGTTAAGCTCGGGGATTTCACATCGGTCTTGCACAACCGCCTGCGCACGCTTTACGCCCAGTAATTCCGATTAACGCTTGGACCCTACGTATTACCGCGGCTGGCTGGCAC
HU2.1.En.S.ais.en	Root-associated bacteria in nutritive medium	Hughes	Soybean	2	Nutritive medium	Bacteria	Bacteroidetes	Flavobacteriia	Flavobacteriales	Flavobacteriaceae	Chryseobacterium	Chryseobacterium indologenes	93.36	N.D	N.D	N.D	N.D	CGTCAGTTGTTGCTTAGTAACCTGCCTTCGCAATTGGTGTTCTAAGTAATATCTATGCATTTCACCGCTACACTACTTATTCCAGCTACATAAAAATCCAGAACTGCAGTATCAATGGCGTTTCCAGTTAAGCTGTGAAATTTCACACTGACTTACAGATCGCCTACGGACCCTTTAAACCCAATAAATCCGGATAAAGCTGCACCCTCCGTATTACCGCGGCTGCTGGCAC
HU2.1.En.S.ais.en	Root-associated bacteria in nutritive medium	Hughes	Soybean	2	Nutritive medium	Bacteria	Proteobacteria	Gammaproteobacteria	Pseudomonadales	Pseudomonadaceae	Pseudomonas	Pseudomonas thivervalensis	99.61	-	-	+	-	GCTTTCGCACTCAGTGTCAGTATCAGTCCAGGTGGTCGCCTTCGCCACTGGTGTTCCTTCCTATATCTACGCATTTCACCGCTACACAGGAAATTCCACCACCCTCTACCATACTCTAGCTCGACAGTTTTGAATGCAGTTCCCAGGTTGAGCCCGGGGCTTTCACATCCAACTTAACGAACCACCTACGCGCGCTTTACGCCCAGTAATTCCGATTAACGCTTGCACCCTCTGTATTACCGCGGCTGCTGGCAC
HU2.1.En.S.ais.en	Root-associated bacteria in nutritive medium	Hughes	Soybean	2	Nutritive medium	Bacteria	Proteobacteria	Gammaproteobacteria	Pseudomonadales	Pseudomonadaceae	Pseudomonas	Pseudomonas thivervalensis	99.21	N.D	N.D	N.D	N.D	TTCGCNCTCAGTGTCAGTATCAGTCCAGGTGGTCGCCTTCGCCACTGGTGTTCCTTCCTATATCTACGCATTTCACCGCTACACAGGAAATTCCACCACCCTCTACCATACTCTAGCTCGACAGTTTTGAATGCAGTTCCCAGGTTGAGCCCGGGGCTTTCACATCCAACTTAACGAACCACCTACGCGCGCTTTACGCCCAGTAATTCCGATTAACGCTTGCACCCTCTGTATTACCGCGGCTGCTGGCAC
HU2.1.En.S.ais.en	Root-associated bacteria in nutritive medium	Hughes	Soybean	2	Nutritive medium	Bacteria	Proteobacteria	Gammaproteobacteria	Pseudomonadales	Pseudomonadaceae	Pseudomonas	Pseudomonas brassicacearum	98.03	-	-	+	-	TTCGCCCTCAGTGTCAGTATCATGCCAGGTGGTCGCCTTCGCCACTGGTGTTCCTTCCTATATCTACGCATTTCACCGCTACACAGGAAATTCCACCACCCTCTACCATACTCTAGCTCGACAGTTTTGAATGCAGTTCCCAGGTTGAGCCCGGGGATTTCACATCTGACTTAACGAACCACCTACGCGCGCTTTACGCCCAGTAATTCCGATTAACGCTTGCACCCTCTGTATTACCGCGGCTGCTGGCACA
HU2.1.En.S.ais.en	Root-associated bacteria in nutritive medium	Hughes	Soybean	2	Nutritive medium	Bacteria	Proteobacteria	Betaproteobacteria	Burkholderiales	Comamonadaceae	Ramlibacter	Ramlibacter tataouinensis	91.7	+	++++	0	-	TTTCGTGCATGANCGTCAGTGCAGGCCCAGGGGATTGCCTTCCCCGCGGTGTTCCTCCGCATATCTACGCATTTCACGGCTACACGCGAAATTCCATCCCCCTCTGCCGCACTCCAGCGATGCATTCACAAATGCAGTTCCCAGGTTGACCCCGGGAATTTCACATCTGTCTTACAACACCCCCGGCGCACTCTTTACCCCCAATAATTCCGATTAACGCTTGCCCCTATAATTACCG
HU2.1.En.S.ais.en	Root-associated bacteria in nutritive medium	Hughes	Soybean	2	Nutritive medium	Bacteria	Proteobacteria	Betaproteobacteria	Burkholderiales	Comamonadaceae	Delftia	N.D	91.34	N.D	N.D	N.D	N.D	TTCGTGCTGAGCGTCAGTATTGTCCAGGGGGTCGCCTTCGCCACCGGTGTTCCTCCCCATATCTACGCATTTCACCGCTACACGGGGAATTCCACCCCCCTCTACCATACTCTAGCTAGCCAGTATCCAATGCAGTTCCCAGGTTGAGCCCGGGGATTTCACATCTGACTTAAATAACCGCCTGCGCACGCTTTACGCCCAGTAATTCCGATTAACGCTTGCACCCTACGTATTACCGCGCCTGGCTGGCAC
HU2.1.En.S.ais.en	Root-associated bacteria in nutritive medium	Hughes	Soybean	2	Nutritive medium	Bacteria	Proteobacteria	Alphaproteobacteria	Rhizobiales	Brucellaceae	Ochrobactrum	Ochrobactrum pseudogrignonense	95.14	0	++	-	+++	CTCAACGTCAGTAATGGCCCAGTGAGCCGCCTTCGCCACTGGTGTTCCTCCGAATATCTACGAATTTCACCGCTACACTCGGAATTCCACTCACCTCTACCATACTCAAGACTTGCAGTATCAATTGCAGTTCCCAAGTTGAGCTCTGGGATTTCACCCCTGACTTAAAAATCCGCCTACGTGCGCTTTACGCCCAGTAAATCCGAATAACGCTTGCCCCCTTCGTATTACCGCGGCTGGCTGGCACCGAA
HU2.1.En.S.ais.en	Root-associated bacteria in nutritive medium	Hughes	Soybean	2	Nutritive medium	Bacteria	Proteobacteria	Gammaproteobacteria	Chromatiales	Chromatiaceae	Halochromatium	Halochromatium roseum	90.98	-	++	-	-	GCTTTCGCNCTCAGCGTCAGTAGTGGTCCAGGGGGCCGCCTTCGCCACTGGTGTTCCTCCAATATCTACGCATTTCACCGCTACACTCGGAATTCCACCCCCCTCTACCATACTCAAGACTGCCAGTTTCGGATGCAGTTCCCAAGTTGAGCCCGGGGATTTCACATCTGACTTAAAGAACCGCCTACGTGCGCTTTACGCCCAGTAAATCCGATTAACGCTTGCACCCTCCGTATTACCGCGGTGCTGGCA
HU2.1.En.S.ais.en	Root-associated bacteria in nutritive medium	Hughes	Soybean	2	Nutritive medium	Bacteria	Proteobacteria	Betaproteobacteria	Burkholderiales	Burkholderiaceae	Ralstonia	Ralstonia insidiosa	94.49	N.D	N.D	N.D	N.D	TTTCGTGCATCAGCGTCAGTGTTAGCCCAGGGGGCTGCCTTCGCCCTGGTGTTCCTCCAAATATCTACGCATTTCACTGCTACACGAGGAATTCTACCCCCCTCTGACACACTCTAGACCTGCAGTCACCAAGGCAATTCCCAGGTTAAGCCCGGGGATTTCACATCTGACTTGCACAACCGCCTGCGCACGCTTTACGCCCAATAATTCCGATTAACGCTTGGACCCTACGTATTACCGCGGCTGCTGGCAC
HU2.1.En.S.ais.en	Root-associated bacteria in nutritive medium	Hughes	Soybean	2	Nutritive medium	Bacteria	Bacteroidetes	Flavobacteriia	Flavobacteriales	Flavobacteriaceae	Chryseobacterium	Chryseobacterium jejuense	93.42	-	++	++	++++	AGCGTCAGTTGTTGCTTAGTAACCTGCCTTCGCAATTGGTGTTCTAAGTAATATCTATGCATTTCACCGCTACACTACTTATTCCAGCTACTTCAATAACAATACATGCAGTATCAATGGCGTTTCCAGTTAAGCTGTGAAATTTCACACTGACTTAAGATCCCCTACGGACCCTTTAAACCCAATAAATCCCGAAACGCTGCACCCTCCGTATTACCGCGGCTGCTGGCAC
HU2.1.En.S.ais.en	Root-associated bacteria in nutritive medium	Hughes	Soybean	2	Nutritive medium	Bacteria	Proteobacteria	Gammaproteobacteria	Pseudomonadales	Pseudomonadaceae	Pseudomonas	Pseudomonas brassicacearum	95.28	N.D	N.D	N.D	N.D	TTCGACATCAGTGTCAGTATGATGCCAGGTGGTCGCCTTCGCCACTGGTGTTCCTTCCTATATCTACGCATTTCACCGCTACACAAGAAATTCCACCACCCTCTACCATACTCTAGATCGACAGTTTTGAAGGCAGTTCCCAGGTTGAGCCCGGGGATTTCACATCCGACTTAACGAACCACCTACGCGCGCTTTAAACCCAATAATTCCGATTAACGCTTGCACCCTCTGTATTACCGCGGCTGCTGGCACA
HU2.1.En.S.ais.en	Root-associated bacteria in nutritive medium	Hughes	Soybean	2	Nutritive medium	Bacteria	Proteobacteria	Gammaproteobacteria	Pseudomonadales	Pseudomonadaceae	Pseudomonas	Pseudomonas thivervalensis	99.61	N.D	N.D	N.D	N.D	GCTTTCGCACTCAGTGTCAGTATCAGTCCAGGTGGTCGCCTTCGCCACTGGTGTTCCTTCCTATATCTACGCATTTCACCGCTACACAGGAAATTCCACCACCCTCTACCATACTCTAGCTCGACAGTTTTGAATGCAGTTCCCAGGTTGAGCCCGGGGCTTTCACATCCAACTTAACGAACCACCTACGCGCGCTTTACGCCCAGTAATTCCGATTAACGCTTGCACCCTCTGTATTACCGCGGCTGCTGGCACAGA
HU2.1.En.S.ais.en	Root-associated bacteria in nutritive medium	Hughes	Soybean	2	Nutritive medium	Bacteria	Proteobacteria	Gammaproteobacteria	Pseudomonadales	Pseudomonadaceae	Pseudomonas	Pseudomonas brassicacearum	92.58	N.D	N.D	N.D	N.D	CTTTCGTACTCAGCGTCAGTATGATGCCAGGTGGTCGCCTTCGCCACTGGTGTTCCTTCCTATATCTACGCATTTCACCGCTACACTAGAAATTCCACCACCCTCTACCATACTCTAGATCGACGGTTTTGAAGGCAGTTCCCAGGTTGAGCCCGGGGATTTCACATCTGACTTAACGAACCACCTACGCGCCCTTTACACCCAATAATTCCGATAAAAGCTTGCACCCTCTGTATTACCGCGGCGGCTGGCACA
HU2.1.En.S.ais.en	Root-associated bacteria in nutritive medium	Hughes	Soybean	2	Nutritive medium	Bacteria	Bacteroidetes	Flavobacteriia	Flavobacteriales	Flavobacteriaceae	Chryseobacterium	Chryseobacterium indologenes	98.43	N.D	N.D	N.D	N.D	CTTTCGTCATCAGCGTCAGTTGTTGCTTAGGAACCTGCCTTCGCAATTGGTGTTCTAAGTAATATCTATGCATTTCACCGCTACACTACTTATTCCAGCTACTTCAATAACACTCAAGACCTGCAGTATCAATGGCAGTTTCACAGTTAAGCTGTGAGATTTCACCACTGACTTACAGATCCGCCTACGGACCCTTTAAACCCAATAAATCCGGATAACGCTTGCACCCTCCGTATTACCGCGCTGCTGGCAC
HU2.1.En.S.ais.en	Root-associated bacteria in nutritive medium	Hughes	Soybean	2	Nutritive medium	Bacteria	Bacteroidetes	Flavobacteriia	Flavobacteriales	Flavobacteriaceae	Chryseobacterium	Chryseobacterium indologenes	96.86	N.D	N.D	N.D	N.D	CTTTCGTGATCAGCGTCAGTTGTTGCTTAGGAGCCTGCCTTCGCAATTGGTGTTCTAAGTAATATCTATGCATTTCACCGCTACACTACTTATTCCAGCTACTTCAATAACACTCAAGACCTGCAGTATCAATGGCAGTTTCCCAGTTGAGCTGTGAGATTTCACCTCTGACTTACAGATCCGCCTACGGACCCTTTAAACCCAATAAATCCGGATAACGCTTGCACCCTCCGTATTACCGCGGCTGCTGGCAC
HU2.1.En.S.ais.en	Root-associated bacteria in nutritive medium	Hughes	Soybean	2	Nutritive medium	Bacteria	Bacteroidetes	Flavobacteriia	Flavobacteriales	Flavobacteriaceae	Chryseobacterium	Chryseobacterium indologenes	89.84	N.D	N.D	N.D	N.D	GCTTTCGTCATCAGCGTCAGTAGTTGCCAGGAGCCCGCCTTCGCAATTGGTGTTCCTGTAATATCTACGCATTTCACCGCTACACTAGAAATTCCACTTACCTCTACAATACTCAAGACCTGCAGTATCAATGGCAGTTCCACAGTTGAGCTGTGGGATTTCACCACTGACTTACAGAACCGCCTACGGACCCTTTAAACCCAATAATTCCGAATAACGCTTGCACCCTCCGTATTACCGCGGCGCTGGCAC
HU2.1.En.S.ais.en	Root-associated bacteria in nutritive medium	Hughes	Soybean	2	Nutritive medium	Bacteria	Proteobacteria	Betaproteobacteria	Burkholderiales	Comamonadaceae	Ramlibacter	Ramlibacter tataouinensis	97.25	N.D	N.D	N.D	N.D	CTTTCGTGCTGAGCGTCAGTGCATGCCCAGGGGATTGCCTTCGCCATCGGTGTTCCTCCGCATATCTACGCATTTCACTGCTACACGCGGAATTCCATCCCCCTCTGCCGCACTCCAGCGATGCAGTCACAAATGCAGTTCCCAGGTTGAGCCCGGGGATTTCACATCTGACTTACATCACCGCCTGCGCACGCTTTAAACCCAATAATTCCGATTAACGCTTGCACCCTACGTATTACCGCGGCTGCTGGCAC
HU2.1.En.S.ais.en	Root-associated bacteria in nutritive medium	Hughes	Soybean	2	Nutritive medium	Bacteria	Proteobacteria	Gammaproteobacteria	Enterobacteriales	Enterobacteriaceae	Serratia	Serratia marcescens	93.73	-	-	-	-	CTTTCGAGCTGAGCGTCAGTATTGGTCCAGGGGGCGCCTTCGCCACCGGTGTTCCTCCCCATATCTACGCATTTCACCGCTACACCTGGAATTCCACCCCCCTCTACCATACTCTAGCTTGCCAGTTTCCAATGCAGTTCCCAGGTTGAGCCCGGGGATTTCACATCCGACTTAACAAACCGCCTGCGCGCGCTTTACGCCCAGTAATTCCGATTAACGCTTGCACCCTCCGTATTACCGCGCCTGCTGGCAC
HU2.1.En.S.ais.en	Root-associated bacteria in nutritive medium	Hughes	Soybean	2	Nutritive medium	Bacteria	Proteobacteria	Gammaproteobacteria	Pseudomonadales	Pseudomonadaceae	Pseudomonas	Pseudomonas brassicacearum	97.25	N.D	N.D	N.D	N.D	TTTCGCCCTTCAGTGTCAGTATGCATTCCAGGTGGTCGCCTTCGCCACTGGTGTTCCTTCCTATATCTACGCATTTCACCGCTACACAGGAAATTCCACCACCCTCTACCATACTCTAGATCGACAGTTTTGAAGGCAGTTCCCAGGTTGAGCCCGGGGATTTCACATCCGACTTAACGAACCACCTACGCGCGCTTTACGCCCAGTAATTCCGATTAACGCTTGCACCCTCTGTATTACCGCGGCTGCTGGCAC
HU2.1.En.S.ais.en	Root-associated bacteria in nutritive medium	Hughes	Soybean	2	Nutritive medium	Bacteria	Proteobacteria	Gammaproteobacteria	Pseudomonadales	Pseudomonadaceae	Pseudomonas	Pseudomonas fluorescens	94.16	-	N.D	+	-	CTTTCGACCTCAGTGTCAGTATGATGACCAGGTGGTCGCCTTCGCCACTGGTGTTCCTTCCAATATCTACGCATTTCACCGCTACACTAGAAATTCCACCACCCTCTACCATACTCTAGATCGGCAGTTTTGGAGGCAGTTCCCAAGTTGAGCCCGGGGATTTCACATCTGACTTAAAGAACCACCTACGCGCGCTTTACGCCCAGTAATTCCGAATAACGCTTGCACCCTCTGTATTACCGCGGCTGCTGGCACA
HU2.1.En.S.ais.en	Root-associated bacteria in nutritive medium	Hughes	Soybean	2	Nutritive medium	Bacteria	Proteobacteria	Gammaproteobacteria	Pseudomonadales	Pseudomonadaceae	Pseudomonas	Pseudomonas salomonii	70.61	+	N.D	-	+++	TATTATTCCAGGAGGCCCCCTTCCCCTGGTGTTCCTTCATAAAATTACACTTTCACCGCCACCTGAAAAATAACATTCCTACCATTCTCCTGCACGGGTTTTTAAGAAGGTTTTCCCGGGTTGACCCGGGATATTTCATCTCCTATTTTAAAAACCACCTACGGGCTTTTTACCCCCAAATAATCATAAAAACTCTTGCCCCCTCTATTATAGCGG
HU2.1.En.S.ais.en	Root-associated bacteria in nutritive medium	Hughes	Soybean	2	Nutritive medium	Bacteria	Proteobacteria	Gammaproteobacteria	Enterobacteriales	Enterobacteriaceae	Klebsiella	Klebsiella pneumoniae	100	+	N.D	-	+	GCTTTCGCACCTGAGCGTCAGTCTTTGTCCAGGGGGCCGCCTTCGCCACCGGTATTCCTCCAGATCTCTACGCATTTCACCGCTACACCTGGAATTCTACCCCCCTCTACAAGACTCTAGCCTGCCAGTTTCGAATGCAGTTCCCAGGTTGAGCCCGGGGATTTCACATCCGACTTGACAGACCGCCTGCGTGCGCTTTACGCCCAGTAATTCCGATTAACGCTTGCACCCTCCGTATTACCGCGGCTGCTGGCAC
HU2.1.En.S.ais.en	Root-associated bacteria in nutritive medium	Hughes	Soybean	2	Nutritive medium	Bacteria	Proteobacteria	Gammaproteobacteria	Enterobacteriales	Enterobacteriaceae	Enterobacter	Enterobacter hormaechei	99.61	+	N.D	-	-	GCTTTCGCACTGAGCGTCAGTCTTTGTCCAGGGGGCCGCCTTCGCCACCGGTATTCCTCCAGATCTCTACGCATTTCACCGCTACACCTGGAATTCTACCCCCCTCTACAAGACTCTAGCCTGCCAGTTTCGAATGCAGTTCCCAGGTTGAGCCCGGGGATTTCACATCCGACTTGACAGACCGCCTGCGTGCGCTTTACGCCCAGTAATTCCGATTAACGCTTGCACCCTCCGTATTACCGCGGCTGGCTGGCAC
HU2.1.En.S.ais.en	Root-associated bacteria in nutritive medium	Hughes	Soybean	2	Nutritive medium	Bacteria	Proteobacteria	Gammaproteobacteria	Enterobacteriales	Enterobacteriaceae	Enterobacter	Enterobacter hormaechei	99.61	N.D	N.D	N.D	N.D	GCTTTCGCACTGAGCGTCAGTCTTTGTCCAGGGGGCCGCCTTCGCCACCGGTATTCCTCCAGATCTCTACGCATTTCACCGCTACACCTGGAATTCTACCCCCCTCTACAAGACTCTAGCCTGCCAGTTTCGAATGCAGTTCCCAGGTTGAGCCCGGGGATTTCACATCCGACTTGACAGACCGCCTGCGTGCGCTTTACGCCCAGTAATTCCGATTAACGCTTGCACCCTCCGTATTACCGCGGCTGGCTGGCAC
HU2.1.En.S.ais.en	Root-associated bacteria in nutritive medium	Hughes	Soybean	2	Nutritive medium	Bacteria	Proteobacteria	Gammaproteobacteria	Pseudomonadales	Pseudomonadaceae	Pseudomonas	Pseudomonas putida	95.56	++	N.D	-	+++	CCTCAGGTGTCAGTATAAGTCCAGGTGGTCCCCTTCCCCACTGGTGTTCCTTCCTATATCCACGCATTTCACCGCTACCCAGGAAATTCCACCACCCTCTACCGTACTCTAACTTGCCAGTTTTGGATGGAGTTCCCAGGTTGAGCCCGGGGCTTTCACATCCAACTTAACAAACCACCTACGCGCGCTTTACGCCCAATAATTCCGATTAACGCTTGCACCCTCTGTATTACCGCGCCGGCTGGCAC
HU2.1.En.S.ais.en	Root-associated bacteria in nutritive medium	Hughes	Soybean	2	Nutritive medium	Bacteria	Proteobacteria	Gammaproteobacteria	Pseudomonadales	Pseudomonadaceae	Pseudomonas	Pseudomonas putida	100	N.D	N.D	N.D	N.D	TTCGCACCTCAGTGTCAGTATCAGTCCAGGTGGTCGCCTTCGCCACTGGTGTTCCTTCCTATATCTACGCATTTCACCGCTACACAGGAAATTCCACCACCCTCTACCGTACTCTAGCTTGCCAGTTTTGGATGCAGTTCCCAGGTTGAGCCCGGGGCTTTCACATCCAACTTAACAAACCACCTACGCGCGCTTTACGCCCAGTAATTCCGATTAACGCTTGCACCCTCTGTATTACCGCGGCTGCTGGCACAGA
HU2.1.En.S.ais.en	Root-associated bacteria in nutritive medium	Hughes	Soybean	2	Nutritive medium	Bacteria	Proteobacteria	Gammaproteobacteria	Pseudomonadales	Pseudomonadaceae	Pseudomonas	Pseudomonas fluorescens	99.22	N.D	N.D	N.D	N.D	TTCGCACCTCAGTGTCAGTATCACGTCCAGGTAGGTCGCCTTCGCCACTGGTGTTCCTTCCTATATCTACGCATTTCACCGCTACACAGGAAATTCCACCACCCTCTACCATACTCTAGCTCGCCAGTTTTGGATGCAGTTCCCAGGTTGAGCCCGGGGATTTCACATCCAACTTAACGAACCACCTACGCGCGCTTTACGCCCAGTAATTCCGATTAACGCTTGCACCCTCTGTATTACCGCGGCTGCTGGCAC
HU2.1.En.S.ais.en	Root-associated bacteria in nutritive medium	Hughes	Soybean	2	Nutritive medium	Bacteria	Proteobacteria	Betaproteobacteria	Burkholderiales	Comamonadaceae	Ramlibacter	Ramlibacter tataouinensis	99.19	N.D	N.D	N.D	N.D	ATGAGCGTCAGTGCAGGCCCAGGGGATTGCCTTCGCCATCGGTGTTCCTCCGCATATCTACGCATTTCACTGCTACACGCGGAATTCCATCCCCCTCTGCCGCACTCCAGCGATGCAGTCACAAATGCAGTTCCCAGGTTGAGCCCGGGGATTTCACATCTGTCTTACATCACCGCCTGCGCACGCTTTACGCCCAGTAATTCCGATTAACGCTTGCACCCTACGTATTACCGCGGNTGCTGGCAC
HU2.1.En.S.ais.en	Root-associated bacteria in nutritive medium	Hughes	Soybean	2	Nutritive medium	Bacteria	Proteobacteria	Gammaproteobacteria	Pseudomonadales	Pseudomonadaceae	Pseudomonas	Pseudomonas fluorescens	88.89	N.D	N.D	N.D	N.D	TTTCGCCCTCAGCGTCAGTATGTCGCTCAGGAGGCCGCCTTCGCCACTGGTGTTCCTTCCAATATCTACGCATTTCACCGCTACACCAGAAATTCCACCTCCCTCTACCATACTCAAGACCGGCAGTTTCGGAGGCAGTTCCCAGGTTGAGCCCGGGGATTTCACATCCGACTTAAAGAACCGCCTACGGACGCTTTAAACCCAATAATTCCGAATAACGCTTGCACCCTCCGTATTACCGCGGCTGCTGGCACAGAG
HU3.1.En.S.ais.en	Root-associated bacteria in nutritive medium	Hughes	Soybean	3	Nutritive medium	Bacteria	Proteobacteria	Gammaproteobacteria	Pseudomonadales	Pseudomonadaceae	Pseudomonas	Pseudomonas brassicacearum	78.98	N.D	N.D	N.D	N.D	GTCCACGGGGGCGCCTCCTCTCACCACGGGTGTTCCTCATCATATCTACATTCATCACTGCTACACAAGAAATTCCACCCCCCTCTACAATACACTAGATCTAGATCTTTTGAATGTACTTCCCAGGGTGAGCGCGGGGATTTCACATCTTACTATAAAAAACCCCCTACGCGC
HU3.1.En.S.ais.en	Root-associated bacteria in nutritive medium	Hughes	Soybean	3	Nutritive medium	Bacteria	Proteobacteria	Gammaproteobacteria	Pseudomonadales	Pseudomonadaceae	Pseudomonas	Pseudomonas fluorescens	89.9	N.D	N.D	N.D	N.D	GCTTCCCCCCCTTTCTCTCTCACTGACAGTATATTTCCAGGGGGTCGCCTTCTCCACCGGTGTTCCTTCCTATATCTACACATTTCACCGCTACACAAGAAATTCCACCACCCTCTACAATACTCTAGCTCGCCAGTTTTGAATGCAGTTCCCAGGGTGAGCCCGGGGATTTCACATCCAACTTAACAAACCACCTA
HU3.1.En.S.ais.en	Root-associated bacteria in nutritive medium	Hughes	Soybean	3	Nutritive medium	Bacteria	Proteobacteria	Gammaproteobacteria	Enterobacteriales	Enterobacteriaceae	Enterobacter	Enterobacter hormaechei	98.83	N.D	N.D	N.D	N.D	CTTTCGCACTGAGCGTCAGTCTTTGTCCAGGGGGCCGCCTTCGCCACCGGTATTCCTCCAGATCTCTACGCATTTCACCGCTACACCTGGAATTCTACCCCCCTCTACAAGACTCCAGCCTGCCAGTTTCGAATGCAGTTCCCAGGTTGAGCCCGGGGATTTCACATCCGACTTGACAGACCGCCTGCGTGCGCTTTACGCCCAGTAATTCCGATTAACGCTTGCACCCTCCGTATTACCGCGGNTGGCTGGCAC
HU3.1.En.S.ais.en	Root-associated bacteria in nutritive medium	Hughes	Soybean	3	Nutritive medium	Bacteria	Proteobacteria	Gammaproteobacteria	Enterobacteriales	Enterobacteriaceae	Salmonella	Salmonella enterica	76.11	+	N.D	-	-	CTTTCCCCCTGAGCGTCAGTATTTGTACAGGGGGACGCCCTCCCCACCTGTAGTTCCCCATATCTCCACATTTTTTCACTTCACCAGGAGATATACCACCTCCTTCTACA
HU3.1.En.S.ais.en	Root-associated bacteria in nutritive medium	Hughes	Soybean	3	Nutritive medium	Bacteria	Proteobacteria	Gammaproteobacteria	Pseudomonadales	Pseudomonadaceae	Pseudomonas	Pseudomonas aeruginosa	98.46	+	N.D	-	-	GCTTTCGCACTCAGTGTCAGTATCAGTCCAGGTGGTCGCCTTCGCCACTGGTGTTCCTTCCTATATCTACGCATTTCACCGCTACACAGGAAATTCCACCACCCTCTACCGTACTCTAGCTCAGTAGTTTTGGATGCAGTTCCCAGGTTGAGCCCGGGGCTTTCACATCCAACTTGCTGAACCACCTACGCGCGCTTTACGCCCAGTAATTCCGATTAACGCTTGCACCCTTCGTATTACCGCGGCTGGCTGGCACAAA
HU3.1.En.S.ais.en	Root-associated bacteria in nutritive medium	Hughes	Soybean	3	Nutritive medium	Bacteria	Proteobacteria	Gammaproteobacteria	Pseudomonadales	Pseudomonadaceae	Pseudomonas	Pseudomonas thivervalensis	95.88	N.D	N.D	N.D	N.D	CACGCTTTCGAGCTCAGTGTCAGTAGCAGGCCAGGTGGTTGCCTTCGCCACTGGTGTTCCTTCCTATATCTACGCATTTCACCGCTACACAGGAAATTCCCCCTCCCTCTACCATACTCTAGCTCGACAGTTTTGAATGCAGTTCCCAGGTTGAGCCCGGGGCTTTCACATCCAACTTAACCAACCACCTACG
SA2.0.En.S.ais.en	Root-associated bacteria in nutritive medium	San Agustin	Soybean	2	Nutritive medium	Bacteria	Proteobacteria	Gammaproteobacteria	Enterobacteriales	Enterobacteriaceae	Klebsiella	Klebsiella pneumoniae	98.07	N.D	N.D	-	+	CACGCTTTCGACCTGAGCGTCAGTCTTTGTCAGGGGGCCGCCTTCGCCACCGGTGTTCCTCCAGATCTCTACGCATTTCACCGCTACACCTGGAATTCCACCCCCCTCTACAAGACTCTAGCCTGCCAGTTTCGAATGCAGTTCCCAGGTTGAGCCCGGGGATTTCACATCCGACTTGACAGACCGCCTGCGCGCGCTTTACGCCCAGTAATTCCGATTAACGCTTGCACCCTCCGTATTACCGCGGCTGCTGGCAC
SA2.0.En.S.ais.en	Root-associated bacteria in nutritive medium	San Agustin	Soybean	2	Nutritive medium	Bacteria	Proteobacteria	Gammaproteobacteria	Pseudomonadales	Pseudomonadaceae	Pseudomonas	Pseudomonas brassicacearum	98.08	+++	N.D	-	+	CAGGCTTTCGAGCTCAGTGTCAGTATCAGTCCAGGTGGTCGCCTTCGCCACTGGTGTTCCTTCCTATATCTACGCATTTCACCGCTACACAGGAAATTCCACCACCCTCTACCATACTCTAGCTCGGCAGTTTTGAATGCAGTTCCCAGGTTGAGCCCGGGGATTTCACATCCGACTTAACGAACCACCTACGCGCGCTTTACGCCCAGTAATTCCGATTAACGCTTGCACCCTCTGTATTACCGCGGCTGCTGGCACA
SA2.0.En.S.ais.en	Root-associated bacteria in nutritive medium	San Agustin	Soybean	2	Nutritive medium	Bacteria	Proteobacteria	Gammaproteobacteria	Pseudomonadales	Pseudomonadaceae	Pseudomonas	Pseudomonas brassicacearum	98.06	N.D	N.D	N.D	N.D	GCTTTCGCCCTCAGTGTCAGTATCGGTCCAGGTGGTCGCCTTCGCCACTGGTGTTCCTTCCTATATCTACGCATTTCACCGCTACACAGGAAATTCCACCACCCTCTACCATACTCTAGCTCGACAGTTTTGAATGCAGTTCCCAAGTTGAGCCCGGGGATTTCACATCCAACTTAACGAACCACCTACGCGCGCTTTACGCCCAGTAATTCCGATTAACGCTTGCACCCTCTGTATTACCGCGGGTGGCTGGCACA
SA2.0.En.S.ais.en	Root-associated bacteria in nutritive medium	San Agustin	Soybean	2	Nutritive medium	Bacteria	Proteobacteria	Betaproteobacteria	Rhodocyclales	Rhodocyclaceae	Propionivibrio	Propionivibrio limicola	91.94	+++	-	-	++	CTTTCGTGCTGAGCGTCAGTGTTTGTCCAGGGGGCTGCCTTCGCCATCGGTGTTCCTCCTGATCTCTACGCATTTCACTGCTACACCAGGAATTCCACCCCCCTCTACCACACTCTAGCCTGGCAGTATCAAATGCAGTTCCCAGGTTGAGCCCGGGGATTTCACATCCGACTTAAACAACCGCC
SA2.0.En.S.ais.en	Root-associated bacteria in nutritive medium	San Agustin	Soybean	2	Nutritive medium	Bacteria	Proteobacteria	Gammaproteobacteria	Enterobacteriales	Enterobacteriaceae	Enterobacter	Enterobacter hormaechei	98.44	-	++++	-	++	CTTTCGCACTGAGCGTCAGTCTTTGTCCAGGGGGCCGCCTTCGCCACCGGTGTTCCTCCAGATCTCTACGCATTTCACCGCTACACCTGGAATTCTACCCCCCTCTACAAGACTCTAGCCTGGCAGTTTCGAATGCAGTTCCCAGGTTGAGCCCGGGGATTTCACATCCGACTTGACAAACCGCCTGCGTGCGCTTTACGCCCAGTAATTCCGATTAACGCTTGCACCCTCCGTATTACCGCGGCTGGCTGGCAC
SA2.0.En.S.ais.en	Root-associated bacteria in nutritive medium	San Agustin	Soybean	2	Nutritive medium	Bacteria	Proteobacteria	Gammaproteobacteria	Xanthomonadales	Xanthomonadaceae	Stenotrophomonas	Stenotrophomonas maltophilia	98.45	++	-	+	+++	TTTCGTGCTCAGTGTCAGTGTTGGTCCAGGTAGCTGCCTTCGCCATGGATGTTCCTCCTGATCTCTACGCATTTCACTGCTACACCAGGAATTCCGCTACCCTCTACCACACTCTAGTCTCCCAGTATCCACTGCAGTTCCCAGGTTGAGCCCAGGGCTTTCACAACGGACTTAAACGACCACCTACGCACGCTTTACGCCCAGTAATTCCGAGTAACGCTTGCACCCTTCGTATTACCGCGGCTGGCTGGCACAAA
SA2.0.En.S.ais.en	Root-associated bacteria in nutritive medium	San Agustin	Soybean	2	Nutritive medium	Bacteria	Proteobacteria	Alphaproteobacteria	Rhizobiales	Brucellaceae	Ochrobactrum	Ochrobactrum pseudogrignonense	92.23	++	+	-	++++	CTCAGCGTCAGTATTGGTCCAGGGAGATGCCTTCGCCATCGGTGTTCCTCCGAATATCTACGAATTTCACTGCTACACTCGGAATTCCACTCACCTCTACCATACTCTAGACTTCCAGTATCAAATGCAGTTCCCAAGTTGAGCTCTGGGATTTCACACCTGACTTAAAAGACCGCCTACGCGCGCTTTACGC
SA2.0.En.S.ais.en	Root-associated bacteria in nutritive medium	San Agustin	Soybean	2	Nutritive medium	Bacteria	Proteobacteria	Betaproteobacteria	Burkholderiales	Comamonadaceae	Delftia	Delftia acidovorans	94.68	N.D	N.D	-	-	TTTCGTGCTGAGCGTCAGTACATGTCCAGGGGATTGCCTTCGCCATCGGTGTTCCTCCCCATATCTACGCATTTCACTGCTACACCCGGAATTCCATCCCCCTCTACCACACTCTAGCCGTGCAGTTTCAAATGCAGTTCCCAGGTTGAGCCCGGGGATTTCACATCTGACTTACATAACCGCCTGC
SA2.1.En.S.ais.en	Root-associated bacteria in nutritive medium	San Agustin	Soybean	2	Nutritive medium	Bacteria	Proteobacteria	Betaproteobacteria	Burkholderiales	Comamonadaceae	Delftia	Delftia acidovorans	97.33	N.D	N.D	N.D	N.D	CTTTCGTGCTGAGCGTCAGTACAGGTCCAGGGGATTGCCTTCGCCATCGGTGTTCCTCCGCATATCTACGCATTTCACTGCTACACGCGGAATTCCATCCCCCTCTACCGCACTCTAGCCGTGCAGTCTCGAATGCAGTTCCCAGGTTGAGCCCGGGGATTTCACATCTGTCTTACATAACCGCCT
SA2.1.En.S.ais.en	Root-associated bacteria in nutritive medium	San Agustin	Soybean	2	Nutritive medium	Bacteria	Proteobacteria	Gammaproteobacteria	Pseudomonadales	Pseudomonadaceae	Pseudomonas	Pseudomonas thivervalensis	98.5	+	+	+	+	GCTTCCCGCCTTTCGCACTCAGTGTCAGTATCAGTCCAGGTGGTCGCCTTCGCCACTGGTGTTCCTTCCTATATCTACGCATTTCACCGCTACACAGGAAATTCCACCACCCTCTACCATACTCTAGCTCGACAGTTTTGAATGCAGTTCCCAGGTTGAGCCCGGGGCTTTCACATCCAACTTAACGAACCACCTACGCGCGCTTTACGCCCAGTAATTCCGATTAACGCTTGCACCCTCTGTATTACCGCGGCTGCTGGCACA
SA2.1.En.S.ais.en	Root-associated bacteria in nutritive medium	San Agustin	Soybean	2	Nutritive medium	Bacteria	Proteobacteria	Betaproteobacteria	Burkholderiales	Comamonadaceae	Delftia	Delftia acidovorans	98.43	N.D	N.D	N.D	N.D	TTTCGTGCTGAGCGTCAGTACCGGTCCAGGGGATTGCCTTCGCCATCGGTGTTCCTCCGCATATCTACGCATTTCACTGCTACACGCGGAATTCCATCCCCCTCTACCGTACTCTAGCCATGCAGTCTCAAATGCAGTTCCCAGGTTGAGCCCGGGGATTTCACATCTGACTTACATAACCGCCTGCGCACGCTTTACGCCCAGTAATTCCGATTAACGCTCGCACCCTACGTATTACCGCGGCTGCTGGCAC
SA2.1.En.S.ais.en	Root-associated bacteria in nutritive medium	San Agustin	Soybean	2	Nutritive medium	Bacteria	Proteobacteria	Betaproteobacteria	Burkholderiales	Comamonadaceae	Delftia	Delftia acidovorans	100	N.D	N.D	N.D	N.D	CTTTCGTGCATGAGCGTCAGTACAGGTCCAGGGGATTGCCTTCGCCATCGGTGTTCCTCCGCATATCTACGCATTTCACTGCTACACGCGGAATTCCATCCCCCTCTACCGTACTCTAGCCATGCAGTCACAAATGCAGTTCCCAGGTTGAGCCCGGGGATTTCACATCTGTCTTACATAACCGCCTGCGCACGCTTTACGCCCAGTAATTCCGATTAACGCTCGCACCCTACGTATTACCGCGGCTGCTGGCAC
SA2.1.En.S.ais.en	Root-associated bacteria in nutritive medium	San Agustin	Soybean	2	Nutritive medium	Bacteria	Proteobacteria	Alphaproteobacteria	Rhizobiales	Brucellaceae	Ochrobactrum	Ochrobactrum pseudogrignonense	91.04	N.D	N.D	N.D	N.D	CTTTCGAGCTCAGCGTCAGTAGTGGTCCAGGGAGACGCCTTCGCCACTGGTGTTCCTCCGAATATCTACGAATTTCACCGCTACACTCGGAATTCCACCCACCTCTACCATACTCTAGACTTGCAGTATCAAATGCAGTTCCCAAGTTGAGCTCTGGGATTTCACATCTGACTTACAAAACCGCCTACGCGCGCTTTACG
SA2.1.En.S.ais.en	Root-associated bacteria in nutritive medium	San Agustin	Soybean	2	Nutritive medium	Bacteria	Proteobacteria	Betaproteobacteria	Burkholderiales	Comamonadaceae	Delftia	Delftia acidovorans	96.85	N.D	N.D	N.D	N.D	TTTCGTGCATGAGCGTCAGTAGAGGTCCAGGGGATTGCCTTCGCCATCGGTGTTCCTCCGCATATCTACGCATTTCACTGCTACACGCGGAATTCCATCCCCCTCTACCGCACTCTAGACATGCAGTCTCAAAGGCAGTTCCCAGGTTGAGCCCGGGGATTTCACATCTGACTTACATAACCGCCTGCGCACGCTTTACACCCAGTAATTCCGAATAACGCTCGCACCCTACGTATTACCGCGGCTGCTGGCAC
SA2.1.En.S.ais.en	Root-associated bacteria in nutritive medium	San Agustin	Soybean	2	Nutritive medium	Bacteria	Bacteroidetes	Flavobacteriia	Flavobacteriales	Flavobacteriaceae	Chryseobacterium	Chryseobacterium indologenes	86.67	N.D	N.D	+	-	CTTTCGTGCTCAGCGTCAGTAGTTGCTCAGGAGATTGCCTTCGCCATTGGTGTTCCTCCTAATATCTACGCATTTCACCGCTACACTAGTAATTCCATCTACCTCTACCACACTCTAGACCTGCAGTATCAAAGGCAGTTCCCAAGTTGAGCCGGGAGATTTCACATCTGACTTACAGAACCGCCTACGGACGCTTTACACCCAATAAATCCGAATAACGCTTGCACCCTCCGTATTACCGCGGCTGCTGGCAC
SA2.1.En.S.ais.en	Root-associated bacteria in nutritive medium	San Agustin	Soybean	2	Nutritive medium	Bacteria	Proteobacteria	Gammaproteobacteria	Xanthomonadales	Xanthomonadaceae	Aquimonas	Aquimonas voraii	71.28	-	+++	-	+++	CTTTCCTGCCACAACGGCAGTGTGTGGTCCAAGGAAACGGCTTCCCCCTCGGAGGTCCCTCCAAATCTTACCCTTTTACCGGCTACCCCGGGAATTCCGCCCCCCCCTACAAAATTCTAACATGCAATTACAAAGGGAATTTCCCAGGTAAACCCGGGGATTTCAACACTGGATTAAAAAACCCCC
SA2.1.En.S.ais.en	Root-associated bacteria in nutritive medium	San Agustin	Soybean	2	Nutritive medium	Bacteria	Proteobacteria	Gammaproteobacteria	Xanthomonadales	Xanthomonadaceae	Stenotrophomonas	Stenotrophomonas maltophilia	95.98	N.D	N.D	N.D	N.D	TTTCGTGCTGAGTGTCAGTGTTGGTCCAGGTAACTGCCTTCGCCATGGATGTTCCTCCTGATATCTACGCATTTCACTGCTACACCAGGAATTCCGCTACCCTCTACCACACTCTAGTCGCGCAGTATCCAATGCAGTTCCCAGGTTGAGCCCAGGGATTTCACAACGGACTTAAACAACCACCTACGCACGCTTTAC
SA2.1.En.S.ais.en	Root-associated bacteria in nutritive medium	San Agustin	Soybean	2	Nutritive medium	Bacteria	Proteobacteria	Betaproteobacteria	Burkholderiales	Burkholderiaceae	Burkholderia	Burkholderia andropogonis	73.62	-	+++	-	++++	TTTCGTGACTGAGTGTCAGTGATGGTGCAGGTAGCTGCCTTCACGATGTGATGTTCCTCATCATCTCTATTTATTCCCTCCCCCCGAAATTTTCCCCCCCCCTACCAAACCCTAACCTGCCGGTTTCAAAGGAGTTTCCCAGGTTAAACCCGGGGATTT
SA2.1.En.S.ais.en	Root-associated bacteria in nutritive medium	San Agustin	Soybean	2	Nutritive medium	Bacteria	Proteobacteria	Betaproteobacteria	Burkholderiales	unclassified Burkholderiales	Roseateles	Roseateles terrae	80	N.D	N.D	-	-	CGCTTTCGAGTATGAGTGTCAGTATATGGTCAGGTAAGTGCCTTCACCATGGGTGTTCCTCCAAATATCTACACATTTCACTGCTACACGGAAATTTCCCCCCCCCTCTCCACCACTCTCTATGCAGT
SA2.1.En.S.ais.en	Root-associated bacteria in nutritive medium	San Agustin	Soybean	2	Nutritive medium	Bacteria	Actinobacteria	Actinobacteria	Actinomycetales	Promicromonosporaceae	Promicromonospora	Promicromonospora kroppenstedtii	98.9	N.D	N.D	-	-	CCTCAGCGGTCAGTAACTGCCCAGAGACCTGCCTTCGCCATCGGATGTTCCTCCTGATATCTGCGCATTCCACCGCTACACCAGGAATTCCAGTCTCCCCTACAGCACTCTAGTCTGCCCGTACCCGATGCAAGCTCACAGTTGAGCCATGAGATTTCACACCAGACGCGACAGACCGCCT
SA2.1.En.S.ais.en	Root-associated bacteria in nutritive medium	San Agustin	Soybean	2	Nutritive medium	Bacteria	Proteobacteria	Gammaproteobacteria	Xanthomonadales	Xanthomonadaceae	Stenotrophomonas	Stenotrophomonas maltophilia	98.47	N.D	N.D	N.D	N.D	CACGCTTTCGTGCCTCAGTGTCAGTGTTGGTCCAGGTAGCTGCCTTCGCCATGGATGTTCCTCCCGATCTCTACGCATTTCACTGCTACACCGGGAATTCCGCTACCCTCTACCACACTCTAGTTGTCCAGTTTCCACTGCAGTTCCCAGGTTGAGCCCAGGGCTTTCACAACAGACTTAAACAACCACCTACGCACGCTTTACGCCCAGTAATTCCGAGTAACGCTTGCACCCTTCGTATTACCGCGGCTGCTGGCACAAA
SA2.1.En.S.ais.en	Root-associated bacteria in nutritive medium	San Agustin	Soybean	2	Nutritive medium	Bacteria	Bacteroidetes	Flavobacteriia	Flavobacteriales	Flavobacteriaceae	Chryseobacterium	Chryseobacterium indologenes	90.16	N.D	N.D	N.D	N.D	TTTCGTGCCTCAGCGTCAGTTGTTGCTCAGGAGCCTGCCTTCGCCATTGGTGTTCCTACTAATATCTACGCATTTCACCGCTACACTAGTTATTCCAGCTACCTCTACCGCACTCAAGACCTGCAGTATCAAAGGCAGTTTCCCAGTTGAGCCGGGAGATTTCACCTCTGACTTACAGATCCGCCTACGGACGCTTTACACCCAATAAATCCGAATAACGCTTGCACCCTCCGTATTACCGCGGGTGCTGGCAC
SA2.1.En.S.ais.en	Root-associated bacteria in nutritive medium	San Agustin	Soybean	2	Nutritive medium	Bacteria	Proteobacteria	Betaproteobacteria	Burkholderiales	Comamonadaceae	Delftia	Delftia acidovorans	89.01	N.D	N.D	N.D	N.D	CTTTCGTGCTGAGCGTCAGTAGTTGTTCAGGAGATTGCCTTCGCCATCGGTGTTCCTCCTCATATCTACGCATTTCACCGCTACACCAGGAATTCCATCCCCCTCTACCGTACTCTAGACCTGCAGTATCAAATGGAGTTTCCCAGTTGAGCCCCGGGATTTCACATCTGACTTACATAAC
SA2.1.En.S.ais.en	Root-associated bacteria in nutritive medium	San Agustin	Soybean	2	Nutritive medium	Bacteria	Proteobacteria	Gammaproteobacteria	Alteromonadales	Shewanellaceae	Shewanella	Shewanella frigidimarina	75.21	N.D	N.D	-	++++	CACGCTTTCGTGATGAGTCGTCAGTTGGTGTGGAGGAGACCGTCTTCACCAATGGTGTTCCTCCTAATATCTCCGTTTTTCCCTGCATACACGAATTATTCCCCCCCCTTCAACACT
SA2.1.En.S.ais.en	Root-associated bacteria in nutritive medium	San Agustin	Soybean	2	Nutritive medium	Bacteria	Bacteroidetes	Flavobacteriia	Flavobacteriales	Flavobacteriaceae	Chryseobacterium	Chryseobacterium indologenes	94.09	N.D	N.D	N.D	N.D	TTTCGTCATCAGCGTCAGTTGTTGCTTAGGAAACTGCCTTCGCCATTGGTGTTCTTCCTAATATCTATGCATTTCACCGCTACACTACTTATTCCATCTACTTCTACAACACTCAAGATCTGCAGTATCAAAGGCAGTTTCACAGTTGAGCTGTGAGATTTCACCACTGACTTACATATCCGCCTACGGACCCTTTAAACCCAATAAATCCGAATAACGCTTGCACCCTCCGTATTACCGCGGGTGCTGGCAC
SA2.1.En.S.ais.en	Root-associated bacteria in nutritive medium	San Agustin	Soybean	2	Nutritive medium	Bacteria	Proteobacteria	Betaproteobacteria	Burkholderiales	Comamonadaceae	Delftia	Delftia acidovorans	99.22	N.D	N.D	N.D	N.D	CTTTCGTGCTGAGCGTCAGTACAGGTCCAGGGGATTGCCTTCGCCATCGGTGTTCCTCCGCATATCTACGCATTTCACTGCTACACGCGGAATTCCATCCCCCTCTACCGTACTCTAGCCATGCAGTCACAAATGCAGTTCCCAGGTTGAGCCCGGGGATTTCACATCTGTCTTACATAACCGCCTGCGCACGCTTTACGCCCAGTAATTCCGATTAACGCTCGCACCCTACGTATTACCGCGGCTGCTGGAAC
SA2.1.En.S.ais.en	Root-associated bacteria in nutritive medium	San Agustin	Soybean	2	Nutritive medium	Bacteria	Proteobacteria	Gammaproteobacteria	Enterobacteriales	Enterobacteriaceae	Klebsiella	Klebsiella pneumoniae	98.83	N.D	N.D	N.D	N.D	GCTTTCGCACTGAGCGTCAGTCTTTGTCCAGGGGGCCGCCTTCGCCACCGGTGTTCCTCCAGATCTCTACGCATTTCACCGCTACACCTGGAATTCTACCCCCCTCTACAAGACTCTAGCCTGCCAGTTTCGAATGCAGTTCCCAGGTTGAGCCCGGGGATTTCACATCCGACTTGACAGACCGCCTGCGTGCGCTTTACGCCCAGTAATTCCGATTAACGCTTGCACCCTCCGTATTACCGCGGGTGCTGGCAC
SA2.1.En.S.ais.en	Root-associated bacteria in nutritive medium	San Agustin	Soybean	2	Nutritive medium	Bacteria	Proteobacteria	Gammaproteobacteria	Pseudomonadales	Pseudomonadaceae	Pseudomonas	Pseudomonas brassicacearum	92.77	N.D	N.D	N.D	N.D	CCTCAGTGTCAGTATGCTGCCAGGTGGTCGCCTTCGCCACTGGTGTTCCTTCCTATATCTACGCATTTCACCGCTACACAGGAAATTCCACCTCCCTCTACCATACTCTAGATCGGCAGTTTTGAAGGCAGTTCCCAGGTTGAGCCGGGGGATTTCACATCCGACTTACCGAACCGCCTACGGACGCTTTACGCCCAGTAATTCCGAATAACGCTTGCACCCTCCGTATTACCGCGGGTGGCTGGCACA
SA2.1.En.S.ais.en	Root-associated bacteria in nutritive medium	San Agustin	Soybean	2	Nutritive medium	Bacteria	Proteobacteria	Gammaproteobacteria	Xanthomonadales	Xanthomonadaceae	Stenotrophomonas	Stenotrophomonas maltophilia	97.92	N.D	N.D	N.D	N.D	CACGCTTTCGTGCTCAGTGTCAGTGTTGGTCAGGTAGCTGCCTTCGCCATGGATGTTCCTCCTGATCTCTACGCATTTCACTGCTACACCAGGAATTCCGCTACCCTCTACCACACTCTAGTCGCCCAGTATCCACTGCAGTTCCCAGGTTGAGCCCAGGGATTTCACAACGGACTTAAACAACCACCTA
SA2.1.En.S.ais.en	Root-associated bacteria in nutritive medium	San Agustin	Soybean	2	Nutritive medium	Bacteria	Proteobacteria	Gammaproteobacteria	Xanthomonadales	Xanthomonadaceae	Stenotrophomonas	Stenotrophomonas maltophilia	98.53	N.D	N.D	N.D	N.D	CACGCTTTCGTGCTCAGTGTCAGTGTTGGTCCAGGTAGCTGCCTTCGCCATGGATGTTCCTCCTGATCTCTACGCATTTCACTGCTACACCAGGAATTCCGCTACCCTCTACCACACTCTAGTCGCCCAGTATCCACTGCAGTTCCCAGGTTGAGCCCAGGGATTTCACAACGGACTTAAACAACCACCTACGCACGCTTTAC
SA2.1.En.S.ais.en	Root-associated bacteria in nutritive medium	San Agustin	Soybean	2	Nutritive medium	Bacteria	Proteobacteria	Betaproteobacteria	Burkholderiales	Alcaligenaceae	Achromobacter	Achromobacter spanius	85.88	N.D	N.D	-	-	TTTCGAGCATCAGTGTCAGATGTTGGTACAGGAGGCCGCCTTCACCGTGGGTGTTCCTCCGAATATCTACGCATTTCACCGCTACACGAGAAATTCCACCTCCCTCTAACACACTCTAGAGTGGGTAGTTAAAAAGGCTGTTCCAAAGTTAAGCTGGGGGATTTCACTTCTTTCTTT
SA2.1.En.S.ais.en	Root-associated bacteria in nutritive medium	San Agustin	Soybean	2	Nutritive medium	Bacteria	Proteobacteria	Gammaproteobacteria	Chromatiales	Chromatiaceae	Nitrosococcus	Nitrosococcus watsonii	74.36	N.D	N.D	-	+	AGGAGGCCGCCTCTCCCGCCGAGTGTTCCTCTCCTTATATCCTCTTTTCGCCGCTCCACGGGATATTTCTCCTCCCTC
SA2.1.En.S.ais.en	Root-associated bacteria in nutritive medium	San Agustin	Soybean	2	Nutritive medium	Bacteria	Proteobacteria	Gammaproteobacteria	Enterobacteriales	Enterobacteriaceae	Klebsiella	Klebsiella pneumoniae	99.21	N.D	N.D	N.D	N.D	TTTCGCACTGAGCGTCAGTCTTTGTCCAGGGGGCCGCCTTCGCCACCGGTGTTCCTCCAGATCTCTACGCATTTCACCGCTACACCTGGAATTCTACCCCCCTCTACAAGACTCTAGCCTGCCAGTTTCGAATGCAGTTCCCAGGTTGAGCCCGGGGATTTCACATCCGACTTGACAGACCGCCTGCGTGCGCTTTACGCCCAGTAATTCCGATTAACGCTTGCACCCTCCGTATTACCGCGGCTGCTGGCAC
SA2.1.En.S.ais.en	Root-associated bacteria in nutritive medium	San Agustin	Soybean	2	Nutritive medium	Bacteria	Proteobacteria	Gammaproteobacteria	Enterobacteriales	Enterobacteriaceae	Klebsiella	Klebsiella pneumoniae	98.43	N.D	N.D	N.D	N.D	TTTCGACCTGGAGCGTCAGTCTTTGTCCAGGGGGCCGCCTTCGCCACCGGTGTTCCTCCAGATCTCTACGCATTTCACCGCTACACCTGGAATTCTACCCCCCTCTACCAGACTCTAGCCTGCCAGTTTCGAATGCAGTTCCCAGGTTGAGCCCGGGGATTTCACATCCGACTTGACAGACCGCCTGCGTGCGCTTTACGCCCAGTAATTCCGATTAACGCTTGCACCCTCCGTATTACCGCGGCTGCTGGCAC
SA2.1.En.S.ais.en	Root-associated bacteria in nutritive medium	San Agustin	Soybean	2	Nutritive medium	Bacteria	Bacteroidetes	Flavobacteriia	Flavobacteriales	Flavobacteriaceae	Chryseobacterium	Chryseobacterium indologenes	94.53	N.D	N.D	N.D	N.D	CTTTCGTCCTCGAGCGTCAGTTGTTGCTTAGGAACCTCGCCTTCGCCATTGGTGTTCTACCTAATATCTATGCATTTCACCGCTACACTAGTTATTCCAGCTACTTCTACAACACTCAAGACCGGCAGTATCAATGGCAGTTTCACAGTTGAGCTGTGAGATTTCACCACTGACTTACAGAACCGCCTACGGACCCTTTAAACCCAATAAATCCGAATAACGCTTGCACCCTCCGTATTACCGCGGCTGCTGGCAC
SA2.1.En.S.ais.en	Root-associated bacteria in nutritive medium	San Agustin	Soybean	2	Nutritive medium	Bacteria	Proteobacteria	Gammaproteobacteria	Enterobacteriales	Enterobacteriaceae	Biostraticola	Biostraticola tofi	88.63	N.D	N.D	-	+	TTTCGTACATGAGCGTCAGTCGTTGCCCAGGGGCGTCGCCTTCGCCACCGGTGTTCCTCCTAATATCTACGCATTTCACCGCTACACCAGGAATTCCACCCCCCTCTACAACACTCTAGACCGGCAGTATCAAAGGCAGTTCCCAAGTTGAGCCCGGAGATTTCACATCCGACTTACCGAACCGCCTGCGGACCCTTTACACCCAATAATTCCGAATAACGCTTGCACCCTCCGTATTACCGCGGCTGCTGGCAC
SA2.1.En.S.ais.en	Root-associated bacteria in nutritive medium	San Agustin	Soybean	2	Nutritive medium	Bacteria	Proteobacteria	Gammaproteobacteria	Pseudomonadales	Pseudomonadaceae	Pseudomonas	Pseudomonas putida	97.67	N.D	N.D	-	+++	CTTTCGAGCTCAGTGTCAGTATCAGTCCAGGTGGTCGCCTTCGCCACTGGTGTTCCTTCCTATATCTACGCATTTCACCGCTACACAGGAAATTCCACCACCCTCTACCGTACTCTAGCTTGCCAGTTTTGGATGCAGTTCCCAGGTTGAGCCCGGGGCTTTCACATCCGACTTAACAAACCACCTACGCACGCTTTACGCCCAGTAATTCCGATTAACGCTTGCACCCTCTGTATTACCGCGGGTGGCTGGCACA
SA2.1.En.S.ais.en	Root-associated bacteria in nutritive medium	San Agustin	Soybean	2	Nutritive medium	Bacteria	Proteobacteria	Betaproteobacteria	Burkholderiales	Comamonadaceae	Delftia	Delftia acidovorans	96.77	N.D	N.D	N.D	N.D	CTTTCGTGCTGAGCGTCAGTACAGGTCCAGGTGATTGCCTTCGCCATCGGTGTTCCTCCGCATATCTACGCATTTCACTGCTACACGCGGAATTCCATCCCCCTCTACCATACTCTAGCCATGCAGTCTCAAATGCAGTTCCCAGGTTGAGCCCGGGGATTTCACATCTGACTTACATAACCACC
CH2.0.Su.S.ais.esp	Sporulating bacteria in LB medium	Chilibroste	Soybean	2	LB	Bacteria	Firmicutes	Bacilli	Bacillales	Bacillaceae	Bacillus	Bacillus thuringiensis	97.22	N.D	N.D	N.D	N.D	CTTTCGCGCCTCAGTGTCAGTTACAGACCAGAAAGTCGCCTTCGCCACTGGTGTTCCTCCATATCTCTACGCATTTCACCGCTACACATGGAATTCCACTTTCCTCTTCTGCACTCAAGTCTCCCAGTTTCCAATGACCCTCCACGGTTGAGCCGGGGGCTTTCACATCAGACTTAAAAAACCACCTGCGCGCGCTTTACCCCCAATAATTCCGGAAAACGCTTGCCACCTAAGTATTACCGGGGGTGCTGG
CH2.0.Su.S.ais.esp	Sporulating bacteria in LB medium	Chilibroste	Soybean	2	LB	Bacteria	Firmicutes	Bacilli	Bacillales	Bacillaceae	Bacillus	Bacillus megaterium	99.61	N.D	N.D	N.D	N.D	GCTTTCGCGCTCAGCGTCAGTTACAGACCAAAAAGCCGCCTTCGCCACTGGTGTTCCTCCACATCTCTACGCATTTCACCGCTACACGTGGAATTCCGCTTTTCTCTTCTGCACTCAAGTTCCCCAGTTTCCAATGACCCTCCACGGTTGAGCCGTGGGCTTTCACATCAGACTTAAGAAACCGCCTGCGCGCGCTTTACGCCCAATAATTCCGGATAACGCTTGCCACCTACGTATTACCGCGGCTGCTGGCAC
CH2.0.Su.S.ais.esp	Sporulating bacteria in LB medium	Chilibroste	Soybean	2	LB	Bacteria	Firmicutes	Bacilli	Bacillales	Bacillaceae	Bacillus	Bacillus megaterium	99.6	N.D	N.D	N.D	N.D	TTCGCGCTCAGCGTCAGTTACAGACCAAAAAGCCGCCTTCGCCACTGGTGTTCCTCCACATCTCTACGCATTTCACCGCTACACGTGGAATTCCGCTTTTCTCTTCTGCACTCAAGTTCCCCAGTTTCCAATGACCCTCCACGGTTGAGCCGTGGGCTTTCACATCAGACTTAAGAAACCGCCTGCGCGCGCTTTACGCCCAATAATTCCGGATAACGCTTGCCACCTACGTATTACCGCGGCTGCTGGCAC
CH2.0.Su.S.ais.esp	Sporulating bacteria in LB medium	Chilibroste	Soybean	2	LB	Bacteria	Firmicutes	Bacilli	Bacillales	Bacillaceae	Bacillus	Bacillus megaterium	100	N.D	N.D	N.D	N.D	TTCGCGCCTCAGCGTCAGTTACAGACCAAAAAGCCGCCTTCGCCACTGGTGTTCCTCCACATCTCTACGCATTTCACCGCTACACGTGGAATTCCGCTTTTCTCTTCTGCACTCAAGTTCCCCAGTTTCCAATGACCCTCCACGGTTGAGCCGTGGGCTTTCACATCAGACTTAAGAAACCGCCTGCGCGCGCTTTACGCCCAATAATTCCGGATAACGCTTGCCACCTACGTATTACCGCGGCTGCTGGCAC
CH2.0.Su.S.ais.esp	Sporulating bacteria in LB medium	Chilibroste	Soybean	2	LB	Bacteria	Firmicutes	Bacilli	Bacillales	Bacillaceae	Bacillus	Bacillus acidiceler	71.9	N.D	N.D	N.D	N.D	GCTCTCGCTCTCGCGTCAGTTAAGAAAGAGAGTCGCCTTCGCCGTGGTGTTCCTCCCATCACTATTATTTCCCGATATGGAAATCTTCATTCCTCCTGTGCAATTTTCCCCGTTCTAAGGACCCCCCCGGGGGGACCCGGGGGTTTTTTATACAAAATAAAAAAACCCCCGGCCGCGCTTTTCCCCCCAAAAATTACGAAAAACCTTGGCCCCCCTTTATTACC
CH2.0.Su.S.ais.esp	Sporulating bacteria in LB medium	Chilibroste	Soybean	2	LB	Bacteria	Firmicutes	Bacilli	Bacillales	Bacillaceae	Bacillus	Bacillus megaterium	99.61	N.D	N.D	N.D	N.D	CTTTCGCGCTCAGCGTCAGTTACAGACCAAAAAGCCGCCTTCGCCACTGGTGTTCCTCCACATCTCTACGCATTTCACCGCTACACGTGGAATTCCGCTTTTCTCTTCTGCACTCAAGTTCCCCAGTTTCCAATGACCCTCCACGGTTGAGCCGTGGGCTTTCACATCAGACTTAAGAAACCGCCTGCGCGCGCTTTACGCCCAATAATTCCGGATAACGCTTGCCACCTACGTATTACCGCGGCTGCTGGCA
CH2.0.Su.S.ais.esp	Sporulating bacteria in LB medium	Chilibroste	Soybean	2	LB	Bacteria	Firmicutes	Bacilli	Bacillales	Bacillaceae	Bacillus	Bacillus megaterium	99.6	N.D	N.D	N.D	N.D	TTCGCGCTCAGCGTCAGTTACAGACCAAAAAGCCGCCTTCGCCACTGGTGTTCCTCCACATCTCTACGCATTTCACCGCTACACGTGGAATTCCGCTTTTCTCTTCTGCACTCAAGTTCCCCAGTTTCCAATGACCCTCCACGGTTGAGCCGTGGGCTTTCACATCAGACTTAAGAAACCGCCTGCGCGCGCTTTACGCCCAATAATTCCGGATAACGCTTGCCACCTACGTATTACCGCGGCTGCTGGCAC
CH2.0.Su.S.ais.esp	Sporulating bacteria in LB medium	Chilibroste	Soybean	2	LB	Bacteria	Firmicutes	Bacilli	Bacillales	Bacillaceae	Bacillus	Bacillus megaterium	99.22	N.D	N.D	N.D	N.D	CTTTCGCGTCTCAGCGTCAGTTACAGACCAAAAAGCCGCCTTCGCCACTGGTGTTCCTCCACATCTCTACGCATTTCACCGCTACACGTGGAATTCCGCTTTTCTCTTCTGCACTCAAGTTCCCCAGTTTCCAATGACCCTCCACGGTTGAGCCGTGGGCTTTCACATCAGACTTAAGAAACCGCCTGCGCGCGCTTTACGCCCAATAATTCCGGATAACGCTTGCCACCTACGTATTACCGCGCTGCTGGCAC
CH3.0.Su.S.ais.esp	Sporulating bacteria in LB medium	Chilibroste	Soybean	3	LB	Bacteria	Firmicutes	Bacilli	Bacillales	Bacillaceae	Lysinibacillus	Lysinibacillus odysseyi	99.61	-	-	-	-	GCTTTCGCGCTCAGCGTCAGTTACAGACCAGAAAGTCGCCTTCGCCACTGGTGTTCCTCCAAATCTCTACGCATTTCACCGCTACACTTGGAATTCCACTTTCCTCTTCTGCACTCAAGTCCCCCAGTTTCCAATGACCCTCCACGGTTGAGCCGTGGGCTTTCACATCAGACTTAAAGGACCGCCTGCGCGCGCTTTACGCCCAATAATTCCGGACAACGCTTGCCACCTACGTATTACCGCGGCTGCTGGCAC
CH3.0.Su.S.ais.esp	Sporulating bacteria in LB medium	Chilibroste	Soybean	3	LB	Bacteria	Firmicutes	Bacilli	Bacillales	Bacillaceae	Bacillus	Bacillus megaterium	99.22	N.D	N.D	N.D	N.D	GCTTTCGCGCTCAGCGTCAGTTACAGACCAAAAAGCCGCCTTCGCCACTGGTGTTCCTCCACATCTCTACGCATTTCACCGCTACACGTGGAATTCCGCTTTTCTCTTCTGCACTCAAGTTCCCCAGTTTCCAATGACCCTCCACGGTTGAGCCGTGGGCTTTCACATCAGACTTAAGAAACCGCCTGCGCGCGCTTTACGCCCAATAATTCCGGATAACGCTTGCCACCTACGTATTACCGCGCTGCTGGCAC
CH3.0.Su.S.ais.esp	Sporulating bacteria in LB medium	Chilibroste	Soybean	3	LB	Bacteria	Firmicutes	Bacilli	Bacillales	Bacillaceae	Bacillus	Bacillus megaterium	99.61	N.D	N.D	N.D	N.D	GCTTTCGCGCCTCAGCGTCAGTTACAGACCAAAAAGCCGCCTTCGCCACTGGTGTTCCTCCACATCTCTACGCATTTCACCGCTACACGTGGAATTCCGCTTTTCTCTTCTGCACTCAAGTTCCCCAGTTTCCAATGACCCTCCACGGTTGAGCCGTGGGCTTTCACATCAGACTTAAGAAACCGCCTGCGCGCGCTTTACGCCCAATAATTCCGGATAACGCTTGCCACCTACGTATTACCGCGCTGCTGGCAC
CH3.0.Su.S.ais.esp	Sporulating bacteria in LB medium	Chilibroste	Soybean	3	LB	Bacteria	Firmicutes	Bacilli	Bacillales	Bacillaceae	Bacillus	Bacillus megaterium	99.22	N.D	N.D	N.D	N.D	GCTTTCGCGCCTCAGCGTCAGTTACAGACCAAAAAGCCGCCTTCGCCACTGGTGTTCCTCCACATCTCTACGCATTTCACCGCTACACGTGGAATTCCGCTTTTCTCTTCTGCACTCAAGTTCCCCAGTTTCCAATGACCCTCCACGGTTGAGCCGTGGGCTTTCACATCAGACTTAAGAAACCGCCTGCGCGCGCTTTACGCCCAATAATTCCGGATAACGCTTGCCACCTACGTATTACCGCGGTGGCTGGCAC
CH3.0.Su.S.ais.esp	Sporulating bacteria in LB medium	Chilibroste	Soybean	3	LB	Bacteria	Firmicutes	Bacilli	Bacillales	Bacillaceae	Bacillus	Bacillus megaterium	98.44	N.D	N.D	N.D	N.D	GCTTTCGCGCNCAGCGTCAGTTACAGACCAAAAAGCCGCCTTCGCCACTGGTGTTCCTCCACATCTCTACGCATTTCACCGCTACACGTGGAATTCCGCTTTTCTCTTCTGCACTCAAGTTCCCCAGTTTCCAATGACCCTCCACGGTTGAGCCGTGGGCTTTCACATCAGACTTAAGAAACCGCCTGCGCGCGCTTTACGCCCAATAATTCCGGATAACGCTTGCCACCTACGTATTACCGCGGTGGCTGGCAC
CH3.0.Su.S.ais.esp	Sporulating bacteria in LB medium	Chilibroste	Soybean	3	LB	Bacteria	Firmicutes	Bacilli	Bacillales	Bacillaceae	Bacillus	Bacillus pumilus	99.61	0	0	-	-	CTTTCGCTCTCAGCGTCAGTTACAGACCAGAGAGTCGCCTTCGCCACTGGTGTTCCTCCACATCTCTACGCATTTCACCGCTACACGTGGAATTCCACTCTCCTCTTCTGCACTCAAGTTTCCCAGTTTCCAATGACCCTCCCCGGTTGAGCCGGGGGCTTTCACATCAGACTTAAGAAACCGCCTGCGAGCCCTTTACGCCCAATAATTCCGGACAACGCTTGCCACCTACGTATTACCGCGGCTGCTGGCAC
CH3.0.Su.S.ais.esp	Sporulating bacteria in LB medium	Chilibroste	Soybean	3	LB	Bacteria	Firmicutes	Bacilli	Bacillales	Bacillaceae	Bacillus	Bacillus megaterium	99.61	N.D	N.D	N.D	N.D	CTTTCGCGCCTCAGCGTCAGTTACAGACCAAAAAGCCGCCTTCGCCACTGGTGTTCCTCCACATCTCTACGCATTTCACCGCTACACGTGGAATTCCGCTTTTCTCTTCTGCACTCAAGTTCCCCAGTTTCCAATGACCCTCCACGGTTGAGCCGTGGGCTTTCACATCAGACTTAAGAAACCGCCTGCGCGCGCTTTACGCCCAATAATTCCGGATAACGCTTGCCACCTACGTATTACCGCGGCGGCTGGCAC
CH3.0.Su.S.ais.esp	Sporulating bacteria in LB medium	Chilibroste	Soybean	3	LB	Bacteria	Firmicutes	Bacilli	Bacillales	Bacillaceae	Bacillus	Bacillus megaterium	98.83	N.D	N.D	N.D	N.D	GCTTTCGCNCNCAGCGTCAGTTACAGACCAAAAAGCCGCCTTCGCCACTGGTGTTCCTCCACATCTCTACGCATTTCACCGCTACACGTGGAATTCCGCTTTTCTCTTCTGCACTCAAGTTCCCCAGTTTCCAATGACCCTCCACGGTTGAGCCGTGGGCTTTCACATCAGACTTAAGAAACCGCCTGCGCGCGCTTTACGCCCAATAATTCCGGATAACGCTTGCCACCTACGTATTACCGCGGCTGCTGGCAC
CH3.0.Su.S.ais.esp	Sporulating bacteria in LB medium	Chilibroste	Soybean	3	LB	Bacteria	Firmicutes	Bacilli	Bacillales	Bacillaceae	Bacillus	Bacillus megaterium	99.6	N.D	N.D	N.D	N.D	GCGCCTCAGCGTCAGTTACAGACCAAAAAGCCGCCTTCGCCACTGGTGTTCCTCCACATCTCTACGCATTTCACCGCTACACGTGGAATTCCGCTTTTCTCTTCTGCACTCAAGTTCCCCAGTTTCCAATGACCCTCCACGGTTGAGCCGTGGGCTTTCACATCAGACTTAAGAAACCGCCTGCGCGCGCTTTACGCCCAATAATTCCGGATAACGCTTGCCACCTACGTATTACCGCGGCGGCTGGCAC
CH2.1.Su.S.ais.esp	Sporulating bacteria in LB medium	Chilibroste	Soybean	2	LB	Bacteria	Firmicutes	Bacilli	Bacillales	Bacillaceae	Bacillus	Bacillus megaterium	100	N.D	N.D	N.D	N.D	GCTTTCGCGCCTCAGCGTCAGTTACAGACCAAAAAGCCGCCTTCGCCACTGGTGTTCCTCCACATCTCTACGCATTTCACCGCTACACGTGGAATTCCGCTTTTCTCTTCTGCACTCAAGTTCCCCAGTTTCCAATGACCCTCCACGGTTGAGCCGTGGGCTTTCACATCAGACTTAAGAAACCGCCTGCGCGCGCTTTACGCCCAATAATTCCGGATAACGCTTGCCACCTACGTATTACCGCGGCTGCTGGCAC
CH2.1.Su.S.ais.esp	Sporulating bacteria in LB medium	Chilibroste	Soybean	2	LB	Bacteria	Firmicutes	Bacilli	Bacillales	Bacillaceae	Bacillus	Bacillus clausii	99.61	0	+	-	-	GCTTTCGCGCTCAGCGTCAGTTACAGACCAGAGAGTCGCCTTCGCCACTGGTGTTCCTCCACATCTCTACGCATTTCACCGCTACACGTGGAATTCCACTCTCCTCTTCTGCACTCAAGCTCCCCAGTTTCCAATGGCCGCTCGGGGTTGAGCCCCGAGATTTCACATCAGACTTAAGAAGCCGCCTGCGCGCGCTTTACGCCCAATAATTCCGGACAACGCTTGCCACCTACGTATTACCGCGGCTGCTGGCAC
CH2.1.Su.S.ais.esp	Sporulating bacteria in LB medium	Chilibroste	Soybean	2	LB	Bacteria	Firmicutes	Bacilli	Bacillales	Bacillaceae	Bacillus	Bacillus pumilus	99.61	N.D	N.D	N.D	N.D	CTTTCGCTCTCAGCGTCAGTTACAGACCAGAGAGTCGCCTTCGCCACTGGTGTTCCTCCACATCTCTACGCATTTCACCGCTACACGTGGAATTCCACTCTCCTCTTCTGCACTCAAGTTTCCCAGTTTCCAATGACCCTCCCCGGTTGAGCCGGGGGCTTTCACATCAGACTTAAGAAACCGCCTGCGAGCCCTTTACGCCCAATAATTCCGGACAACGCTTGCCACCTACGTATTACCGCGGCTGCTGGCAC
CH3.1.Su.S.ais.esp	Sporulating bacteria in LB medium	Chilibroste	Soybean	3	LB	Bacteria	Firmicutes	Bacilli	Bacillales	Bacillaceae	Bacillus	Bacillus megaterium	99.61	N.D	N.D	N.D	N.D	TTTCGCGCCTCAGCGTCAGTTACAGACCAAAAAGCCGCCTTCGCCACTGGTGTTCCTCCACATCTCTACGCATTTCACCGCTACACGTGGAATTCCGCTTTTCTCTTCTGCACTCAAGTTCCCCAGTTTCCAATGACCCTCCACGGTTGAGCCGTGGGCTTTCACATCAGACTTAAGAAACCGCCTGCGCGCGCTTTACGCCCAATAATTCCGGATAACGCTTGCCACCTACGTATTACCGCGGTTGCTGGCAC
CH3.1.Su.S.ais.esp	Sporulating bacteria in LB medium	Chilibroste	Soybean	3	LB	Bacteria	Firmicutes	Bacilli	Bacillales	Bacillaceae	Bacillus	Bacillus megaterium	100	N.D	N.D	N.D	N.D	CGCTTTCGCGCCTCAGCGTCAGTTACAGACCAAAAAGCCGCCTTCGCCACTGGTGTTCCTCCACATCTCTACGCATTTCACCGCTACACGTGGAATTCCGCTTTTCTCTTCTGCACTCAAGTTCCCCAGTTTCCAATGACCCTCCACGGTTGAGCCGTGGGCTTTCACATCAGACTTAAGAAACCGCCTGCGCGCGCTTTACGCCCAATAATTCCGGATAACGCTTGCCACCTACGTATTACCGCGGCTGCTGGCAC
CH3.1.Su.S.ais.esp	Sporulating bacteria in LB medium	Chilibroste	Soybean	3	LB	Bacteria	Firmicutes	Bacilli	Bacillales	Bacillaceae	Bacillus	Bacillus subtilis	99.23	-	-	-	-	CACGCCTTTCGCTCATCAGCGTCAGTTACAGACCAGAGAGTCGCCTTCGCCACTGGTGTTCCTCCACATCTCTACGCATTTCACCGCTACACGTGGAATTCCACTCTCCTCTTCTGCACTCAAGTTCCCCAGTTTCCAATGACCCTCCCCGGTTGAGCCGGGGGCTTTCACATCAGACTTAAGAAACCGCCTGCGAGCCCTTTACGCCCAATAATTCCGGACAACGCTTGCCACCTACGTATTACCGCGGCTGCTGGCAC
CH3.1.Su.S.ais.esp	Sporulating bacteria in LB medium	Chilibroste	Soybean	3	LB	Bacteria	Firmicutes	Bacilli	Bacillales	Bacillaceae	Bacillus	Bacillus megaterium	100	N.D	N.D	N.D	N.D	CTTTCGCGCCTCAGCGTCAGTTACAGACCAAAAAGCCGCCTTCGCCACTGGTGTTCCTCCACATCTCTACGCATTTCACCGCTACACGTGGAATTCCGCTTTTCTCTTCTGCACTCAAGTTCCCCAGTTTCCAATGACCCTCCACGGTTGAGCCGTGGGCTTTCACATCAGACTTAAGAAACCGCCTGCGCGCGCTTTACGCCCAATAATTCCGGATAACGCTTGCCACCTACGTATTACCGCGGCTGCTGGCAC
CH2.1.Su.S.ais.esp	Sporulating bacteria in LB medium	Chilibroste	Soybean	2	LB	Bacteria	Firmicutes	Bacilli	Bacillales	Bacillaceae	Bacillus	Bacillus megaterium	100	N.D	N.D	N.D	N.D	CTTTCGCGCCTCAGCGTCAGTTACAGACCAAAAAGCCGCCTTCGCCACTGGTGTTCCTCCACATCTCTACGCATTTCACCGCTACACGTGGAATTCCGCTTTTCTCTTCTGCACTCAAGTTCCCCAGTTTCCAATGACCCTCCACGGTTGAGCCGTGGGCTTTCACATCAGACTTAAGAAACCGCCTGCGCGCGCTTTACGCCCAATAATTCCGGATAACGCTTGCCACCTACGTATTACCGCGGCTGCTGGCAC
CH2.1.Su.S.ais.esp	Sporulating bacteria in LB medium	Chilibroste	Soybean	2	LB	Bacteria	Firmicutes	Bacilli	Bacillales	Bacillaceae	Bacillus	Bacillus pumilus	99.19	N.D	N.D	N.D	N.D	CTCAGCGACAGTTAAGACCAGAGAGTCGCCTTCGCCACTGGTGTTCCTCCACATCTCTACGCATTTCACCGCTACACGTGGAATTCCACTCTCCTCTTCTGCACTCAAGTTTCCCAGTTTCCAATGACCCTCCCCGGTTGAGCCGGGGGCTTTCACATCAGACTTAAGAAACCGCCTGCGAGCCCTTTACGCCCAATAATTCCGGACAACGCTTGCCACCTACGTATTACCGCGGCTGCTGGCAC
CH3.1.Su.S.ais.esp	Sporulating bacteria in LB medium	Chilibroste	Soybean	3	LB	Bacteria	Actinobacteria	Actinobacteria	Actinomycetales	Promicromonosporaceae	Isoptericola	Isoptericola hypogeus	98.81	-	-	-	-	TTCGCTCTCAGCGTCAGTTGCGGCCCAGAGACCTGCCTTCGCCATCGGTGTTCCTCCTGATATCTGCGCATTCCACCGCTACACCAGGAATTCCAGTCTCCCCTACCGCACTCTAGTCTGCCCGTACCCGATGCAAGCCCGAGGTTGAGCCTCGGGATTTCACACCAGACGCGACAGACCGCCTACGAGCTCTTTACGCCCAATAATTCCGGACAACGCTTGCGCCCTACGTATTACCGCGGTGGCTGGCAC
CH3.1.Su.S.ais.esp	Sporulating bacteria in LB medium	Chilibroste	Soybean	3	LB	Bacteria	Proteobacteria	Alphaproteobacteria	Rhizobiales	Rhizobiaceae	Agrobacterium	Agrobacterium fabrum	99.22	-	-	-	-	GCTTTCGCACTCAGCGTCAGTAATGGACCAGTAAGCCGCCTTCGCCACTGGTGTTCCTCCGAATATCTACGAATTTCACCTCTACACTCGGAATTCCACTTACCTCTTCCATACTCAAGATACCCAGTATCAAAGGCAGTTCCGCAGTTGAGCTGCGGGATTTCACCCCTGACTTAAATATCCGCCTACGTGCGCTTTACGCCCAGTAATTCCGAACAACGCTAGCCCCCTTCGTATTACCGCGCTGCTGGCAC
CH3.1.Su.S.ais.esp	Sporulating bacteria in LB medium	Chilibroste	Soybean	3	LB	Bacteria	Firmicutes	Bacilli	Bacillales	Bacillaceae	Bacillus	Bacillus megaterium	99.6	N.D	N.D	N.D	N.D	TTCGCGCTCAGCGTCAGTTACAGACCAAAAAGCCGCCTTCGCCACTGGTGTTCCTCCACATCTCTACGCATTTCACCGCTACACGTGGAATTCCGCTTTTCTCTTCTGCACTCAAGTTCCCCAGTTTCCAATGACCCTCCACGGTTGAGCCGTGGGCTTTCACATCAGACTTAAGAAACCGCCTGCGCGCGCTTTACGCCCAATAATTCCGGATAACGCTTGCCACCTACGTATTACCGCGGCTGCTGGCAC
CH3.1.Su.S.ais.esp	Sporulating bacteria in LB medium	Chilibroste	Soybean	3	LB	Bacteria	Firmicutes	Bacilli	Bacillales	Bacillaceae	Bacillus	Bacillus thuringiensis	99.21	+	-	-	-	TTCGCGCTCAGTGTCAGTTACAGACCAGAAAGTCGCCTTCGCCACTGGTGTTCCTCCATATCTCTACGCATTTCACCGCTACACATGGAATTCCACTTTCCTCTTCTGCACTCAAGTCTCCCAGTTTCCAATGACCCTCCACGGTTGAGCCGTGGGCTTTCACATCAGACTTAAGAAACCACCTGCGCGCGCTTTACGCCCAATAATTCCGGATAACGCTTGCCACCTACGTATTACCGCGGCGGCTGGCAC
CH3.1.Su.S.ais.esp	Sporulating bacteria in LB medium	Chilibroste	Soybean	3	LB	Bacteria	Firmicutes	Bacilli	Bacillales	Bacillaceae	Bacillus	Bacillus megaterium	100	-	++++	-	-	GCTTTCGCGCCTCAGCGTCAGTTACAGACCAAAAAGCCGCCTTCGCCACTGGTGTTCCTCCACATCTCTACGCATTTCACCGCTACACGTGGAATTCCGCTTTTCTCTTCTGCACTCAAGTTCCCCAGTTTCCAATGACCCTCCACGGTTGAGCCGTGGGCTTTCACATCAGACTTAAGAAACCGCCTGCGCGCGCTTTACGCCCAATAATTCCGGATAACGCTTGCCACCTACGTATTACCGCGGCTGCTGGCAC
CH3.1.Su.S.ais.esp	Sporulating bacteria in LB medium	Chilibroste	Soybean	3	LB	Bacteria	Firmicutes	Bacilli	Bacillales	Bacillaceae	Bacillus	Bacillus megaterium	99.6	N.D	N.D	N.D	N.D	TTCGCGCTCAGCGTCAGTTACAGACCAAAAAGCCGCCTTCGCCACTGGTGTTCCTCCACATCTCTACGCATTTCACCGCTACACGTGGAATTCCGCTTTTCTCTTCTGCACTCAAGTTCCCCAGTTTCCAATGACCCTCCACGGTTGAGCCGTGGGCTTTCACATCAGACTTAAGAAACCGCCTGCGCGCGCTTTACGCCCAATAATTCCGGATAACGCTTGCCACCTACGTATTACCGCGGCTGCTGGCAC
CH3.1.Su.S.ais.esp	Sporulating bacteria in LB medium	Chilibroste	Soybean	3	LB	Bacteria	Firmicutes	Bacilli	Bacillales	Bacillaceae	Bacillus	Bacillus megaterium	99.61	N.D	N.D	N.D	N.D	GCTTTCGCGCTCAGCGTCAGTTACAGACCAAAAAGCCGCCTTCGCCACTGGTGTTCCTCCACATCTCTACGCATTTCACCGCTACACGTGGAATTCCGCTTTTCTCTTCTGCACTCAAGTTCCCCAGTTTCCAATGACCCTCCACGGTTGAGCCGTGGGCTTTCACATCAGACTTAAGAAACCGCCTGCGCGCGCTTTACGCCCAATAATTCCGGATAACGCTTGCCACCTACGTATTACCGCGGCTGCTGGCAC
CH3.1.Su.S.ais.esp	Sporulating bacteria in LB medium	Chilibroste	Soybean	3	LB	Bacteria	Bacteroidetes	Flavobacteriia	Flavobacteriales	Flavobacteriaceae	Chryseobacterium	Chryseobacterium indologenes	98.83	0	0	0	-	GCTTTCGTCATCAGCGTCAGTTGTTGCTTAGTAACCTGCCTTCGCAATTGGTGTTCTAAGTAATATCTATGCATTTCACCGCTACACTACTTATTCCAGCTACTTCAATAACACTCAAGACCTGCAGTATCAATGGCAGTTTCACAGTTAAGCTGTGAGATTTCACCACTGACTTACAGATCCGCCTACGGACCCTTTAAACCCAATAAATCCGGATAACGCTTGCACCCTCCGTATTACCGCGGCTGCTGACAC
CH2.1.Su.S.ais.esp	Sporulating bacteria in LB medium	Chilibroste	Soybean	2	LB	Bacteria	Firmicutes	Bacilli	Bacillales	Bacillaceae	Bacillus	Bacillus thuringiensis	87.93	N.D	N.D	N.D	N.D	CTTTCGCGCCTCAGTGTCAGTTACAGACCAGAAAGTCGCCTTCGCCACTGGTGTTCCTCCATATCTCTACGCATTTCACCGCTACACATGGAATTCCACTTTCCTCTTCTGCACTCAAGTCTCCCATTTTAAAGAGACTCTCCGGGGGAGACCCGGGGTTTTTCATCTCACATAAAAGAAACCACCTGCGCGCTTTTTACCCCCAATAATTCGAGATAACTCGTGCTACCTA
CH2.1.Su.S.ais.esp	Sporulating bacteria in LB medium	Chilibroste	Soybean	2	LB	Bacteria	Firmicutes	Bacilli	Bacillales	Bacillaceae	Bacillus	Bacillus acidiceler	100	-	+	-	-	TTCGCGCTCAGCGTCAGTTACAGACCAGAAAGTCGCCTTCGCCACTGGTGTTCCTCCAAATCTCTACGCATTTCACCGCTACACTTGGAATTCCACTTTCCTCTTCTGCACTCAAGTTTCCCAGTTTCCAATGACCCTCCCCGGTTGAGCCGGGGGCTTTCACATCAGACTTAAGAAACCGCCTGCGCGCGCTTTACGCCCAATAATTCCGGACAACGCTTGCCACCTACGTATTACCGCGGCTGCTGGCAC
CH2.1.Su.S.ais.esp	Sporulating bacteria in LB medium	Chilibroste	Soybean	2	LB	Bacteria	Firmicutes	Bacilli	Bacillales	Bacillaceae	Bacillus	Bacillus ginsengi	99.6	-	+	-	-	TTCGCGCTCAGCGTCAGTTACAGACCAGAAAGCCGCCTTCGCCACTGGTGTTCCTCCACATCTCTACGCATTTCACCGCTACACGTGGAATTCCGCTTTCCTCTTCTGCACTCAAGTCCCCCAGTTTCCAATGACCCTCCACGGTTGAGCCGTGGGCTTTCACATCAGACTTAAAGGACCGCCTGCGCGCGCTTTACGCCCAATAATTCCGGACAACGCTTGCCACCTACGTATTACCGCGGCTGCTGGCAC
CH2.1.Su.S.ais.esp	Sporulating bacteria in LB medium	Chilibroste	Soybean	2	LB	Bacteria	Firmicutes	Bacilli	Bacillales	Bacillaceae	Bacillus	Bacillus megaterium	98.84	N.D	N.D	N.D	N.D	CACGCTTTCGCGCTCAGCGTCAGTTACAGACCAAAAAGCCGCCTTCGCCACTGGTGTTCCTCCACATCTCTACGCATTTCACCGCTACACGTGGAATTCCGCTTTTCTCTTCTGCACTCAAGTTCCCCAGTTTCCAATGACCCTCCACGGTTGAGCCGTGGGCTTTCACATCAGACTTAAGAAACCGCCTGCGCGCGCTTTACGCCCAATAATTCCGGATAACGCTTGCCACCTACGTATTACCGCGGTGGCTGGCAC
AR3.0.Su.S.ais.esp	Sporulating bacteria in LB medium	Aranguren	Soybean	3	LB	Bacteria	Actinobacteria	Actinobacteria	Actinomycetales	Microbacteriaceae	Glaciibacter	Glaciibacter superstes	74.47	-	++	N.D	N.D	AGCGTCAGTTACAGACCAAAAGCCGCCTTCGCCATTGGTGTTCCTCATATTTTCAACTTCTTCCGATACACAAAGAATTCCCTTCTTCCCTCCCTCCCTCTCATCTGCCCCTTCCCTAGACCGCCCGAGATTTAGCCTCTGGATTTCTAACACATAAAAAGACCGCCCACGAGCTCTTTACCCCCAATAATTCTAAGATGCTTGCTGCCTACTTATTACCGGGG
AR3.0.Su.S.ais.esp	Sporulating bacteria in LB medium	Aranguren	Soybean	3	LB	Bacteria	Proteobacteria	Alphaproteobacteria	Rhizobiales	Rhizobiaceae	Agrobacterium	Agrobacterium fabrum	79.02	+	++	-	-	AGCCTCCCTCCCCCTGGGGTTCCCCCAAATTCCTACAATTTTTCCCCTCCTCGGAATTCCCTTTCTTCTTCCTTATTCACAATACCCAGTATCTGAGGCAGTTCCGCAGTTAACCTGCGGAATTTCCCCCCTGATTTAAATACCCGCCTACGTGCGTTTTCCCCCCATAATTTCCAAAAAATGCTGCCCCCCTTCTATT
AR3.0.Su.S.ais.esp	Sporulating bacteria in LB medium	Aranguren	Soybean	3	LB	Bacteria	Firmicutes	Bacilli	Bacillales	Bacillaceae	Bacillus	Bacillus megaterium	100	-	-	-	-	TTCGCGCCTCAGCGTCAGTTACAGACCAAAAAGCCGCCTTCGCCACTGGTGTTCCTCCACATCTCTACGCATTTCACCGCTACACGTGGAATTCCGCTTTTCTCTTCTGCACTCAAGTTCCCCAGTTTCCAATGACCCTCCACGGTTGAGCCGTGGGCTTTCACATCAGACTTAAGAAACCGCCTGCGCGCGCTTTACGCCCAATAATTCCGGATAACGCTTGCCACCTACGTATTACCGCGGCTGCTGGCACGT
AR3.0.Su.S.ais.esp	Sporulating bacteria in LB medium	Aranguren	Soybean	3	LB	Bacteria	Firmicutes	Bacilli	Bacillales	Bacillaceae	Bacillus	Bacillus megaterium	100	N.D	N.D	N.D	N.D	TTCGCGCCTCAGCGTCAGTTACAGACCAAAAAGCCGCCTTCGCCACTGGTGTTCCTCCACATCTCTACGCATTTCACCGCTACACGTGGAATTCCGCTTTTCTCTTCTGCACTCAAGTTCCCCAGTTTCCAATGACCCTCCACGGTTGAGCCGTGGGCTTTCACATCAGACTTAAGAAACCGCCTGCGCGCGCTTTACGCCCAATAATTCCGGATAACGCTTGCCACCTACGTATTACCGCGGCTGCTGGCAC
AR3.0.Su.S.ais.esp	Sporulating bacteria in LB medium	Aranguren	Soybean	3	LB	Bacteria	Firmicutes	Bacilli	Bacillales	Staphylococcaceae	Salinicoccus	Salinicoccus halodurans	72.25	-	-	-	-	CTGAGCGTCTGATACAGAGGAGAGCCCCCTTTCACCGGGGTGTTCCTCCTATCTCTACTTTTTCGCGCTACGGAAATTCCTCCGCTTTTCTCTTCTGCCCTCCTTTTCCCTTTTTTCCGTGACCCTCCGTTGATGACGGGGGTTTTTTATCCTAATTAAAAAACCACCTACGCCCGCTTT
AR3.0.Su.S.ais.esp	Sporulating bacteria in LB medium	Aranguren	Soybean	3	LB	Bacteria	Firmicutes	Bacilli	Bacillales	Bacillaceae	Bacillus	Bacillus azotoformans	70.21	+	-	-	++	GTGTTCCTCCATATCNGNNNNCNCAGCGCGACACGTGGAACTCTTCTCTTCTCTTCCCCTCTTTAGTTCCTTTTTTTAAGTGCCCCCCCGGTTGAGCCCGGGGATTTTTCTCTCACTTTTAAAACCGCCTGCGC
AR3.0.Su.S.ais.esp	Sporulating bacteria in LB medium	Aranguren	Soybean	3	LB	Bacteria	Firmicutes	Bacilli	Bacillales	Bacillaceae	Bacillus	Bacillus subtilis	99.61	N.D	N.D	N.D	N.D	CTTTCGCTCTCAGCGTCAGTTACAGACCAGAGAGTCGCCTTCGCCACTGGTGTTCCTCCACATCTCTACGCATTTCACCGCTACACGTGGAATTCCACTCTCCTCTTCTGCACTCAAGTTCCCCAGTTTCCAATGACCCTCCCCGGTTGAGCCGGGGGCTTTCACATCAGACTTAAGAAACCGCCTGCGAGCCCTTTACGCCCAATAATTCCGGACAACGCTTGCCACCTACGTATTACCGCGGCTGCTGGCACG
AR3.0.Su.S.ais.esp	Sporulating bacteria in LB medium	Aranguren	Soybean	3	LB	Bacteria	Firmicutes	Bacilli	Bacillales	Bacillaceae	Bacillus	Bacillus megaterium	99.61	N.D	N.D	N.D	N.D	GCTTTCGCGCTCAGCGTCAGTTACAGACCAAAAAGCCGCCTTCGCCACTGGTGTTCCTCCACATCTCTACGCATTTCACCGCTACACGTGGAATTCCGCTTTTCTCTTCTGCACTCAAGTTCCCCAGTTTCCAATGACCCTCCACGGTTGAGCCGTGGGCTTTCACATCAGACTTAAGAAACCGCCTGCGCGCGCTTTACGCCCAATAATTCCGGATAACGCTTGCCACCTACGTATTACCGCGGCTGCTGGCAC
AR2.1.Su.S.ais.esp	Sporulating bacteria in LB medium	Aranguren	Soybean	2	LB	Bacteria	Firmicutes	Bacilli	Bacillales	Bacillaceae	Bacillus	Bacillus megaterium	100	N.D	N.D	N.D	N.D	GCTTTCGCGCCTCAGCGTCAGTTACAGACCAAAAAGCCGCCTTCGCCACTGGTGTTCCTCCACATCTCTACGCATTTCACCGCTACACGTGGAATTCCGCTTTTCTCTTCTGCACTCAAGTTCCCCAGTTTCCAATGACCCTCCACGGTTGAGCCGTGGGCTTTCACATCAGACTTAAGAAACCGCCTGCGCGCGCTTTACGCCCAATAATTCCGGATAACGCTTGCCACCTACGTATTACCGCGGCTGCTGGCAC
AR2.1.Su.S.ais.esp	Sporulating bacteria in LB medium	Aranguren	Soybean	2	LB	Bacteria	Firmicutes	Bacilli	Bacillales	Bacillaceae	Bacillus	Bacillus megaterium	100	N.D	N.D	N.D	N.D	CTTTCGCGCCTCAGCGTCAGTTACAGACCAAAAAGCCGCCTTCGCCACTGGTGTTCCTCCACATCTCTACGCATTTCACCGCTACACGTGGAATTCCGCTTTTCTCTTCTGCACTCAAGTTCCCCAGTTTCCAATGACCCTCCACGGTTGAGCCGTGGGCTTTCACATCAGACTTAAGAAACCGCCTGCGCGCGCTTTACGCCCAATAATTCCGGATAACGCTTGCCACCTACGTATTACCGCGGCTGCTGGCAC
AR2.1.Su.S.ais.esp	Sporulating bacteria in LB medium	Aranguren	Soybean	2	LB	Bacteria	Firmicutes	Bacilli	Bacillales	Bacillaceae	Bacillus	Bacillus megaterium	99.19	N.D	N.D	N.D	N.D	GCGCTCAGCGTCAGTTACAGACCAAAAAGCCGCCTTCGCCACTGGTGTTCCTCCACATCTCTACGCATTTCACCGCTACACGTGGAATTCCGCTTTTCTCTTCTGCACTCAAGTTCCCCAGTTTCCAATGACCCTCCACGGTTGAGCCGTGGGCTTTCACATCAGACTTAAGAAACCGCCTGCGCGCGCTTTACGCCCAATAATTCCGGATAACGCTTGCCACCTACGTATTACCGCGCCGGCTGGCACG
AR2.1.Su.S.ais.esp	Sporulating bacteria in LB medium	Aranguren	Soybean	2	LB	Bacteria	Firmicutes	Bacilli	Bacillales	Bacillaceae	Bacillus	Bacillus subtilis	99.61	N.D	N.D	N.D	N.D	CTTTCGCTCTCAGCGTCAGTTACAGACCAGAGAGTCGCCTTCGCCACTGGTGTTCCTCCACATCTCTACGCATTTCACCGCTACACGTGGAATTCCACTCTCCTCTTCTGCACTCAAGTTCCCCAGTTTCCAATGACCCTCCCCGGTTGAGCCGGGGGCTTTCACATCAGACTTAAGAAACCGCCTGCGAGCCCTTTACGCCCAATAATTCCGGACAACGCTTGCCACCTACGTATTACCGCGGCTGCTGGCAC
AR2.1.Su.S.ais.esp	Sporulating bacteria in LB medium	Aranguren	Soybean	2	LB	Bacteria	Firmicutes	Bacilli	Bacillales	Bacillaceae	Bacillus	Bacillus pumilus	99.6	+	-	0	-	TTCGCTCTCAGCGTCAGTTACAGACCAGAGAGTCGCCTTCGCCACTGGTGTTCCTCCACATCTCTACGCATTTCACCGCTACACGTGGAATTCCACTCTCCTCTTCTGCACTCAAGTTTCCCAGTTTCCAATGACCCTCCCCGGTTGAGCCGGGGGCTTTCACATCAGACTTAAGAAACCGCCTGCGAGCCCTTTACGCCCAATAATTCCGGACAACGCTTGCCACCTACGTATTACCGCGGCTGCTGGCAC
AR2.1.Su.S.ais.esp	Sporulating bacteria in LB medium	Aranguren	Soybean	2	LB	Bacteria	Firmicutes	Bacilli	Bacillales	Bacillaceae	Bacillus	Bacillus pumilus	98.42	N.D	N.D	N.D	N.D	GCTTTCGCTCTCAGCGTCAGTTACAGACCAGAGAGTCGCCTTCGCCACTGGTGTTCCTCCACATCTCTACGCATTTCACCGCTACACGTGGAATTCCACTCTCCTCTTCTGCACTCAAGTTTCCCAGTTTCCAATGACCCTCCCCGGTTGAGCCGGGGGCTTTCACATCAAACTTAAAAAACCGCCTGCGAGCCCTTTACCCCCAATAATTCCGGACAACGCTTGCCACCTACGTATTACCGCGGCTGCTGG
AR2.1.Su.S.ais.esp	Sporulating bacteria in LB medium	Aranguren	Soybean	2	LB	Bacteria	Firmicutes	Bacilli	Bacillales	Bacillaceae	Bacillus	Bacillus subtilis	98.43	N.D	N.D	N.D	N.D	TTTCGCTCTCAGCGTCAGTTACAGACCAGAGAGCTCGCCTTCGCCACTGGTGTTCCTCCACATCTCTACGCATTTCACCGCTACACGTGGAATTCCGCTCTCCTCTTCTGCACTCAAGTTCCCCAGTTTCCAATGACCCTCCCCGGTTGAGCCGGGGGCTTTCACATCAGACTTAAGAAACCGCCTGCGAGCCCTTTACGCCCAATAATTCCGGATAACGCTTGCCACCTACGTATTACCGCGGCTGCTGGCAC
AR2.1.Su.S.ais.esp	Sporulating bacteria in LB medium	Aranguren	Soybean	2	LB	Bacteria	Firmicutes	Bacilli	Bacillales	Bacillaceae	Bacillus	Bacillus megaterium	99.61	N.D	N.D	N.D	N.D	CTTTCGCGCCTCAGCGTCAGTTACAGACCAAAAAGCCGCCTTCGCCACTGGTGTTCCTCCACATCTCTACGCATTTCACCGCTACACGTGGAATTCCGCTTTTCTCTTCTGCACTCAAGTTCCCCAGTTTCCAATGACCCTCCACGGTTGAGCCGTGGGCTTTCACATCAGACTTAAGAAACCGCCTGCGCGCGCTTTACGCCCAATAATTCCGGATAACGCTTGCCACCTACGTATTACCGCGGCGGCTGGCAC
AR2.1.Su.S.ais.esp	Sporulating bacteria in LB medium	Aranguren	Soybean	2	LB	Bacteria	Firmicutes	Bacilli	Bacillales	Bacillaceae	Bacillus	Bacillus megaterium	99.22	N.D	N.D	N.D	N.D	GCTTTCNCGCCTCAGCGTCAGTTACAGACCAAAAAGCCGCCTTCGCCACTGGTGTTCCTCCACATCTCTACGCATTTCACCGCTACACGTGGAATTCCGCTTTTCTCTTCTGCACTCAAGTTCCCCAGTTTCCAATGACCCTCCACGGTTGAGCCGTGGGCTTTCACATCAGACTTAAGAAACCGCCTGCGCGCGCTTTACGCCCAATAATTCCGGATAACGCTTGCCACCTACGTATTACCGCGGCGGCTGGCAC
AR3.1.Su.S.ais.esp	Sporulating bacteria in LB medium	Aranguren	Soybean	3	LB	Bacteria	Firmicutes	Bacilli	Bacillales	Bacillaceae	Bacillus	Bacillus megaterium	98.42	N.D	N.D	N.D	N.D	TTCGCGCNCAGCGTCAGTTACAGACCAAAAAGCCGCCTTCGCCACTGGTGTTCCTCCACATCTCTACGCATTTCACCGCTACACGTGGAATTCCGCTTTTCTCTTCTGCACTCAAGTTCCCCAGTTTCCAATGACCCTCCACGGTTGAGCCGTGGGCTTTCACATCAGACTTAAGAAACCGCCTGCGCGCGCTTTACGCCCAATAATTCCGGATAACGCTTGCCACCTACGTATTACCGCGCCGGCTGGCAC
AR3.1.Su.S.ais.esp	Sporulating bacteria in LB medium	Aranguren	Soybean	3	LB	Bacteria	Firmicutes	Bacilli	Bacillales	Bacillaceae	Bacillus	Bacillus megaterium	99.61	N.D	N.D	N.D	N.D	GCTTTCGCGCTCAGCGTCAGTTACAGACCAAAAAGCCGCCTTCGCCACTGGTGTTCCTCCACATCTCTACGCATTTCACCGCTACACGTGGAATTCCGCTTTTCTCTTCTGCACTCAAGTTCCCCAGTTTCCAATGACCCTCCACGGTTGAGCCGTGGGCTTTCACATCAGACTTAAGAAACCGCCTGCGCGCGCTTTACGCCCAATAATTCCGGATAACGCTTGCCACCTACGTATTACCGCGGCTGCTGGCAC
AR3.1.Su.S.ais.esp	Sporulating bacteria in LB medium	Aranguren	Soybean	3	LB	Bacteria	Proteobacteria	Alphaproteobacteria	Rhizobiales	Methylobacteriaceae	Microvirga	Microvirga flocculans	99.21	0	0	-	-	TTCGCGCTCAGCGTCAGATCCGGACCAGTCAGCCGCCTTCGCCACTGGTGTTCTTGCGAATATCTACGAATTTCACCTCTACACTCGCAGTTCCACTAACCTCTTCCGGTCTCAAGCCTCGCAGTATCGAAGGCAATTCTGTGGTTGAGCCACAGGCTTTCACCCCCGACTTACAAAGCCGCCTACGCGCCCTTTACGCCCAGTGATTCCGAACAACGCTAGCCCCCTTCGTATTACCGCGGCGGCTGGCAC
AR3.1.Su.S.ais.esp	Sporulating bacteria in LB medium	Aranguren	Soybean	3	LB	Bacteria	Firmicutes	Bacilli	Bacillales	Bacillaceae	Bacillus	Bacillus megaterium	99.21	N.D	N.D	N.D	N.D	TTCGCGCTCAGCGTCAGTTACAGACCAAAAAGCCGCCTTCGCCACTGGTGTTCCTCCACATCTCTACGCATTTCACCGCTACACGTGGAATTCCGCTTTTCTCTTCTGCACTCAAGTTCCCCAGTTTCCAATGACCCTCCACGGTTGAGCCGTGGGCTTTCACATCAGACTTAAGAAACCGCCTGCGCGCGCTTTACGCCCAATAATTCCGGATAACGCTTGCCACCTACGTATTACCGCGGCGGCTGGCAC
AR3.1.Su.S.ais.esp	Sporulating bacteria in LB medium	Aranguren	Soybean	3	LB	Bacteria	Firmicutes	Bacilli	Bacillales	Bacillaceae	Bacillus	Bacillus subtilis	99.21	N.D	N.D	N.D	N.D	TTTCGCTCTCAGCGTCAGTTACAGACCAGAGAGTCGCCTTCGCCACTGGTGTTCCTCCACATCTCTACGCATTTCACCGCTACACGTGGAATTCCACTCTCCTCTTCTGCACTCAAGTTCCCCAGTTTCCAATGACCCTCCCCGGTTGAGCCGGGGGCTTTCACATCAGACTTAAGAAACCGCCTGCGAGCCCTTTACGCCCAATAATTCCGGACAACGCTTGCCACCTACGTATTACCGCGCTGCTGGCAC
AR3.1.Su.S.ais.esp	Sporulating bacteria in LB medium	Aranguren	Soybean	3	LB	Bacteria	Firmicutes	Bacilli	Bacillales	Bacillaceae	Bacillus	Bacillus megaterium	99.6	N.D	N.D	N.D	N.D	TTCGCGCCTCAGCGTCAGTTACAGACCAAAAAGCCGCCTTCGCCACTGGTGTTCCTCCACATCTCTACGCATTTCACCGCTACACGTGGAATTCCGCTTTTCTCTTCTGCACTCAAGTTCCCCAGTTTCCAATGACCCTCCACGGTTGAGCCGTGGGCTTTCACATCAGACTTAAGAAACCGCCTGCGCGCGCTTTACGCCCAATAATTCCGGATAACGCTTGCCACCTACGTATTACCGCGGCGGCTGGCAC
AR3.1.Su.S.ais.esp	Sporulating bacteria in LB medium	Aranguren	Soybean	3	LB	Bacteria	Firmicutes	Bacilli	Bacillales	Bacillaceae	Bacillus	Bacillus megaterium	99.61	N.D	N.D	N.D	N.D	GCTTTCGCGCCTCAGCGTCAGTTACAGACCAAAAAGCCGCCTTCGCCACTGGTGTTCCTCCACATCTCTACGCATTTCACCGCTACACGTGGAATTCCGCTTTTCTCTTCTGCACTCAAGTTCCCCAGTTTCCAATGACCCTCCACGGTTGAGCCGTGGGCTTTCACATCAGACTTAAGAAACCGCCTGCGCGCGCTTTACGCCCAATAATTCCGGATAACGCTTGCCACCTACGTATTACCGCGGCGGCTGGCAC
AR3.1.Su.S.ais.esp	Sporulating bacteria in LB medium	Aranguren	Soybean	3	LB	Bacteria	Firmicutes	Bacilli	Bacillales	Bacillaceae	Bacillus	Bacillus megaterium	94.98	N.D	N.D	N.D	N.D	CGCCTTAGTGTCAGTTACAGACCAAAAAGCCGCCTTCGCCACTGGTGTTCCTCCACATCTCTACGCATTTCACCGCTACACGTGGAATTCCGCTTTTCTCTTCTGCACTCAAGTTCCCCAGTTTCCAATGACCCTCCACGGTTGAGCCGTGGGCTTTCACATCAAACAAAAAAACCCGCCGGCGCTCGCTTTACGCCCTAAATTCCGGATAACGCCTGCCACCTACGTATTACCGCGG
AR3.1.Su.S.ais.esp	Sporulating bacteria in LB medium	Aranguren	Soybean	3	LB	Bacteria	Firmicutes	Bacilli	Bacillales	Bacillaceae	Bacillus	Bacillus megaterium	99.6	N.D	N.D	N.D	N.D	TTCGCGCCTCAGCGTCAGTTACAGACCAAAAAGCCGCCTTCGCCACTGGTGTTCCTCCACATCTCTACGCATTTCACCGCTACACGTGGAATTCCGCTTTTCTCTTCTGCACTCAAGTTCCCCAGTTTCCAATGACCCTCCACGGTTGAGCCGTGGGCTTTCACATCAGACTTAAGAAACCGCCTGCGCGCGCTTTACGCCCAATAATTCCGGATAACGCTTGCCACCTACGTATTACCGCGGCGGCTGGCAC
AR3.1.Su.S.ais.esp	Sporulating bacteria in LB medium	Aranguren	Soybean	3	LB	Bacteria	Firmicutes	Bacilli	Bacillales	Bacillaceae	Bacillus	Bacillus megaterium	99.61	N.D	N.D	N.D	N.D	GCTTTCGCGCCTCAGCGTCAGTTACAGACCAAAAAGCCGCCTTCGCCACTGGTGTTCCTCCACATCTCTACGCATTTCACCGCTACACGTGGAATTCCGCTTTTCTCTTCTGCACTCAAGTTCCCCAGTTTCCAATGACCCTCCACGGTTGAGCCGTGGGCTTTCACATCAGACTTAAGAAACCGCCTGCGCGCGCTTTACGCCCAATAATTCCGGATAACGCTTGCCACCTACGTATTACCGCGGCGGCTGGCAC
AR2.1.Su.S.ais.esp	Sporulating bacteria in LB medium	Aranguren	Soybean	2	LB	Bacteria	Firmicutes	Bacilli	Bacillales	Bacillaceae	Bacillus	Bacillus megaterium	79.83	N.D	N.D	N.D	N.D	GTCAGTAAAGACAAAAAAGCCCCCCCCTCCCCACTGGTGTTCCTCCACATCCCCACGCATTTCCCCAACACGAAAATCCCCTTTTCTCTTTCGCATCAGTTCCCCATTTCCAAAGACCCTCCCAGGGTGAACCGGGGGCTTTTAAATCTAAATTAAGAAACCCCCGGGCCCGCTTTTACCCCCAAAAATTCCGGAAAACGCTTGGCACCTTCCTATTAACGCGG
AR2.1.Su.S.ais.esp	Sporulating bacteria in LB medium	Aranguren	Soybean	2	LB	Bacteria	Firmicutes	Bacilli	Bacillales	Bacillaceae	Bacillus	Bacillus subtilis	100	-	-	-	-	GCTTTCGCTCCTCAGCGTCAGTTACAGACCAGAGAGTCGCCTTCGCCACTGGTGTTCCTCCACATCTCTACGCATTTCACCGCTACACGTGGAATTCCACTCTCCTCTTCTGCACTCAAGTTCCCCAGTTTCCAATGACCCTCCCCGGTTGAGCCGGGGGCTTTCACATCAGACTTAAGAAACCGCCTGCGAGCCCTTTACGCCCAATAATTCCGGACAACGCTTGCCACCTACGTATTACCGCGGCTGCTGGCAC
AR2.1.Su.S.ais.esp	Sporulating bacteria in LB medium	Aranguren	Soybean	2	LB	Bacteria	Firmicutes	Bacilli	Bacillales	Bacillaceae	Bacillus	Bacillus subtilis	99.22	N.D	N.D	N.D	N.D	GCTTTCGCTCTCAGCGTCAGTTACAGACCAGAGAGTCGCCTTCGCCACTGGTGTTCCTCCACATCTCTACGCATTTCACCGCTACACGTGGAATTCCACTCTCCTCTTCTGCACTCAAGTTCCCCAGTTTCCAATGACCCTCCCCGGTTGAGCCGGGGGCTTTCACATCAGACTTAAAAAACCGCCTGCGAGCCCTTTACGCCCAATAATTCCGGACAACGCTTGCCACCTACGTATTACCGCGGCTGCTGGCA
AR2.1.Su.S.ais.esp	Sporulating bacteria in LB medium	Aranguren	Soybean	2	LB	Bacteria	Firmicutes	Bacilli	Bacillales	Paenibacillaceae	Paenibacillus	Paenibacillus lautus	86.78	+	-	-	-	CGCCTCCGCGTCAGTTACAGAACAGAAAGCCCCCTTCCCCACTGGTGTTCCTCCCCATATCTACGCATTTCACCGCTACACGTGAAATTTACTCTTTTCTCTTGCACTCAAGTCTTCCAGTTTTCAGTGCGACCCTAAATTGAGACTCCGGTTTAAACACCAAACTTAAAGAA
AR3.1.Su.S.ais.esp	Sporulating bacteria in LB medium	Aranguren	Soybean	3	LB	Bacteria	Firmicutes	Bacilli	Bacillales	Bacillaceae	Bacillus	Bacillus megaterium	100	N.D	N.D	N.D	N.D	TTTCGCGCCTCAGCGTCAGTTACAGACCAAAAAGCCGCCTTCGCCACTGGTGTTCCTCCACATCTCTACGCATTTCACCGCTACACGTGGAATTCCGCTTTTCTCTTCTGCACTCAAGTTCCCCAGTTTCCAATGACCCTCCACGGTTGAGCCGTGGGCTTTCACATCAGACTTAAGAAACCGCCTGCGCGCGCTTTACGCCCAATAATTCCGGATAACGCTTGCCACCTACGTATTACCGCGGCTGCTGGCAC
AR3.1.Su.S.ais.esp	Sporulating bacteria in LB medium	Aranguren	Soybean	3	LB	Bacteria	Firmicutes	Bacilli	Bacillales	Bacillaceae	Bacillus	Bacillus megaterium	90.05	N.D	N.D	N.D	N.D	TTTCTCGCCTCTACGACAGTTAAAGACACAAAAAGCGCCTTCTCCACTGGGGGTCCTCCCATCTCTACGCATTTCACCGCTACACGTGGAAATTCGCTTTTCTCTTCTGCACTCAAGTTCCCCAGTTTCCAAAGAGCCTCCACGGGTGAGCCGTGGGCTTTCTCATCAAAATTAAGAAACCGCCTGCGCGCGCTTTTCG
AR3.1.Su.S.ais.esp	Sporulating bacteria in LB medium	Aranguren	Soybean	3	LB	Bacteria	Firmicutes	Bacilli	Bacillales	Bacillaceae	Bacillus	Bacillus megaterium	100	N.D	N.D	N.D	N.D	CTTTCGCGCCTCAGCGTCAGTTACAGACCAAAAAGCCGCCTTCGCCACTGGTGTTCCTCCACATCTCTACGCATTTCACCGCTACACGTGGAATTCCGCTTTTCTCTTCTGCACTCAAGTTCCCCAGTTTCCAATGACCCTCCACGGTTGAGCCGTGGGCTTTCACATCAGACTTAAGAAACCGCCTGCGCGCGCTTTACGCCCAATAATTCCGGATAACGCTTGCCACCTACGTATTACCGCGGCTGCTGGCAC
AR3.1.Su.S.ais.esp	Sporulating bacteria in LB medium	Aranguren	Soybean	3	LB	Bacteria	Firmicutes	Bacilli	Bacillales	Bacillaceae	Bacillus	Bacillus megaterium	100	N.D	N.D	N.D	N.D	CTTTCGCGCCTCAGCGTCAGTTACAGACCAAAAAGCCGCCTTCGCCACTGGTGTTCCTCCACATCTCTACGCATTTCACCGCTACACGTGGAATTCCGCTTTTCTCTTCTGCACTCAAGTTCCCCAGTTTCCAATGACCCTCCACGGTTGAGCCGTGGGCTTTCACATCAGACTTAAGAAACCGCCTGCGCGCGCTTTACGCCCAATAATTCCGGATAACGCTTGCCACCTACGTATTACCGCGGCTGCTGGCAC
AR3.1.Su.S.ais.esp	Sporulating bacteria in LB medium	Aranguren	Soybean	3	LB	Bacteria	Firmicutes	Bacilli	Bacillales	Bacillaceae	Bacillus	Bacillus megaterium	99.62	N.D	N.D	N.D	N.D	CACGCCTTTCGCGCCTCAGCGTCAGTTACAGACCAAAAAGCCGCCTTCGCCACTGGTGTTCCTCCACATCTCTACGCATTTCACCGCTACACGTGGAATTCCGCTTTTCTCTTCTGCACTCAAGTTCCCCAGTTTCCAATGACCCTCCACGGTTGAGCCGTGGGCTTTCACATCAGACTTAAGAAACCGCCTGCGCGCGCTTTACGCCCAATAATTCCGGATAACGCTTGCCACCTACGTATTACCGCGGCTGCTGGCAC
AR3.1.Su.S.ais.esp	Sporulating bacteria in LB medium	Aranguren	Soybean	3	LB	Bacteria	Firmicutes	Bacilli	Bacillales	Bacillaceae	Bacillus	Bacillus siralis	75.71	+	-	-	-	CGTCAGTTTCAAAACAAAAAAGAGCCGCCTCCGCCGCGGGGGCTCCCCCTCTTCTCTCGCACTTTCCCC
AR3.1.Su.S.ais.esp	Sporulating bacteria in LB medium	Aranguren	Soybean	3	LB	Bacteria	Firmicutes	Bacilli	Bacillales	Bacillaceae	Bacillus	Bacillus megaterium	99.23	N.D	N.D	N.D	N.D	CACGCTTTCGCGCCTCAGCGTCAGTTACAGACCAAAAAGCCGCCTTCGCCACTGGTGTTCCTCCACATCTCTACGCATTTCACCGCTACACGTGGAATTCCGCTTTTCTCTTCTGCACTCAAGTTCCCCAGTTTCCAATGACCCTCCACGGTTGAGCCGTGGGCTTTCACATCAGACTTAAGAAACCGCCTGCGCGCGCTTTACGCCCAATAATTCCGGATAACGCTTGCCACCTACGTATTACCGCGGCAGATGGCAC
CB2.0.Su.S.ais.esp	Sporulating bacteria in LB medium	Corral de Bustos	Soybean	2	LB	Bacteria	Firmicutes	Bacilli	Bacillales	Bacillaceae	Bacillus	Bacillus thuringiensis	94.5	N.D	N.D	N.D	N.D	GCTTTCGCGCCTCAGTGTCAGTTACAGACCAGAAAGTCGCCTTCGCCACTGGTGTTCCTCCATATCTCTACGCATTTCACCGCTACACATGGAATTCCACTTTCCTCTTCTGCACTCAAGTCTCCCAGTTTCAAGTGACCCCCCACGGGTGACCCGGGGGTTTTCACATCAAACTTAAAAAACCCCCTGCGCGCTCTTTA
CB2.0.Su.S.ais.esp	Sporulating bacteria in LB medium	Corral de Bustos	Soybean	2	LB	Bacteria	Firmicutes	Bacilli	Bacillales	Bacillaceae	Bacillus	Bacillus megaterium	98.86	N.D	N.D	N.D	N.D	CTCCCCGCCTTTCGCGCCTCAGCGTCAGTTACAGACCAAAAAGCCGCCTTCGCCACTGGTGTTCCTCCACATCTCTACGCATTTCACCGCTACACGTGGAATTCCGCTTTTCTCTTCTGCACTCAAGTTCCCCAGTTTCCAATGACCCTCCACGGTTGAGCCGTGGGCTTTCACATCAGACTTAAGAAACCGCCTGCGCGCGCTTTACGCCCAATAATTCCGGATAACGCTTGCCACCTACGTATTACCGCGGTTGCTGGCAC
CB2.0.Su.S.ais.esp	Sporulating bacteria in LB medium	Corral de Bustos	Soybean	2	LB	Bacteria	Firmicutes	Bacilli	Bacillales	Bacillaceae	Bacillus	Bacillus megaterium	98.43	N.D	N.D	N.D	N.D	GCTTTCGCGCCTCAGCGTCAGTTACAGACCAAAAGCCGCCTTCGCCACTGGTGTTCCTCCACATCTCTACGCATTTCACCGCTACACGTGGAATTCCGCTTTTCTCTTCTGCACTCAAGTTCCCCAGTTTCCAATGACCCTCCACGGTTGAGCCGTGGGCTTTCACATCAAACTTAAGAAACCGCCGGCGCGCGCTTTACGCCCAATAATTCCGGATAACGCTGGCCACCTACGTATTACCGCGGCTGCTGGCA
CB2.0.Su.S.ais.esp	Sporulating bacteria in LB medium	Corral de Bustos	Soybean	2	LB	Bacteria	Firmicutes	Bacilli	Bacillales	Bacillaceae	Bacillus	Bacillus megaterium	100	N.D	N.D	N.D	N.D	TTTCGCGCCTCAGCGTCAGTTACAGACCAAAAAGCCGCCTTCGCCACTGGTGTTCCTCCACATCTCTACGCATTTCACCGCTACACGTGGAATTCCGCTTTTCTCTTCTGCACTCAAGTTCCCCAGTTTCCAATGACCCTCCACGGTTGAGCCGTGGGCTTTCACATCAGACTTAAGAAACCGCCTGCGCGCGCTTTACGCCCAATAATTCCGGATAACGCTTGCCACCTACGTATTACCGCGGCTGCTGGCAC
CB2.0.Su.S.ais.esp	Sporulating bacteria in LB medium	Corral de Bustos	Soybean	2	LB	Bacteria	Firmicutes	Bacilli	Bacillales	Paenibacillaceae	Paenibacillus	Paenibacillus dendritiformis	91.15	N.D	N.D	N.D	N.D	TCAGTATACAACCCAGAAAGCCGTCTTCCCCACTGGTGTTCCTCCATTCTCTACACATTTCACCGCTACACGTGGAATTCCACTTTCCTCTTCTGCACTCAAGTCACACAGTTTCCGATGAGACCCGGAGTTGAGCCCCGGGTTTAAACTCCAAAATTACATGACCGCCTGGGCGCGCTTTACTCCCAATAAATACGGAAAATCTTGCCCCCTACCTATTACCG
CB2.0.Su.S.ais.esp	Sporulating bacteria in LB medium	Corral de Bustos	Soybean	2	LB	Bacteria	Firmicutes	Bacilli	Bacillales	Bacillaceae	Bacillus	Bacillus megaterium	99.61	N.D	N.D	N.D	N.D	CTTTCGCGCTCAGCGTCAGTTACAGACCAAAAAGCCGCCTTCGCCACTGGTGTTCCTCCACATCTCTACGCATTTCACCGCTACACGTGGAATTCCGCTTTTCTCTTCTGCACTCAAGTTCCCCAGTTTCCAATGACCCTCCACGGTTGAGCCGTGGGCTTTCACATCAGACTTAAGAAACCGCCTGCGCGCGCTTTACGCCCAATAATTCCGGATAACGCTTGCCACCTACGTATTACCGCGGCTGCTGGCAC
CB2.0.Su.S.ais.esp	Sporulating bacteria in LB medium	Corral de Bustos	Soybean	2	LB	Bacteria	Firmicutes	Bacilli	Bacillales	Bacillaceae	Bacillus	Bacillus megaterium	100	N.D	N.D	N.D	N.D	CTTTCGCGCCTCAGCGTCAGTTACAGACCAAAAAGCCGCCTTCGCCACTGGTGTTCCTCCACATCTCTACGCATTTCACCGCTACACGTGGAATTCCGCTTTTCTCTTCTGCACTCAAGTTCCCCAGTTTCCAATGACCCTCCACGGTTGAGCCGTGGGCTTTCACATCAGACTTAAGAAACCGCCTGCGCGCGCTTTACGCCCAATAATTCCGGATAACGCTTGCCACCTACGTATTACCGCGGCTGCTGGCAC
CB2.0.Su.S.ais.esp	Sporulating bacteria in LB medium	Corral de Bustos	Soybean	2	LB	Bacteria	Firmicutes	Bacilli	Bacillales	Bacillaceae	Bacillus	Bacillus thuringiensis	100	0	-	N.D	N.D	TTTCGCGCCTCAGTGTCAGTTACAGACCAGAAAGTCGCCTTCGCCACTGGTGTTCCTCCATATCTCTACGCATTTCACCGCTACACATGGAATTCCACTTTCCTCTTCTGCACTCAAGTCTCCCAGTTTCCAATGACCCTCCACGGTTGAGCCGTGGGCTTTCACATCAGACTTAAGAAACCACCTGCGCGCGCTTTACGCCCAATAATTCCGGATAACGCTTGCCACCTACGTATTACCGCGGCTGCTGGCAC
CB2.0.Su.S.ais.esp	Sporulating bacteria in LB medium	Corral de Bustos	Soybean	2	LB	Bacteria	Firmicutes	Bacilli	Bacillales	Bacillaceae	Bacillus	Bacillus megaterium	100	+	++	-	-	GCTTTCGCGCCTCAGCGTCAGTTACAGACCAAAAAGCCGCCTTCGCCACTGGTGTTCCTCCACATCTCTACGCATTTCACCGCTACACGTGGAATTCCGCTTTTCTCTTCTGCACTCAAGTTCCCCAGTTTCCAATGACCCTCCACGGTTGAGCCGTGGGCTTTCACATCAGACTTAAGAAACCGCCTGCGCGCGCTTTACGCCCAATAATTCCGGATAACGCTTGCCACCTACGTATTACCGCGGCTGCTGGCAC
CB2.0.Su.S.ais.esp	Sporulating bacteria in LB medium	Corral de Bustos	Soybean	2	LB	Bacteria	Firmicutes	Bacilli	Bacillales	Bacillaceae	Bacillus	Bacillus thuringiensis	100	N.D	N.D	N.D	N.D	TTCGCGCCTCAGTGTCAGTTACAGACCAGAAAGTCGCCTTCGCCACTGGTGTTCCTCCATATCTCTACGCATTTCACCGCTACACATGGAATTCCACTTTCCTCTTCTGCACTCAAGTCTCCCAGTTTCCAATGACCCTCCACGGTTGAGCCGTGGGCTTTCACATCAGACTTAAGAAACCACCTGCGCGCGCTTTACGCCCAATAATTCCGGATAACGCTTGCCACCTACGTATTACCGCGGCTGCTGGCAC
CB3.0.Su.S.ais.esp	Sporulating bacteria in LB medium	Corral de Bustos	Soybean	3	LB	Bacteria	Firmicutes	Bacilli	Bacillales	Bacillaceae	Bacillus	Bacillus megaterium	99.22	N.D	N.D	N.D	N.D	GCTTTCGCGCTCAGCGTCAGTTACAGACCAAAAAGCCGCCTTCGCCACTGGTGTTCCTCCACATCTCTACGCATTTCACCGCTACACGTGGAATTCCGCTTTTCTCTTCTGCACTCAAGTTCCCCAGTTTCCAATGACCCTCCACGGTTGAGCCGTGGGCTTTCACATCAGACTTAAGAAACCGCCTGCGCGCGCTTTACGCCCAATAATTCCGGATAACGCTTGCCACCTACGTATTACCGCGGCAGCTGGCAC
CB3.0.Su.S.ais.esp	Sporulating bacteria in LB medium	Corral de Bustos	Soybean	3	LB	Bacteria	Firmicutes	Bacilli	Bacillales	Bacillaceae	Bacillus	Bacillus megaterium	100	N.D	N.D	N.D	N.D	GCTTTCGCGCCTCAGCGTCAGTTACAGACCAAAAAGCCGCCTTCGCCACTGGTGTTCCTCCACATCTCTACGCATTTCACCGCTACACGTGGAATTCCGCTTTTCTCTTCTGCACTCAAGTTCCCCAGTTTCCAATGACCCTCCACGGTTGAGCCGTGGGCTTTCACATCAGACTTAAGAAACCGCCTGCGCGCGCTTTACGCCCAATAATTCCGGATAACGCTTGCCACCTACGTATTACCGCGGCTGCTGGCAC
CB3.0.Su.S.ais.esp	Sporulating bacteria in LB medium	Corral de Bustos	Soybean	3	LB	Bacteria	Firmicutes	Bacilli	Bacillales	Paenibacillaceae	Paenibacillus	Paenibacillus dendritiformis	98.42	0	-	-	-	TTCGCGCTCAGCGTCAGTTACAGCCCAGAAAGTCGCCTTCGCCACTGGTGTTCCTCCACATCTCTACGCATTTCACCGCTACACGTGGAATTTCCACTTTCCTCTTCTGCACTCAAGTCACACAGTTTCCGATGCGACCCGGAGTTGAGCCCCGGGTTTAAACACCAGACTTACATGACCGCCTGCGCGCGCTTTACGCCCAATAATTCCGGACAACGCTTGCCCCCTACGTATTACCGCGGCAGGCTGGCA
CB3.0.Su.S.ais.esp	Sporulating bacteria in LB medium	Corral de Bustos	Soybean	3	LB	Bacteria	Firmicutes	Bacilli	Bacillales	Bacillaceae	Bacillus	Bacillus megaterium	99.61	N.D	N.D	N.D	N.D	GCTTTCGCGCTCAGCGTCAGTTACAGACCAAAAAGCCGCCTTCGCCACTGGTGTTCCTCCACATCTCTACGCATTTCACCGCTACACGTGGAATTCCGCTTTTCTCTTCTGCACTCAAGTTCCCCAGTTTCCAATGACCCTCCACGGTTGAGCCGTGGGCTTTCACATCAGACTTAAGAAACCGCCTGCGCGCGCTTTACGCCCAATAATTCCGGATAACGCTTGCCACCTACGTATTACCGCGGCTGCTGGCAC
CB3.0.Su.S.ais.esp	Sporulating bacteria in LB medium	Corral de Bustos	Soybean	3	LB	Bacteria	Firmicutes	Bacilli	Bacillales	Bacillaceae	Bacillus	Bacillus ginsengi	100	-	-	-	-	CTTTCGCGCCTCAGCGTCAGTTACAGACCAGAAAGCCGCCTTCGCCACTGGTGTTCCTCCACATCTCTACGCATTTCACCGCTACACGTGGAATTCCGCTTTCCTCTTCTGCACTCAAGTCCCCCAGTTTCCAATGACCCTCCACGGTTGAGCCGTGGGCTTTCACATCAGACTTAAAGGACCGCCTGCGCGCGCTTTACGCCCAATAATTCCGGACAACGCTTGCCACCTACGTATTACCGCGGCTGCTGGCAC
CB3.0.Su.S.ais.esp	Sporulating bacteria in LB medium	Corral de Bustos	Soybean	3	LB	Bacteria	Firmicutes	Bacilli	Bacillales	Bacillaceae	Bacillus	Bacillus ginsengi	99.61	N.D	N.D	N.D	N.D	CTTTCGCGCTCAGCGTCAGTTACAGACCAGAAAGCCGCCTTCGCCACTGGTGTTCCTCCACATCTCTACGCATTTCACCGCTACACGTGGAATTCCGCTTTCCTCTTCTGCACTCAAGTCCCCCAGTTTCCAATGACCCTCCACGGTTGAGCCGTGGGCTTTCACATCAGACTTAAAGGACCGCCTGCGCGCGCTTTACGCCCAATAATTCCGGACAACGCTTGCCACCTACGTATTACCGCGGCTGCTGGCAC
CB3.0.Su.S.ais.esp	Sporulating bacteria in LB medium	Corral de Bustos	Soybean	3	LB	Bacteria	Firmicutes	Bacilli	Bacillales	Paenibacillaceae	Paenibacillus	Paenibacillus lactis	99.21	0	++	-	-	TTCGCGCCTCAGCGTCAGTTACAGCCCAGAGAGTCGCCTTCGCCACTGGTGTTCCTCCACATATCTACGCATTTCACCGCTACACGTGGAATTCCACTCTCCTCTTCTGCACTCAAGTTCCCCAGTTTCCAGTGCGACCCGAAGTTGAGCCTCGGGTTTAAACACCAGACTTAAAGAACCGCCTGCGCGCGCTTTACGCCCAATAATTCCGGACAACGCTTGCCCCCTACGTATTACCGCGCTGCTGGCAC
CB3.0.Su.S.ais.esp	Sporulating bacteria in LB medium	Corral de Bustos	Soybean	3	LB	Bacteria	Firmicutes	Bacilli	Bacillales	Bacillaceae	Bacillus	Bacillus megaterium	99.22	N.D	N.D	N.D	N.D	GCTTTCGNGCCTCAGCGTCAGTTACAGACCAAAAAGCCGCCTTCGCCACTGGTGTTCCTCCACATCTCTACGCATTTCACCGCTACACGTGGAATTCCGCTTTTCTCTTCTGCACTCAAGTTCCCCAGTTTCCAATGACCCTCCACGGTTGAGCCGTGGGCTTTCACATCAGACTTAAGAAACCGCCTGCGCGCGCTTTACGCCCAATAATTCCGGATAACGCTTGCCACCTACGTATTACCGCGGCGGCTGGCAC
CB3.0.Su.S.ais.esp	Sporulating bacteria in LB medium	Corral de Bustos	Soybean	3	LB	Bacteria	Firmicutes	Bacilli	Bacillales	Bacillaceae	Bacillus	Bacillus thuringiensis	98.81	N.D	N.D	N.D	N.D	TTCGCGCCTCAGTGTCAGTTACAGACCAGAAAGTCGCCTTCGCCACTGGTGTTCCTCCATATCTCTACGCATTTCACCGCTACACATGGAATTCCACTTTCCTCTTCTGCACTCAAGTCTCCCAGTTTCCAATGACCCTCCACGGTTGAGCCGTGGGCTTTCACATCAGACTTAAGAAACCACCTGCGCGCGCTTTACGCCCAATAATTCCGGATAACGCTTGCCACCTACGTATTACCGCGCTGGCTGGCAC
CB3.1.Su.S.ais.esp	Sporulating bacteria in LB medium	Corral de Bustos	Soybean	3	LB	Bacteria	Firmicutes	Bacilli	Bacillales	Bacillaceae	Bacillus	[Brevibacterium] frigoritolerans	100	-	-	-	-	CTTTCGCGCCTCAGTGTCAGTTACAGACCAGAAAGTCGCCTTCGCCACTGGTGTTCCTCCAAATCTCTACGCATTTCACCGCTACACTTGGAATTCCACTTTCCTCTTCTGCACTCAAGTTCCCCAGTTTCCAATGACCCTCCACGGTTGAGCCGTGGGCTTTCACATCAGACTTAAGGAACCACCTGCGCGCGCTTTACGCCCAATAATTCCGGACAACGCTTGCCACCTACGTATTACCGCGGCTGCTGGCAC
CB3.1.Su.S.ais.esp	Sporulating bacteria in LB medium	Corral de Bustos	Soybean	3	LB	Bacteria	Firmicutes	Bacilli	Bacillales	Bacillaceae	Bacillus	Bacillus megaterium	100	N.D	N.D	N.D	N.D	TTTCGCGCCTCAGCGTCAGTTACAGACCAAAAAGCCGCCTTCGCCACTGGTGTTCCTCCACATCTCTACGCATTTCACCGCTACACGTGGAATTCCGCTTTTCTCTTCTGCACTCAAGTTCCCCAGTTTCCAATGACCCTCCACGGTTGAGCCGTGGGCTTTCACATCAGACTTAAGAAACCGCCTGCGCGCGCTTTACGCCCAATAATTCCGGATAACGCTTGCCACCTACGTATTACCGCGGCTGCTGGCAC
CB3.1.Su.S.ais.esp	Sporulating bacteria in LB medium	Corral de Bustos	Soybean	3	LB	Bacteria	Firmicutes	Bacilli	Bacillales	Bacillaceae	Bacillus	Bacillus megaterium	99.22	N.D	N.D	N.D	N.D	TTTCGCGGCCTCAGCGTCAGTTACAGACCAAAAAGCCGCCTTCGCCACTGGTGTTCCTCCACATCTCTACGCATTTCACCGCTACACGTGGAATTCCGCTTTTCTCTTCTGCACTCAAGTTCCCCAGTTTCCAATGACCCTCCACGGTTGAGCCGTGGGCTTTCACATCAGACTTAAGAAACCGCCTGCGCGCGCTTTACGCCCAATAATTCCGGATAACGCTTGCCACCTACGTATTACCGCGGCGGCTGGCAC
CB3.1.Su.S.ais.esp	Sporulating bacteria in LB medium	Corral de Bustos	Soybean	3	LB	Bacteria	Firmicutes	Bacilli	Bacillales	Bacillaceae	Bacillus	Bacillus pumilus	99.59	N.D	N.D	N.D	N.D	TTCGCTCCTCAGCGTCAGTTACAGACCAGAGAGTCGCCTTCGCCACTGGTGTTCCTCCACATCTCTAGCATTTCACCGCTACACGTGGAATTCCACTCTCCTCTTCTGCACTCAAGTTTCCCAGTTTCCAATGACCCTCCCCGGTTGAGCCGGGGGCTTTCACATCAGACTTAAGAAACCGCCTGCGAGCCCTTTACGCCCAATAATTCCGGACAACGCTTGCCACCTACGTATTACCGCGG
CB3.1.Su.S.ais.esp	Sporulating bacteria in LB medium	Corral de Bustos	Soybean	3	LB	Bacteria	Firmicutes	Bacilli	Bacillales	Bacillaceae	Bacillus	Bacillus megaterium	97.29	N.D	N.D	N.D	N.D	GCTTTCGCGCCTCAGCGTCAGTTACAGACCAAAAAGCCGCCTTTCCGCCACTGGTGTTCCTCCACATCTCTACGCATTTCACCGCTACACGTGGAATTTCCGCTTTTCTCTTCTGCACTCAAGTTCCCCAGTTTCCAATGACCCTCCACGGTTGAGCCGTGGGCTTTCACATCAGACTTAAGAAACCGCCTGCGCGCGCTTTACGCCCAATAATTCCGGATAACGCTTGCCACCTACGTATTACCGGGCGGGCTGGCA
CB3.1.Su.S.ais.esp	Sporulating bacteria in LB medium	Corral de Bustos	Soybean	3	LB	Bacteria	Firmicutes	Bacilli	Bacillales	Bacillaceae	Bacillus	Bacillus pumilus	99.61	+	-	-	+	GCTTTCGCTCTCAGCGTCAGTTACAGACCAGAGAGTCGCCTTCGCCACTGGTGTTCCTCCACATCTCTACGCATTTCACCGCTACACGTGGAATTCCACTCTCCTCTTCTGCACTCAAGTTTCCCAGTTTCCAATGACCCTCCCCGGTTGAGCCGGGGGCTTTCACATCAGACTTAAGAAACCGCCTGCGAGCCCTTTACGCCCAATAATTCCGGACAACGCTTGCCACCTACGTATTACCGCGGCTGCTGGCAC
CB3.1.Su.S.ais.esp	Sporulating bacteria in LB medium	Corral de Bustos	Soybean	3	LB	Bacteria	Firmicutes	Bacilli	Bacillales	Bacillaceae	Bacillus	Bacillus megaterium	98.43	N.D	N.D	N.D	N.D	CTTTCGCNCNCAGCGTCAGTTACAGACCAAAAAGCCGCCTTCGCCACTGGTGTTCCTCCACATCTCTACGCATTTCACCGCTACACGTGGAATTCCGCTTTTCTCTTCTGCACTCAAGTTCCCCAGTTTCCAATGACCCTCCACGGTTGAGCCGTGGGCTTTCACATCAGACTTAAGAAACCGCCTGCGCGCGCTTTACGCCCAATAATTCCGGATAACGCTTGCCACCTACGTATTACCGCGGCGGCTGGCAC
CB3.1.Su.S.ais.esp	Sporulating bacteria in LB medium	Corral de Bustos	Soybean	3	LB	Bacteria	Firmicutes	Bacilli	Bacillales	Bacillaceae	Bacillus	Bacillus megaterium	97.25	N.D	N.D	N.D	N.D	TTTCGCGCTCAGCGTCAGTTACAGACCAAAAAGCCGCCTTCCGCCACTGGTGTTCCTCCACATCTCTACGCATTTCACCGCTACACGTGGAATTTCCGCTTTTCTCTTCTGCACTCAAGTTCCCCAGTTTCCAATGACCCTCCACGGTTGAGCCGTGGGCTTTCACATCAGACTTAAGAAACCGCCTGCGCGCGCTTTACGCCCAATAATTCCGGATAACGCTTGCCACCTACGTATTACCGGGCGGGCTGGCA
CB2.1.Su.S.ais.esp	Sporulating bacteria in LB medium	Corral de Bustos	Soybean	2	LB	Bacteria	Firmicutes	Bacilli	Bacillales	Bacillaceae	Bacillus	Bacillus megaterium	99.61	N.D	N.D	N.D	N.D	CTTTCGCGCCTCAGCGTCAGTTACAGACCAAAAAGCCGCCTTCGCCACTGGTGTTCCTCCACATCTCTACGCATTTCACCGCTACACGTGGAATTCCGCTTTTCTCTTCTGCACTCAAGTTCCCCAGTTTCCAATGACCCTCCACGGTTGAGCCGTGGGCTTTCACATCAGACTTAAGAAACCGCCTGCGCGCGCTTTACGCCCAATAATTCCGGATAACGCTTGCCACCTACGTATTACCGCGGCGGCTGGCAC
CB2.1.Su.S.ais.esp	Sporulating bacteria in LB medium	Corral de Bustos	Soybean	2	LB	Bacteria	Firmicutes	Bacilli	Bacillales	Bacillaceae	Bacillus	Bacillus luciferensis	99.61	-	-	-	-	CTTTCGCGCCTCAGCGTCAGTTACAGACCAGAAAGTCGCCTTCGCCACTGGTGTTCCTCCAAATCTCTACGCATTTCACCGCTACACTTGGAATTCCACTTTCCTCTTCTGCACTCAAGTTTCCCAGTTTCCAATGACCCTCCCCGGTTGAGCCGGGGGCTTTCACATCAGACTTAAGAAACCGCCTGCGCGCGCTTTACGCCCAATAATTCCGGACAACGCTTGCCACCTACGTATTACCGCGGCGGCTGGCAC
CB2.1.Su.S.ais.esp	Sporulating bacteria in LB medium	Corral de Bustos	Soybean	2	LB	Bacteria	Firmicutes	Bacilli	Bacillales	Bacillaceae	Bacillus	Bacillus megaterium	98.44	N.D	N.D	N.D	N.D	GCTTTCGCGCTCAGCGTCAGTTACAGACCAAAAAGCCGCCTTCGCCACTGGTGTTCCTCCACATCTCTACGCATTTCACCGCTACACGTGGAATTCCGCTTTTCTCTTCTGCACTCAAGTTCCCCAGTTTCCAATGACCCTCCACGGTTGAGCCGTGGGCTTTCACATCAGACTTAAGAAACCGCCTGCGCGCGCTTTACGCCCAATAATTCCGGATAACGCTTGCCACCTACGTATTACCGCGCTGGCTGGCAC
CB2.1.Su.S.ais.esp	Sporulating bacteria in LB medium	Corral de Bustos	Soybean	2	LB	Bacteria	Firmicutes	Bacilli	Bacillales	Bacillaceae	Bacillus	Bacillus megaterium	99.22	N.D	N.D	N.D	N.D	GCTTTCGCGCCTCAGCGTCAGTTACAGACCAAAAAGCCGCCTTCGCCACTGGTGTTCCTCCACATCTCTACGCATTTCACCGCTACACGTGGAATTCCGCTTTTCTCTTCTGCACTCAAGTTCCCCAGTTTCCAATGACCCTCCACGGTTGAGCCGTGGGCTTTCACATCAGACTTAAGAAACCGCCTGCGCGCGCTTTACGCCCAATAATTCCGGATAACGCTTGCCACCTACGTATTACCGCGGTGGCTGGCAC
CB2.1.Su.S.ais.esp	Sporulating bacteria in LB medium	Corral de Bustos	Soybean	2	LB	Bacteria	Firmicutes	Bacilli	Bacillales	Bacillaceae	Bacillus	Bacillus megaterium	98.82	N.D	N.D	N.D	N.D	CTTTCGCGCCTCAGCGTCAGTTACAGACCAAAAAGCCGCCTTCGCCACTGGTGTTCCTCCACATCTCTACGCATTTCACCGCTACACGTGGAATTCCGCTTTTCTCTTCTGCACTCAAGTTCCCCAGTTTCCAATGACCCTCCACGGTTGAGCCGTGGGCTTTCACATCAGACTTAAGAAACCGCCTGCGCGCGCTTTACGCCCAATAATTCCGGATAACGCTTGCCACCTACGTATTACCGCGCTGGCTGGCAC
CB2.1.Su.S.ais.esp	Sporulating bacteria in LB medium	Corral de Bustos	Soybean	2	LB	Bacteria	Firmicutes	Bacilli	Bacillales	Bacillaceae	Bacillus	[Brevibacterium] frigoritolerans	99.22	N.D	N.D	N.D	N.D	TTTCGCGCTCAGTGTCAGTTACAGACCAGAAAGTCGCCTCTCGCCACTGGTGTTCCTCCAAATCTCTACGCATTTCACCGCTACACTTGGAATTCCACTTTCCTCTTCTGCACTCAAGTTCCCCAGTTTCCAATGACCCTCCACGGTTGAGCCGTGGGCTTTCACATCAGACTTAAGGAACCACCTGCGCGCGCTTTACGCCCAATAATTCCGGACAACGCTTGCCACCTACGTATTACCGCGGCTGCTGGCAC
CB2.1.Su.S.ais.esp	Sporulating bacteria in LB medium	Corral de Bustos	Soybean	2	LB	Bacteria	Firmicutes	Bacilli	Bacillales	Bacillaceae	Bacillus	Bacillus megaterium	98.82	N.D	N.D	N.D	N.D	CTTTCGCGCCTCAGCGTCAGTTACAGACCAAAAAGCCGCCTTCGCCACTGGTGTTCCTCCACATCTCTACGCATTTCACCGCTACACGTGGAATTCCGCTTTTCTCTTCTGCACTCAAGTTCCCCAGTTTCCAATGACCCTCCACGGTTGAGCCGTGGGCTTTCACATCAGACTTAAGAAACCGCCTGCGCGCGCTTTACGCCCAATAATTCCGGATAACGCTTGCCACCTACGTATTACCGCGCTGGCTGGCAC
CB2.1.Su.S.ais.esp	Sporulating bacteria in LB medium	Corral de Bustos	Soybean	2	LB	Bacteria	Firmicutes	Bacilli	Bacillales	Bacillaceae	Bacillus	Bacillus megaterium	98.82	N.D	N.D	N.D	N.D	TTTCGCGCTCAGCGTCAGTTACAGACCAAAAAGCCGCCTTCGCCACTGGTGTTCCTCCACATCTCTACGCATTTCACCGCTACACGTGGAATTCCGCTTTTCTCTTCTGCACTCAAGTTCCCCAGTTTCCAATGACCCTCCACGGTTGAGCCGTGGGCTTTCACATCAGACTTAAGAAACCGCCTGCGCGCGCTTTACGCCCAATAATTCCGGATAACGCTTGCCACCTACGTATTACCGCGGGGGCTGGCAC
CB2.1.Su.S.ais.esp	Sporulating bacteria in LB medium	Corral de Bustos	Soybean	2	LB	Bacteria	Firmicutes	Bacilli	Bacillales	Bacillaceae	Bacillus	Bacillus thuringiensis	100	N.D	N.D	N.D	N.D	GCTTTCGCGCCTCAGTGTCAGTTACAGACCAGAAAGTCGCCTTCGCCACTGGTGTTCCTCCATATCTCTACGCATTTCACCGCTACACATGGAATTCCACTTTCCTCTTCTGCACTCAAGTCTCCCAGTTTCCAATGACCCTCCACGGTTGAGCCGTGGGCTTTCACATCAGACTTAAGAAACCACCTGCGCGCGCTTTACGCCCAATAATTCCGGATAACGCTTGCCACCTACGTATTACCGCGGCTGCTGGCAC
CB2.1.Su.S.ais.esp	Sporulating bacteria in LB medium	Corral de Bustos	Soybean	2	LB	Bacteria	Firmicutes	Bacilli	Bacillales	Bacillaceae	Bacillus	Bacillus megaterium	100	N.D	N.D	N.D	N.D	GCTTTCGCGCCTCAGCGTCAGTTACAGACCAAAAAGCCGCCTTCGCCACTGGTGTTCCTCCACATCTCTACGCATTTCACCGCTACACGTGGAATTCCGCTTTTCTCTTCTGCACTCAAGTTCCCCAGTTTCCAATGACCCTCCACGGTTGAGCCGTGGGCTTTCACATCAGACTTAAGAAACCGCCTGCGCGCGCTTTACGCCCAATAATTCCGGATAACGCTTGCCACCTACGTATTACCGCGGCTGCTGGCAC
CB2.1.Su.S.ais.esp	Sporulating bacteria in LB medium	Corral de Bustos	Soybean	2	LB	Bacteria	Firmicutes	Bacilli	Bacillales	Bacillaceae	Bacillus	Bacillus megaterium	100	N.D	N.D	N.D	N.D	TTTCGCGCCTCAGCGTCAGTTACAGACCAAAAAGCCGCCTTCGCCACTGGTGTTCCTCCACATCTCTACGCATTTCACCGCTACACGTGGAATTCCGCTTTTCTCTTCTGCACTCAAGTTCCCCAGTTTCCAATGACCCTCCACGGTTGAGCCGTGGGCTTTCACATCAGACTTAAGAAACCGCCTGCGCGCGCTTTACGCCCAATAATTCCGGATAACGCTTGCCACCTACGTATTACCGCGGCTGCTGGCAC
CB2.1.Su.S.ais.esp	Sporulating bacteria in LB medium	Corral de Bustos	Soybean	2	LB	Bacteria	Firmicutes	Bacilli	Bacillales	Paenibacillaceae	Brevibacillus	Brevibacillus reuszeri	100	-	-	-	++	CACGCTTTCGCGCCTCAGCGTCAGTTACAGACCAGAAAGCCGCCTTCGCCACTGGTGTTCCTCCACATCTCTACGCATTTCACCGCTACACGTGGAATACCGCTTTCCTCTTCTGCACTCAAGCTACACAGTTTCCGATGCGAACCGGAGTTGAGCTCCGGGCTTTAACACCAGACTTACATAGCCGCCTGCGCGCGCTTTACGCCCAATAAATCCGGACAACGCTTGCCACCTACGTATTACCGCGGCTGCTGGCAC
CB2.1.Su.S.ais.esp	Sporulating bacteria in LB medium	Corral de Bustos	Soybean	2	LB	Bacteria	Firmicutes	Bacilli	Bacillales	Bacillaceae	Bacillus	Bacillus thuringiensis	99.62	N.D	N.D	N.D	N.D	CCACGCTTTTCGCGCCTCAGTGTCAGTTACAGACCAGAAAGTCGCCTTCGCCACTGGTGTTCCTCCATATCTCTACGCATTTCACCGCTACACATGGAATTCCACTTTCCTCTTCTGCACTCAAGTCTCCCAGTTTCCAATGACCCTCCACGGTTGAGCCGTGGGCTTTCACATCAGACTTAAGAAACCACCTGCGCGCGCTTTACGCCCAATAATTCCGGATAACGCTTGCCACCTACGTATTACCGCGGCTGCTGGCAC
MB2.0.Su.S.ais.esp	Sporulating bacteria in LB medium	Monte Buey	Soybean	2	LB	Bacteria	Firmicutes	Bacilli	Bacillales	Bacillaceae	Bacillus	Bacillus megaterium	99.61	N.D	N.D	N.D	N.D	CTTTCGCGCCTCAGCGTCAGTTACAGACCAAAAAGCCGCCTTCGCCACTGGTGTTCCTCCACATCTCTACGCATTTCACCGCTACACGTGGAATTCCGCTTTTCTCTTCTGCACTCAAGTTCCCCAGTTTCCAATGACCCTCCACGGTTGAGCCGTGGGCTTTCACATCAGACTTAAGAAACCGCCTGCGCGCGCTTTACGCCCAATAATTCCGGATAACGCTTGCCACCTACGTATTACCGCGGCGTGCTGGCAC
MB2.0.Su.S.ais.esp	Sporulating bacteria in LB medium	Monte Buey	Soybean	2	LB	Bacteria	Firmicutes	Bacilli	Bacillales	Bacillaceae	Bacillus	Bacillus megaterium	99.23	N.D	N.D	N.D	N.D	CACGCTTTCGCGCCTCAGCGTCAGTTACAGACCAAAAAGCCGCCTTCGCCACTGGTGTTCCTCCACATCTCTACGCATTTCACCGCTACACGTGGAATTCCGCTTTTCTCTTCTGCACTCAAGTTCCCCAGTTTCCAATGACCCTCCACGGTTGAGCCGTGGGCTTTCACATCAGACTTAAGAAACCGCCTGCGCGCGCTTTACGCCCAATAATTCCGGATAACGCTTGCCACCTACGTATTACCGCGGTGGCTGGCAC
MB2.0.Su.S.ais.esp	Sporulating bacteria in LB medium	Monte Buey	Soybean	2	LB	Bacteria	Firmicutes	Bacilli	Bacillales	Bacillaceae	Bacillus	Bacillus megaterium	100	N.D	N.D	N.D	N.D	CACGCTTTCGCGCCTCAGCGTCAGTTACAGACCAAAAAGCCGCCTTCGCCACTGGTGTTCCTCCACATCTCTACGCATTTCACCGCTACACGTGGAATTCCGCTTTTCTCTTCTGCACTCAAGTTCCCCAGTTTCCAATGACCCTCCACGGTTGAGCCGTGGGCTTTCACATCAGACTTAAGAAACCGCCTGCGCGCGCTTTACGCCCAATAATTCCGGATAACGCTTGCCACCTACGTATTACCGCGGCTGCTGGCAC
MB2.0.Su.S.ais.esp	Sporulating bacteria in LB medium	Monte Buey	Soybean	2	LB	Bacteria	Firmicutes	Bacilli	Bacillales	Bacillaceae	Bacillus	Bacillus ginsengi	100	0	0	-	-	TTTCGCGCCTCAGCGTCAGTTACAGACCAGAAAGCCGCCTTCGCCACTGGTGTTCCTCCACATCTCTACGCATTTCACCGCTACACGTGGAATTCCGCTTTCCTCTTCTGCACTCAAGTCCCCCAGTTTCCAATGACCCTCCACGGTTGAGCCGTGGGCTTTCACATCAGACTTAAAGGACCGCCTGCGCGCGCTTTACGCCCAATAATTCCGGACAACGCTTGCCACCTACGTATTACCGCGGCTGCTGGCAC
MB2.0.Su.S.ais.esp	Sporulating bacteria in LB medium	Monte Buey	Soybean	2	LB	Bacteria	Firmicutes	Bacilli	Bacillales	Bacillaceae	Bacillus	Bacillus megaterium	100	N.D	N.D	N.D	N.D	TTTCGCGCCTCAGCGTCAGTTACAGACCAAAAAGCCGCCTTCGCCACTGGTGTTCCTCCACATCTCTACGCATTTCACCGCTACACGTGGAATTCCGCTTTTCTCTTCTGCACTCAAGTTCCCCAGTTTCCAATGACCCTCCACGGTTGAGCCGTGGGCTTTCACATCAGACTTAAGAAACCGCCTGCGCGCGCTTTACGCCCAATAATTCCGGATAACGCTTGCCACCTACGTATTACCGCGGCTGCTGGCAC
MB2.0.Su.S.ais.esp	Sporulating bacteria in LB medium	Monte Buey	Soybean	2	LB	Bacteria	Firmicutes	Bacilli	Bacillales	Bacillaceae	Bacillus	Bacillus acidiceler	72.14	N.D	N.D	N.D	N.D	GCTTTCGATCTCAGCGTCAGTAAAGACAAGAGAGTCGCTTTCTCAGGTGGAGTTCCCACAACTCTCCGCAATTTTCCCCGCTACCTGGAAAATTCGCCTTTCTCCTCCGCACCCCAGTACCCCCATTTTCAAAGGCACTCCCCGAGTGAACCCCGGGGTTTTCCCCCCGAACTTAAAAAACCCCCGCCCGGGCTTT
MB2.0.Su.S.ais.esp	Sporulating bacteria in LB medium	Monte Buey	Soybean	2	LB	Bacteria	Firmicutes	Bacilli	Bacillales	Bacillaceae	Bacillus	Bacillus megaterium	99.61	N.D	N.D	N.D	N.D	CGCTTTCGCGCCTCAGCGTCAGTTACAGACCAAAAAGCCGCCTTCGCCACTGGTGTTCCTCCACATCTCTACGCATTTCACCGCTACACGTGGAATTCCGCTTTTCTCTTCTGCACTCAAGTTCCCCAGTTTCCAATGACCCTCCACGGTTGAGCCGTGGGCTTTCACATCAAACTTAAGAAACCGCCTGCGCGCGCTTTACGCCCAATAATTCCGGATAACGCTTGCCACCTACGTATTACCGCGGCTGCTGGCAC
MB2.0.Su.S.ais.esp	Sporulating bacteria in LB medium	Monte Buey	Soybean	2	LB	Bacteria	Firmicutes	Bacilli	Bacillales	Paenibacillaceae	Paenibacillus	Paenibacillus lautus	96.59	0	-	-	-	GCTTCCCAGCTTTTCGCGCCTCAGCGTCAGTTACAGCCCAGAGAGTCGCCTTCGCCACTGGTGTTCCTCCACATATCTACGCATTTCACCGCTACACGTGGAATTCCACTCTCCTCTTCTGCACTCAAGTCCCCCAGTTTCCAGTGCGACCCGAAGTTGAGCCTCGGGTTTAAACACCAGACTTAAAGAACCGCCTGCGCGCGCTTTACGCCCAATAAATCCGGACAACGCTTGGCCCCTACCTATTACCGCGGCCGCTGGGAC
MB3.0.Su.S.ais.esp	Sporulating bacteria in LB medium	Monte Buey	Soybean	3	LB	Bacteria	Firmicutes	Bacilli	Bacillales	Planococcaceae	Viridibacillus	Viridibacillus arenosi	70.65	-	-	-	-	CTTTCCCCCTCCCTGTCAGTTACAGCCAAAAAGCCCCTCTCCCACGGGGTGTCCCCCATCACTCCCCCTTCTCCCCCTCACCTGGAAATCCCTTTTTCCTTTTCCGCACTAAATCTCCGCTTTTCTAAGAGACTCCCCAAGGGAGAGCTGGGGGTTTTCACCAAAAATAAGAAAAACCCCGTGCGCGCTTT
MB2.1.Su.S.ais.esp	Sporulating bacteria in LB medium	Monte Buey	Soybean	2	LB	Bacteria	Firmicutes	Bacilli	Bacillales	Bacillaceae	Bacillus	Bacillus megaterium	100	-	++	-	+	CTTTCGCGCCTCAGCGTCAGTTACAGACCAAAAAGCCGCCTTCGCCACTGGTGTTCCTCCACATCTCTACGCATTTCACCGCTACACGTGGAATTCCGCTTTTCTCTTCTGCACTCAAGTTCCCCAGTTTCCAATGACCCTCCACGGTTGAGCCGTGGGCTTTCACATCAGACTTAAGAAACCGCCTGCGCGCGCTTTACGCCCAATAATTCCGGATAACGCTTGCCACCTACGTATTACCGCGGCTGCTGGCACG
MB2.1.Su.S.ais.esp	Sporulating bacteria in LB medium	Monte Buey	Soybean	2	LB	Bacteria	Firmicutes	Bacilli	Bacillales	Bacillaceae	Bacillus	[Brevibacterium] frigoritolerans	98.82	N.D	N.D	N.D	N.D	CTTTCGCNCNCAGTGTCAGTTACAGACCAGAAAGTCGCCTTCGCCACTGGTGTTCCTCCAAATCTCTACGCATTTCACCGCTACACTTGGAATTCCACTTTCCTCTTCTGCACTCAAGTTCCCCAGTTTCCAATGACCCTCCACGGTTGAGCCGTGGGCTTTCACATCAGACTTAAGGAACCACCTGCGCGCGCTTTACGCCCAATAATTCCGGACAACGCTTGCCACCTACGTATTACCGCGGCTGCTGGCAC
MB2.1.Su.S.ais.esp	Sporulating bacteria in LB medium	Monte Buey	Soybean	2	LB	Bacteria	Firmicutes	Bacilli	Bacillales	Bacillaceae	Bacillus	Bacillus thuringiensis	98.82	-	-	-	-	CTTTCGCGCNCAGTGTCAGTTACAGACCAGAAAGTCGCCTTCGCCACTGGTGTTCCTCCATATCTCTACGCATTTCACCGCTACACATGGAATTCCACTTTCCTCTTCTGCACTCAAGTCTCCCAGTTTCCAATGACCCTCCACGGTTGAGCCGTGGGCTTTCACATCAGACTTAAGAAACCACCTGCGCGCGCTTTACGCCCAATAATTCCGGATAACGCTTGCCACCTACGTATTACCGCGCTGCTGGCAC
MB2.1.Su.S.ais.esp	Sporulating bacteria in LB medium	Monte Buey	Soybean	2	LB	Bacteria	Firmicutes	Bacilli	Bacillales	Bacillaceae	Bacillus	Bacillus megaterium	98.05	N.D	N.D	N.D	N.D	GCTTTCGCNCTCAGCGTCAGTTACAGACCAAAAAGCCGCCTTCGCCACTGGTGTTCCTCCACATCTCTACGCATTTCACCGCTACACGTGGAATTCCGCTTTTCTCTTCTGCACTCAAGTTCCCCAGTTTCCAATGACCCTCCACGGTTGAGCCGTGGGCTTTCACATCAGACTTAAGAAACCGCCTGCGCGCGCTTTACGCCCAATAATTCCGGATAACGCTTGCCACCTACGTATTACCGCGCTGGCTGGCAC
MB3.1.Su.S.ais.esp	Sporulating bacteria in LB medium	Monte Buey	Soybean	3	LB	Bacteria	Firmicutes	Bacilli	Bacillales	Bacillaceae	Bacillus	Bacillus megaterium	98.83	N.D	N.D	N.D	N.D	GCTTTCGCGCTCAGCGTCAGTTACAGACCAAAAAGCCGCCTTCGCCACTGGTGTTCCTCCACATCTCTACGCATTTCACCGCTACACGTGGAATTCCGCTTTTCTCTTCTGCACTCAAGTTCCCCAGTTTCCAATGACCCTCCACGGTTGAGCCGTGGGCTTTCACATCAGACTTAAGAAACCGCCTGCGCGCGCTTTACGCCCAATAATTCCGGATAACGCTTGCCACCTACGTATTACCGGGCTGGCTGGCAC
MB3.1.Su.S.ais.esp	Sporulating bacteria in LB medium	Monte Buey	Soybean	3	LB	Bacteria	Firmicutes	Bacilli	Bacillales	Bacillaceae	Bacillus	Bacillus megaterium	99.61	N.D	N.D	N.D	N.D	TTTCGCGCCTCAGCGTCAGTTACAGACCAAAAAGCCGCCTTCGCCACTGGTGTTCCTCCACATCTCTACGCATTTCACCGCTACACGTGGAATTCCGCTTTTCTCTTCTGCACTCAAGTTCCCCAGTTTCCAATGACCCTCCACGGTTGAGCCGTGGGCTTTCACATCAGACTTAAGAAACCGCCTGCGCGCGCTTTACGCCCAATAATTCCGGATAACGCTTGCCACCTACGTATTACCGCGCTGCTGGCAC
MB3.1.Su.S.ais.esp	Sporulating bacteria in LB medium	Monte Buey	Soybean	3	LB	Bacteria	Firmicutes	Bacilli	Bacillales	Bacillaceae	Bacillus	[Brevibacterium] frigoritolerans	99.61	-	-	-	+	GCTTTCGCGCCTCAGTGTCAGTTACAGACCAGAAAGTCGCCTTCGCCACTGGTGTTCCTCCAAATCTCTACGCATTTCACCGCTACACTTGGAATTCCACTTTCCTCTTCTGCACTCAAGTTCCCCAGTTTCCAATGACCCTCCACGGTTGAGCCGTGGGCTTTCACATCAGACTTAAGGAACCACCTGCGCGCGCTTTACGCCCAATAATTCCGGACAACGCTTGCCACCTACGTATTACCGCGCTGCTGGCAC
MB3.1.Su.S.ais.esp	Sporulating bacteria in LB medium	Monte Buey	Soybean	3	LB	Bacteria	Firmicutes	Bacilli	Bacillales	Bacillaceae	Bacillus	Bacillus megaterium	98.43	N.D	N.D	N.D	N.D	TTTCGCNCTCAGCGTCAGTTACAGACCAAAAAGCCGCCTTCGCCACTGGTGTTCCTCCACATCTCTACGCATTTCACCGCTACACGTGGAATTCCGCTTTTCTCTTCTGCACTCAAGTTCCCCAGTTTCCAATGACCCTCCACGGTTGAGCCGTGGGCTTTCACATCAGACTTAAGAAACCGCCTGCGCGCGCTTTACGCCCAATAATTCCGGATAACGCTTGCCACCTACGTATTACCGCGGTGGCTGGCAC
MB3.1.Su.S.ais.esp	Sporulating bacteria in LB medium	Monte Buey	Soybean	3	LB	Bacteria	Firmicutes	Bacilli	Bacillales	Bacillaceae	Bacillus	Bacillus acidiceler	100	-	-	-	-	CTTTCGCGCTCAGCGTCAGTTACAGACCAGAAAGTCGCCTTCGCCACTGGTGTTCCTCCAAATCTCTACGCATTTCACCGCTACACTTGGAATTCCACTTTCCTCTTCTGCACTCAAGTTTCCCAGTTTCCAATGACCCTCCCCGGTTGAGCCGGGGGCTTTCACATCAGACTTAAGAAACCGCCTGCGCGCGCTTTACGCCCAATAATTCCGGACAACGCTTGCCACCTACGTATTACCGCGGCTGCTGGCAC
MB3.1.Su.S.ais.esp	Sporulating bacteria in LB medium	Monte Buey	Soybean	3	LB	Bacteria	Firmicutes	Bacilli	Bacillales	Bacillaceae	Bacillus	Bacillus megaterium	98.83	N.D	N.D	N.D	N.D	GCTTTCGCGCCTCAGCGTCAGTTACAGACCAAAAAGCCGCCTTCGCCACTGGTGTTCCTCCACATCTCTACGCATTTCACCGCTACACGTGGAATTCCGCTTTTCTCTTCTGCACTCAAGTTCCCCAGTTTCCAATGACCCTCCACGGTTGAGCCGTGGGCTTTCACATCAGACTTAAGAAACCGCCTGCGCGCGCTTTACGCCCAATAATTCCGGATAACGCTTGCCACCTACGTATTACCGCGCTGGCTGGCAC
MB3.1.Su.S.ais.esp	Sporulating bacteria in LB medium	Monte Buey	Soybean	3	LB	Bacteria	Firmicutes	Bacilli	Bacillales	Bacillaceae	Bacillus	Bacillus megaterium	99.22	N.D	N.D	N.D	N.D	GCTTTCGCGCTCAGCGTCAGTTACAGACCAAAAAGCCGCCTTCGCCACTGGTGTTCCTCCACATCTCTACGCATTTCACCGCTACACGTGGAATTCCGCTTTTCTCTTCTGCACTCAAGTTCCCCAGTTTCCAATGACCCTCCACGGTTGAGCCGTGGGCTTTCACATCAGACTTAAGAAACCGCCTGCGCGCGCTTTACGCCCAATAATTCCGGATAACGCTTGCCACCTACGTATTACCGCGGCTGGCTGGCAC
MB3.1.Su.S.ais.esp	Sporulating bacteria in LB medium	Monte Buey	Soybean	3	LB	Bacteria	Firmicutes	Bacilli	Bacillales	Bacillaceae	Bacillus	Bacillus megaterium	100	N.D	N.D	N.D	N.D	TTTCGCGCCTCAGCGTCAGTTACAGACCAAAAAGCCGCCTTCGCCACTGGTGTTCCTCCACATCTCTACGCATTTCACCGCTACACGTGGAATTCCGCTTTTCTCTTCTGCACTCAAGTTCCCCAGTTTCCAATGACCCTCCACGGTTGAGCCGTGGGCTTTCACATCAGACTTAAGAAACCGCCTGCGCGCGCTTTACGCCCAATAATTCCGGATAACGCTTGCCACCTACGTATTACCGCGGCTGCTGGCAC
MB2.1.Su.S.ais.esp	Sporulating bacteria in LB medium	Monte Buey	Soybean	2	LB	Bacteria	Firmicutes	Bacilli	Bacillales	Bacillaceae	Bacillus	Bacillus megaterium	99.21	N.D	N.D	N.D	N.D	TTCGCGCCTCAGCGTCAGTTACAGACCAAAAAGCCGCCTTCGCCACTGGTGTTCCTCCACATCTCTACGCATTTCACCGCTACACGTGGAATTCCGCTTTTCTCTTCTGCACTCAAGTTCCCCAGTTTCCAATGACCCTCCACGGTTGAGCCGTGGGCTTTCACATCAGACTTAAGAAACCGCCTGCGCGCGCTTTACGCCCAATAATTCCGGATAACGCTTGCCACCTACGTATTACCGGGGCTGGCTGGCA
MB2.1.Su.S.ais.esp	Sporulating bacteria in LB medium	Monte Buey	Soybean	2	LB	Bacteria	Firmicutes	Bacilli	Bacillales	Bacillaceae	Bacillus	Bacillus megaterium	98.82	N.D	N.D	N.D	N.D	TTCGCGCTCAGCGTCAGTTACAGACCAAAAAGCCGCCTTCGCCACTGGTGTTCCTCCACATCTCTACGCATTTCACCGCTACACGTGGAATTCCGCTTTTCTCTTCTGCACTCAAGTTCCCCAGTTTCCAATGACCCTCCACGGTTGAGCCGTGGGCTTTCACATCAGACTTAAGAAACCGCCTGCGCGCGCTTTACGCCCAATAATTCCGGATAACGCTTGCCACCTACGTATTACCGCGGCGGGCTGGCAC
MB2.1.Su.S.ais.esp	Sporulating bacteria in LB medium	Monte Buey	Soybean	2	LB	Bacteria	Firmicutes	Bacilli	Bacillales	Bacillaceae	Bacillus	Bacillus megaterium	99.6	N.D	N.D	N.D	N.D	TTTCGCGCCTCAGCGTCAGTTACAGACCAAAAAGCCGCCTTCGCCACTGGTGTTCCTCCACATCTCTACGCATTTCACCGCTACACGTGGAATTCCGCTTTTCTCTTCTGCACTCAAGTTCCCCAGTTTCCAATGACCCTCCACGGTTGAGCCGTGGGCTTTCACATCAAACTTAAGAAACCGCCTGCGCGCGCTTTACGCCCAATAATTCCGGATAACGCTTGCCACCTACGTATTACCGCGGCTGCTGGCA
MB2.1.Su.S.ais.esp	Sporulating bacteria in LB medium	Monte Buey	Soybean	2	LB	Bacteria	Firmicutes	Bacilli	Bacillales	Bacillaceae	Bacillus	Bacillus pumilus	99.61	+	-	-	+	GCTTTCGCTCTCAGCGTCAGTTACAGACCAGAGAGTCGCCTTCGCCACTGGTGTTCCTCCACATCTCTACGCATTTCACCGCTACACGTGGAATTCCACTCTCCTCTTCTGCACTCAAGTTTCCCAGTTTCCAATGACCCTCCCCGGTTGAGCCGGGGGCTTTCACATCAGACTTAAGAAACCGCCTGCGAGCCCTTTACGCCCAATAATTCCGGACAACGCTTGCCACCTACGTATTACCGCGGCTGCTGGCAC
MB2.1.Su.S.ais.esp	Sporulating bacteria in LB medium	Monte Buey	Soybean	2	LB	Bacteria	Firmicutes	Bacilli	Bacillales	Bacillaceae	Bacillus	Bacillus megaterium	100	N.D	N.D	N.D	N.D	GCTTTCGCGCCTCAGCGTCAGTTACAGACCAAAAAGCCGCCTTCGCCACTGGTGTTCCTCCACATCTCTACGCATTTCACCGCTACACGTGGAATTCCGCTTTTCTCTTCTGCACTCAAGTTCCCCAGTTTCCAATGACCCTCCACGGTTGAGCCGTGGGCTTTCACATCAGACTTAAGAAACCGCCTGCGCGCGCTTTACGCCCAATAATTCCGGATAACGCTTGCCACCTACGTATTACCGCGGCTGCTGGCAC
MB2.1.Su.S.ais.esp	Sporulating bacteria in LB medium	Monte Buey	Soybean	2	LB	Bacteria	Firmicutes	Bacilli	Bacillales	Bacillaceae	Bacillus	Bacillus megaterium	97.63	N.D	N.D	N.D	N.D	TTCGCGCNCAGCGTCAGTTACAGACCAAAAAGCCGCCTTTCGCCACTGGTGTTCCTCCACATCTCTACGCATTTCACCGCTACACGTGGAATTCCGCTTTTCTCTTCTGCACTCAAGTTCCCCAGTTTCCAATGACCCTCCACGGTTGAGCCGTGGGCTTTCACATCAGACTTAAGAAACCGCCTGCGCGCGCTTTACGCCCAATAATTCCGGATAACGCTTGCCACCTACGTATTACCGGGTGGCTGGCA
MB2.1.Su.S.ais.esp	Sporulating bacteria in LB medium	Monte Buey	Soybean	2	LB	Bacteria	Firmicutes	Bacilli	Bacillales	Bacillaceae	Bacillus	Bacillus megaterium	98.83	N.D	N.D	N.D	N.D	GCTTTCGCGCCTCAGCGTCAGTTACAGACCAAAAAGCCGCCTTCGCCACTGGTGTTCCTCCACATCTCTACGCATTTCACCGCTACACGTGGAATTCCGCTTTTCTCTTCTGCACTCAAGTTCCCCAGTTTCCAATGACCCTCCACGGTTGAGCCGTGGGCTTTCACATCAGACTTAAGAAACCGCCTGCGCGCGCTTTACGCCCAATAATTCCGGATAACGCTTGCCACCTACGTATTACCGCGCTGGCTGGCAC
MB2.1.Su.S.ais.esp	Sporulating bacteria in LB medium	Monte Buey	Soybean	2	LB	Bacteria	Firmicutes	Bacilli	Bacillales	Bacillaceae	Bacillus	Bacillus megaterium	100	N.D	N.D	N.D	N.D	TTTCGCGCCTCAGCGTCAGTTACAGACCAAAAAGCCGCCTTCGCCACTGGTGTTCCTCCACATCTCTACGCATTTCACCGCTACACGTGGAATTCCGCTTTTCTCTTCTGCACTCAAGTTCCCCAGTTTCCAATGACCCTCCACGGTTGAGCCGTGGGCTTTCACATCAGACTTAAGAAACCGCCTGCGCGCGCTTTACGCCCAATAATTCCGGATAACGCTTGCCACCTACGTATTACCGCGGCTGCTGGCAC
MB2.1.Su.S.ais.esp	Sporulating bacteria in LB medium	Monte Buey	Soybean	2	LB	Bacteria	Firmicutes	Bacilli	Bacillales	Bacillaceae	Bacillus	Bacillus megaterium	99.61	N.D	N.D	N.D	N.D	GCTTTCGCGCTCAGCGTCAGTTACAGACCAAAAAGCCGCCTTCGCCACTGGTGTTCCTCCACATCTCTACGCATTTCACCGCTACACGTGGAATTCCGCTTTTCTCTTCTGCACTCAAGTTCCCCAGTTTCCAATGACCCTCCACGGTTGAGCCGTGGGCTTTCACATCAGACTTAAGAAACCGCCTGCGCGCGCTTTACGCCCAATAATTCCGGATAACGCTTGCCACCTACGTATTACCGCGGCTGCTGGCAC
MB3.1.Su.S.ais.esp	Sporulating bacteria in LB medium	Monte Buey	Soybean	3	LB	Bacteria	Firmicutes	Bacilli	Bacillales	Bacillaceae	Bacillus	Bacillus megaterium	98.43	N.D	N.D	N.D	N.D	TTCGCGCCTCAGCGTCAGTTACAGACCAAAAAGCCGCCTTCCGCCACTGGTGTTCCTCCACATTCTCTACGCATTTCACCGCTACACGTGGAATTCCGCTTTTCTCTTCTGCACTCAAGTTCCCCAGTTTCCAATGACCCTCCACGGTTGAGCCGTGGGCTTTCACATCAGACTTAAGAAACCGCCTGCGCGCGCTTTACGCCCAATAATTCCGGATAACGCTTGCCACCTACGTATTACCGCGGTGGCTGGCA
MB3.1.Su.S.ais.esp	Sporulating bacteria in LB medium	Monte Buey	Soybean	3	LB	Bacteria	Firmicutes	Bacilli	Bacillales	Bacillaceae	Bacillus	Bacillus megaterium	100	N.D	N.D	N.D	N.D	TTTCGCGCCTCAGCGTCAGTTACAGACCAAAAAGCCGCCTTCGCCACTGGTGTTCCTCCACATCTCTACGCATTTCACCGCTACACGTGGAATTCCGCTTTTCTCTTCTGCACTCAAGTTCCCCAGTTTCCAATGACCCTCCACGGTTGAGCCGTGGGCTTTCACATCAGACTTAAGAAACCGCCTGCGCGCGCTTTACGCCCAATAATTCCGGATAACGCTTGCCACCTACGTATTACCGCGGCTGCTGGCAC
MB3.1.Su.S.ais.esp	Sporulating bacteria in LB medium	Monte Buey	Soybean	3	LB	Bacteria	Firmicutes	Bacilli	Bacillales	Bacillaceae	Bacillus	Bacillus megaterium	99.21	N.D	N.D	N.D	N.D	TTCGCGCCTCAGCGTCAGTTACAGACCAAAAAGCCGCCTTCGCCACTGGTGTTCCTCCACATCTCTACGCATTTCACCGCTACACGTGGAATTCCGCTTTTCTCTTCTGCACTCAAGTTCCCCAGTTTCCAATGACCCTCCACGGTTGAGCCGTGGGCTTTCACATCAGACTTAAGAAACCGCCTGCGCGCGCTTTACGCCCAATAATTCCGGATAACGCTTGCCACCTACGTATTACCGCGGTGGCTGGCAC
MB3.1.Su.S.ais.esp	Sporulating bacteria in LB medium	Monte Buey	Soybean	3	LB	Bacteria	Firmicutes	Bacilli	Bacillales	Bacillaceae	Bacillus	[Brevibacterium] frigoritolerans	99.22	N.D	N.D	N.D	N.D	GCTTTCGCGCTCAGTGTCAGTTACAGACCAGAAAGTCGCCTTCGCCACTGGTGTTCCTCCACATCTCTACGCATTTCACCGCTACACTTGGAATTCCACTTTCCTCTTCTGCACTCAAGTTCCCCAGTTTCCAATGACCCTCCACGGTTGAGCCGTGGGCTTTCACATCAGACTTAAGGAACCACCTGCGCGCGCTTTACGCCCAATAATTCCGGACAACGCTTGCCACCTACGTATTACCGCGGCTGCTGGCAC
MB3.1.Su.S.ais.esp	Sporulating bacteria in LB medium	Monte Buey	Soybean	3	LB	Bacteria	Firmicutes	Bacilli	Bacillales	Bacillaceae	Bacillus	Bacillus megaterium	99.22	N.D	N.D	N.D	N.D	CTTTCGCGCCTCAGCGTCAGTTACAGACCAAAAAGCCGCCTTCGCCACTGGTGTTCCTCCACATCTCTACGCATTTCACCGCTACACGTGGAATTCCGCTTTTCTCTTCTGCACTCAAGTTCCCCAGTTTCCAATGACCCTCCACGGTTGAGCCGTGGGCTTTCACATCAGACTTAAGAAACCGCCTGCGCGCGCTTTACGCCCAATAATTCCGGATAACGCTTGCCACCTACGTATTACCGCGCTTGCTGGCAC
MB3.1.Su.S.ais.esp	Sporulating bacteria in LB medium	Monte Buey	Soybean	3	LB	Bacteria	Firmicutes	Bacilli	Bacillales	Bacillaceae	Bacillus	Bacillus megaterium	98.82	N.D	N.D	N.D	N.D	CTTTCGCGCCTCAGCGTCAGTTACAGACCAAAAAGCCGCCTTCGCCACTGGTGTTCCTCCACATCTCTACGCATTTCACCGCTACACGTGGAATTCCGCTTTTCTCTTCTGCACTCAAGTTCCCCAGTTTCCAATGACCCTCCACGGTTGAGCCGTGGGCTTTCACATCAGACTTAAGAAACCGCCTGCGCGCGCTTTACGCCCAATAATTCCGGATAACGCTTGCCACCTACGTATTACCGGCTGGCTGGCA
MB3.1.Su.S.ais.esp	Sporulating bacteria in LB medium	Monte Buey	Soybean	3	LB	Bacteria	Firmicutes	Bacilli	Bacillales	Bacillaceae	Bacillus	Bacillus megaterium	98.43	N.D	N.D	N.D	N.D	GCTTTCGCGCTCAGCGTCAGTTACAGACCAAAAAGCCGCCTTCGCCACTGGTGTTCCTCCACATCTCTACGCATTTCACCGCTACACGTGGAATTCCGCTTTTCTCTTCTGCACTCAAGTTCCCCAGTTTCCAATGACCCTCCACGGTTGAGCCGTGGGCTTTCACATCAGACTTAAGAAACCGCCTGCGCGCGCTTTACGCCCAATAATTCCGGATAACGCTTGCCACCTACGTATTACCGGGTGGCTGGCA
HU2.0.Su.S.ais.esp	Sporulating bacteria in LB medium	Hughes	Soybean	2	LB	Bacteria	Firmicutes	Bacilli	Bacillales	Bacillaceae	Bacillus	Bacillus ginsengi	99.61	0	0	0	-	GCTTTCGCGCTCAGCGTCAGTTACAGACCAGAAAGCCGCCTTCGCCACTGGTGTTCCTCCACATCTCTACGCATTTCACCGCTACACGTGGAATTCCGCTTTCCTCTTCTGCACTCAAGTCCCCCAGTTTCCAATGACCCTCCACGGTTGAGCCGTGGGCTTTCACATCAGACTTAAAGGACCGCCTGCGCGCGCTTTACGCCCAATAATTCCGGACAACGCTTGCCACCTACGTATTACCGCGGCTGCTGGCAC
HU2.0.Su.S.ais.esp	Sporulating bacteria in LB medium	Hughes	Soybean	2	LB	Bacteria	Firmicutes	Bacilli	Bacillales	Bacillaceae	Bacillus	Bacillus ginsengi	98.83	N.D	N.D	N.D	N.D	GCTTTCGCGCTCAGCGTCAGTTACAGACCAGAAAGCCGCCTTCGCCACTGGTGTTCCTCCACATCTCTACGCATTTCACCGCTACACGTGGAATTCCGCTTTCCTCTTCTGCACTCAAGTCCCCCAGTTTCCAATGACCCTCCACGGTTGAGCCGTGGGCTTTCACATCAGACTTAAAGGACCGCCTGCGCGCGCTTTACGCCCAATAATTCCGGACAACGCTTGCCACCTACGTATTACCGCGCNTGCTGGCAC
HU2.0.Su.S.ais.esp	Sporulating bacteria in LB medium	Hughes	Soybean	2	LB	Bacteria	Firmicutes	Bacilli	Bacillales	Staphylococcaceae	Staphylococcus	Staphylococcus saprophyticus	100	0	0	0	-	CGCTTTCGCACATCAGCGTCAGTTACAGACCAGAAAGTCGCCTTCGCCACTGGTGTTCCTCCATATCTCTGCGCATTTCACCGCTACACATGGAATTCCACTTTCCTCTTCTGCACTCAAGTTTCCCAGTTTCCAATGACCCTCCACGGTTGAGCCGTGGGCTTTCACATCAGACTTAAGAAACCGCCTACGCGCGCTTTACGCCCAATAATTCCGGATAACGCTTGCCACCTACGTATTACCGCGGCTGCTGGCAC
HU3.0.Su.S.ais.esp	Sporulating bacteria in LB medium	Hughes	Soybean	3	LB	Bacteria	Firmicutes	Bacilli	Bacillales	Staphylococcaceae	Staphylococcus	Staphylococcus warneri	98.43	N.D	N.D	N.D	N.D	CTTTCGCNATCAGCGTCAGTTACAGACCAGAAAGTCGCCTTCGCCACTGGTGTTCCTCCATATCTCTGCGCATTTCACCGCTACACATGGAATTCCACTTTCCTCTTCTGCACTCAAGTTTTCCAGTTTCCAATGACCCTCCACGGTTGAGCCGTGGGCTTTCACATCAGACTTAAAAAACCGCCTACGCGCGCTTTACGCCCAATAATTCCGGATAACGCTTGCCACCTACGTATTACCGCGGTGGCTGGCAC
HU3.0.Su.S.ais.esp	Sporulating bacteria in LB medium	Hughes	Soybean	3	LB	Bacteria	Firmicutes	Bacilli	Bacillales	Planococcaceae	Sporosarcina	Sporosarcina saromensis	100	0	+	-	-	TTCGCGCCTCAGCGTCAGTTACAGACCAGAAAGCCGCCTTCGCCACTGGTGTTCCTCCACATCTCTACGCATTTCACCGCTACACGTGGAATTCCGCTTTCCTCTTCTGTACTCAAGTCCTCCAGTTTCCAATGACCCTCCACGGTTGAGCCGTGGGCTTTCACATCAGACTTAAAGGACCGCCTGCGCGCGCTTTACGCCCAATAATTCCGGACAACGCTTGCCACCTACGTATTACCGCGGCTGCTGGCAC
HU2.1.Su.S.ais.esp	Sporulating bacteria in LB medium	Hughes	Soybean	2	LB	Bacteria	Firmicutes	Bacilli	Bacillales	Paenibacillaceae	Brevibacillus	Brevibacillus laterosporus	98.82	-	N.D	-	-	GCTTTCGCGCCTCAGTGTCAGTTACAGGCCAGAAAGTCGCCTTCGCCACTGGTGTTCCTCCACATCTCTACGCATTTCACCGCTACACGTGGAATACCACTTTCCTCTCCTGCACTCAAGCTACGCAGTTTCCAATGCGAACCGAGGTTGAGCCCCGGGCTTTAACATCAGACTTACATAGCCACCTGCGCGCGCTTTACGCCCAATAATTCCGGACAACGCTTGCCACCTACGTATTACCGCGCTGCTGGCAC
HU2.1.Su.S.ais.esp	Sporulating bacteria in LB medium	Hughes	Soybean	2	LB	Bacteria	Firmicutes	Bacilli	Bacillales	Bacillaceae	Bacillus	Bacillus thuringiensis	99.22	-	N.D	-	-	CTTTCGCGCCTCAGTGTCAGTTACAGACCAGAAAGTCGCCTTCGCCACTGGTGTTCCTCCATATCTCTACGCATTTCACCGCTACACATGGAATTCCACTTTCCTCTTCTGCACTCAAGTCTCCCAGTTTCCAATGACCCTCCACGGTTGAGCCGTGGGCTTTCACATCAGACTTAAAAAACCACCTGCGCGCGCTTTACGCCCAATAATTCCGGATAACGCTTGCCACCTACGTATTACCGCGGCGGCTGGCAC
HU2.1.Su.S.ais.esp	Sporulating bacteria in LB medium	Hughes	Soybean	2	LB	Bacteria	Firmicutes	Bacilli	Bacillales	Bacillaceae	Lentibacillus	Lentibacillus salicampi	79.47	-	N.D	-	-	AGTGTCAGTTACAGACAGAGGTCGCCTTCCACATTGGTGTTCCTCCCCTCTCTTCACATTTTACCGCCACACGTGGAATTCCCCTTTTCTTCTCTGCCTCCAGTACGCCCGTTTTCAAAGGCCATCCGGAGTTGAACCTCGGATTT
HU2.1.Su.S.ais.esp	Sporulating bacteria in LB medium	Hughes	Soybean	2	LB	Bacteria	Firmicutes	Bacilli	Bacillales	Paenibacillaceae	Paenibacillus	Paenibacillus graminis	73.91	-	N.D	-	-	CCAGCTTTCGCGCCTCAGTGTCAGTTAAAACCAAAGCGGCCTTCCACCGCGGTGTTCCCCCCCCTCTTCGCTTTTTTCGCGCCACTTCAGGAATTCCTTTCCTCCTCT
HU3.1.Su.S.ais.esp	Sporulating bacteria in LB medium	Hughes	Soybean	3	LB	Bacteria	Firmicutes	Bacilli	Bacillales	Bacillaceae	Bacillus	[Brevibacterium] frigoritolerans	99.22	-	N.D	-	-	CTTTCGCGCCTCAGTGTCAGTTACAGACCAGAAAGTCGCCTTCGCCACTGGTGTTCCTCCAAATCTCTACGCATTTCACCGCTACACTTGGAATTCCACTTTCCTCTTCTGCACTCAAGTTCCCCAGTTTCCAATGACCCTCCACGGTTGAGCCGTGGGCTTTCACATCAGACTTAAGGAACCACCTGCGCGCGCTTTACGCCCAATAATTCCGGACAACGCTTGCCACCTACGTATTACCGCGGTGGCTGGCAC
HU3.1.Su.S.ais.esp	Sporulating bacteria in LB medium	Hughes	Soybean	3	LB	Bacteria	Firmicutes	Bacilli	Bacillales	Planococcaceae	Sporosarcina	Sporosarcina saromensis	97.53	N.D	N.D	N.D	N.D	TCGCGCTCAGCGTCAGTTACAGACCAGAAAGCCGCCTTTCGCCACTGGTGTTCCTCCACATCTCTACGCATTTCACCGCTACACGTGGAATTCCGTTTCCTCTTCTGTACTCAAGTCCTCCAGTTTCCAATGACCCTCCACGGTTGAGCCGTGGGTTTCACATCAGACTTAAAGGACCGCCTGCGCGCGTTTACGCCCAATAATTCCGGACAACGCTTGCCACCTACGTATTACCGGGGACTG
HU3.1.Su.S.ais.esp	Sporulating bacteria in LB medium	Hughes	Soybean	3	LB	Bacteria	Firmicutes	Bacilli	Bacillales	Bacillaceae	Bacillus	Bacillus ginsengi	98.83	N.D	N.D	N.D	N.D	CTTTCGCGCCTCAGCGTCAGTTACAGACCAGAAAGCCGCCTTCGCCACTGGTGTTCCTCCACATCTCTACGCATTTCACCGCTACACGTGGAATTCCGCTTTCCTCTTCTGCACTCAAGTCCCCCAGTTTCCAATGACCCTCCACGGTTGAGCCGTGGGCTTTCACATCAGACTTAAAGGACCGCCTGCGCGCGCTTTACGCCCAATAATTCCGGACAACGCTTGCCACCTACGTATTACCGCGGGGGCCTGGCAC
HU3.1.Su.S.ais.esp	Sporulating bacteria in LB medium	Hughes	Soybean	3	LB	Bacteria	Firmicutes	Bacilli	Bacillales	Paenibacillaceae	Brevibacillus	Brevibacillus laterosporus	98.41	N.D	N.D	N.D	N.D	TTCGCGCTCAGTGTCAGTTACAGGCCAGAAAGTCGCCTTCGCCACTGGTGTTCCTCCACATCTCTACGCATTTCACCGCTACACGTGGAATACCACTTTCCTCTCCTGCACTCAAGCTACGCAGTTTCCAATGCGAACCGAGGTTGAGCCCCGGGCTTTAACATCAGACTTACATAGCCACCTGCGCGCGCTTTACGCCCAATAATTCCGGACAACGCTTGCCACCTACGTATTACCGCGCTGCTGGCAC
HU2.1.Su.S.ais.esp	Sporulating bacteria in LB medium	Hughes	Soybean	2	LB	Bacteria	Actinobacteria	Actinobacteria	Actinomycetales	Streptomycetaceae	Streptomyces	Streptomyces phaeopurpureus	100	+	N.D	0	-	GCTTTCGCTCCTCAGCGTCAGTAATGGCCCAGAGATCCGCCTTCGCCACCGGTGTTCCTCCTGATATCTGCGCATTTCACCGCTACACCAGGAATTCCGATCTCCCCTACCACACTCTAGCCTGCCCGTATCGAATGCAGACCCGGGGTTAAGCCCCGGGCTTTCACACCCGACGTGACAAGCCGCCTACGAGCTCTTTACGCCCAATAATTCCGGACAACGCTTGCGCCCTACGTATTACCGCGGCTGCTGGCAC
HU2.1.Su.S.ais.esp	Sporulating bacteria in LB medium	Hughes	Soybean	2	LB	Bacteria	Firmicutes	Bacilli	Bacillales	Staphylococcaceae	Staphylococcus	Staphylococcus warneri	99.22	+	0	-	-	GCTTTCGCAATCAGCGTCAGTTACAGACCAGAAAGTCGCCTTCGCCACTGGTGTTCCTCCATATCTCTGCGCATTTCACCGCTACACATGGAATTCCACTTTCCTCTTCTGCACTCAAGTTTTCCAGTTTCCAATGACCCTCCACGGTTGAGCCGTGGGCTTTCACATCAGACTTAAAAAACCGCCTACGCGCGCTTTACGCCCAATAATTCCGGATAACGCTTGCCACCTACGTATTACCGCGGCTGGCTGGCAC
HU2.1.Su.S.ais.esp	Sporulating bacteria in LB medium	Hughes	Soybean	2	LB	Bacteria	Firmicutes	Bacilli	Bacillales	Bacillaceae	Bacillus	Bacillus megaterium	98.82	N.D	N.D	N.D	N.D	CTTTCGCGCNCAGCGTCAGTTACAGACCAAAAAGCCGCCTTCGCAACTGGTGTTCCTCCACATCTCTACGCATTTCACCGCTACACGTGGAATTCCGCTTTTCTCTTCTGCACTCAAGTTCCCCAGTTTCCAATGACCCTCCACGGTTGAGCCGTGGGCTTTCACATCAGACTTAAGAAACCGCCTGCGCGCGCTTTACGCCCAATAATTCCGGATAACGCTTGCCACCTACGTATTACCGCGGCTGCTGGCAC
HU3.1.Su.S.ais.esp	Sporulating bacteria in LB medium	Hughes	Soybean	3	LB	Bacteria	Actinobacteria	Actinobacteria	Actinomycetales	Micrococcaceae	Arthrobacter	Arthrobacter phenanthrenivorans	98.46	-	++	-	-	CATNCTTTCGCTCTCAGCGTCAGTTAATGCCCAGAGACCTGCCTTCGCCATCGGTGTTCCTCCTGATATCTGCGCATTTCACCGCTACACCAGGAATTCCAGTCTCCCCTACATCACTCTAGTCTGCCCGTACCCACCGCAGATCCGGAGTTGAGCCCCGGACTTTCACGGCAGACGCGACAAACCGCCTACGAGCTCTTTACGCCCAATAATTCCGGATAACGCTTGCGCCCTACGTATTACCGCGCCTGGCTGGCAC
HU3.1.Su.S.ais.esp	Sporulating bacteria in LB medium	Hughes	Soybean	3	LB	Bacteria	Firmicutes	Bacilli	Bacillales	Bacillaceae	Bacillus	[Brevibacterium] frigoritolerans	97.25	N.D	N.D	N.D	N.D	CTTTCGCNCNCAGTGTCAGTTACAGACCAGAAAGTCGCCTTCGCCACTGGTGTTCCTCCAAATCTCTACGCATTTCACCGCTACACTTGGAATTCCACTTTCCTCTTCTGCACTCAAGTTCCCCAGTTTCCAATGACCCTCCACGGTTGAGCCGTGGGCTTTCACATCAGACTTAAAGAACCACCTGCGCGCGCTTTACGCCCAATAATTCCGGACAACGCTTGCCACCTACGTATTACCGCGCTGGCTGGCAC
HU3.1.Su.S.ais.esp	Sporulating bacteria in LB medium	Hughes	Soybean	3	LB	Bacteria	Proteobacteria	Alphaproteobacteria	Rhizobiales	Brucellaceae	Ochrobactrum	Ochrobactrum pseudogrignonense	98.44	N.D	N.D	N.D	N.D	CTTTCGCNCTCAGCGTCAGTAATGGTCCAGTGAGCCGCCTTCGCCACTGGTGTTCCTCCGAATATCTACGAATTTCACCTCTACACTCGGAATTCCACTCACCTCTACCATACTCAAGACTTCCAGTATCAAAGGCAGTTCCAGAGTTGAGCTCTGGGATTTCACCCCTGACTTAAAAGTCCGCCTACGTGCGCTTTACGCCCAGTAAATCCGAACAACGCTAGCCCCCTTCGTATTACCGCGCCTGGCTGGCAC
HU3.1.Su.S.ais.esp	Sporulating bacteria in LB medium	Hughes	Soybean	3	LB	Bacteria	Firmicutes	Bacilli	Bacillales	Paenibacillaceae	Paenibacillus	Paenibacillus tundrae	99.59	+	-	++	++	CAGCGTCAGTTACAGCCCAGAGAGTCGCCTTCGCCACTGGTGTTCCTCCACATATCTACGCATTTCACCGCTACACGTGGAATTCCACTCTCCTCTTCTGCACTCAAGTCACCCAGTTTCCAGTGCGATCCGGGGTTGAGCCCCGGGATTAAACACCAGACTTAAATGACCGCCTGCGCGCGCTTTACGCCCAATAATTCCGGACAACGCTTGCCCCCTACGTATTACCGCGGCGGCTGGCAC
HU2.1.Su.S.ais.esp	Sporulating bacteria in LB medium	Hughes	Soybean	2	LB	Bacteria	Proteobacteria	Gammaproteobacteria	Xanthomonadales	Xanthomonadaceae	Stenotrophomonas	Stenotrophomonas maltophilia	99.6	-	-	-	-	TTCGTGCTCAGTGTCAGTGTTGGTCCAGGTAGCTGCCTTCGCCATGGATGTTCCTCCTGATCTCTACGCATTTCACTGCTACACCAGGAATTCCGCTACCCTCTACCACACTCTAGTCGTCCAGTTTCCACTGCAGTTCCCAGGTTGAGCCCAGGGCTTTCACAACAGACTTAAACAACCACCTACGCACGCTTTACGCCCAGTAATTCCGAGTAACGCTTGCACCCTTCGTATTACCGCGGCTGCTGGCAC
HU2.1.Su.S.ais.esp	Sporulating bacteria in LB medium	Hughes	Soybean	2	LB	Bacteria	Proteobacteria	Betaproteobacteria	Burkholderiales	Alcaligenaceae	Achromobacter	Achromobacter denitrificans	100	-	-	+++	++++	TTCGTGCATGAGCGTCAGTGTTATCCCAGGAGGCTGCCTTCGCCATCGGTGTTCCTCCGCATATCTACGCATTTCACTGCTACACGCGGAATTCCACCTCCCTCTGACACACTCTAGCCCGGTAGTTAAAAATGCAGTTCCAAAGTTAAGCTCTGGGATTTCACATCTTTCTTTCCGAACCGCCTGCGCACGCTTTACGCCCAGTAATTCCGATTAACGCTTGCACCCTACGTATTACCGCGGCTGCTGGCAC
HU2.1.Su.S.ais.esp	Sporulating bacteria in LB medium	Hughes	Soybean	2	LB	Bacteria	Actinobacteria	Actinobacteria	Actinomycetales	Corynebacteriaceae	Corynebacterium	Corynebacterium spheniscorum	98.44	+	-	-	-	GCTTTCGCTCTCAGCGTCAGTAACTGCCCAGAGACCTGCCTTCGCCATCGGTGTTCCTCCTGATATCTGCGCATTTCACCGCTACACCAGGAATTCCAGTCTCCCCTACAGTACTCAAGTTATGCCCGTATCGCCTGCACGCCCGGAGTTAAGCCCCGGAATTTCACAGACGACGTGACAAACCACCTACGAGCTCTTTACGCCCAGTAATTCCGGACAACGCTCGCACCCTACGTATTACCGCGCTGCTGGCAC
HU2.1.Su.S.ais.esp	Sporulating bacteria in LB medium	Hughes	Soybean	2	LB	Bacteria	Proteobacteria	Betaproteobacteria	Burkholderiales	Alcaligenaceae	Achromobacter	Achromobacter denitrificans	100	N.D	N.D	N.D	N.D	GCTTTCGTGCATGAGCGTCAGTGTTATCCCAGGAGGCTGCCTTCGCCATCGGTGTTCCTCCGCATATCTACGCATTTCACTGCTACACGCGGAATTCCACCTCCCTCTGACACACTCTAGCCCGGTAGTTAAAAATGCAGTTCCAAAGTTAAGCTCTGGGATTTCACATCTTTCTTTCCGAACCGCCTGCGCACGCTTTACGCCCAGTAATTCCGATTAACGCTTGCACCCTACGTATTACCGCGGCTGCTGGCAC
HU2.1.Su.S.ais.esp	Sporulating bacteria in LB medium	Hughes	Soybean	2	LB	Bacteria	Proteobacteria	Alphaproteobacteria	Rhizobiales	Brucellaceae	Ochrobactrum	Ochrobactrum pseudogrignonense	100	+	++++	-	-	GCTTTCGCACCTCAGCGTCAGTAATGGTCCAGTGAGCCGCCTTCGCCACTGGTGTTCCTCCGAATATCTACGAATTTCACCTCTACACTCGGAATTCCACTCACCTCTACCATACTCAAGACTTCCAGTATCAAAGGCAGTTCCAGAGTTGAGCTCTGGGATTTCACCCCTGACTTAAAAGTCCGCCTACGTGCGCTTTACGCCCAGTAAATCCGAACAACGCTAGCCCCCTTCGTATTACCGCGGCTGCTGGCAC
HU3.1.Su.S.ais.esp	Sporulating bacteria in LB medium	Hughes	Soybean	3	LB	Bacteria	Firmicutes	Bacilli	Bacillales	Bacillaceae	Bacillus	Bacillus megaterium	100	+	+	-	-	TTCGCGCCTCAGCGTCAGTTACAGACCAAAAAGCCGCCTTCGCCACTGGTGTTCCTCCACATCTCTACGCATTTCACCGCTACACGTGGAATTCCGCTTTTCTCTTCTGCACTCAAGTTCCCCAGTTTCCAATGACCCTCCACGGTTGAGCCGTGGGCTTTCACATCAGACTTAAGAAACCGCCTGCGCGCGCTTTACGCCCAATAATTCCGGATAACGCTTGCCACCTACGTATTACCGCGGCTGCTGGCAC
HU3.1.Su.S.ais.esp	Sporulating bacteria in LB medium	Hughes	Soybean	3	LB	Bacteria	Firmicutes	Bacilli	Bacillales	Bacillaceae	Bacillus	Bacillus megaterium	99.61	N.D	N.D	N.D	N.D	CTTTCGCGCCTCAGCGTCAGTTACAGACCAAAAAGCCGCCTTCGCCACTGGTGTTCCTCCACATCTCTACGCATTTCACCGCTACACGTGGAATTCCGCTTTTCTCTTCTGCACTCAAGTTCCCCAGTTTCCAATGACCCTCCACGGTTGAGCCGTGGGCTTTCACATCAGACTTAAGAAACCGCCTGCGCGCGCTTTACGCCCAATAATTCCGGATAACGCTTGCCACCTACGTATTACCGCGGCGGCTGGCAC
HU3.1.Su.S.ais.esp	Sporulating bacteria in LB medium	Hughes	Soybean	3	LB	Bacteria	Proteobacteria	Betaproteobacteria	Burkholderiales	Alcaligenaceae	Alcaligenes	Alcaligenes aquatilis	100	0	0	-	-	CTTTCGTGTCTGAGCGTCAGTATTATCCCAGGGGGCTGCCTTCGCCATCGGTATTCCTCCACATATCTACGCATTTCACTGCTACACGTGGAATTCTACCCCCCTCTGACATACTCTAGCTCGGCAGTTAAAAATGCAGTTCCAAGGTTGAGCCCTGGGATTTCACATCTTTCTTTCCGAACCGCCTACACACGCTTTACGCCCAGTAATTCCGATTAACGCTTGCACCCTACGTATTACCGCGGCTGCTGGCAC
HU3.1.Su.S.ais.esp	Sporulating bacteria in LB medium	Hughes	Soybean	3	LB	Bacteria	Firmicutes	Bacilli	Bacillales	Bacillaceae	Bacillus	Bacillus thuringiensis	95.29	N.D	N.D	N.D	N.D	CTTTCGCGCCTCAGCGTCAGTTACGGACCAGAAAGTCGCCTTCGCCACTGGTGTTCCTCCATATCATCTACGCATTTCACCGCTACACATGGAATTCCACTTTCCTCTTCTGCACTCAAGTCTCCCAGTTTCCAATGACCCTCCACAGTTGAGCCCTGGGCTTTCACCTCAGACTTAAAAAACCACCTGCGCGCGCTTTACGCCCAATAATTCCGAATAACGCTGGCCCCCTACGTATTACCGCGCGGCTGGCA
HU2.1.Su.S.ais.esp	Sporulating bacteria in LB medium	Hughes	Soybean	2	LB	Bacteria	Firmicutes	Bacilli	Bacillales	Bacillaceae	Bacillus	[Brevibacterium] frigoritolerans	98.42	N.D	N.D	N.D	N.D	TTCGCGCTCAGTGTCAGTTACAGACCAGAAAGTCGCCTTCGCCACTGGTGTTCCTCCAAATCTCTACGCATTTCACCGCTACACTTGGAATTCCACTTTCCTCTTCTGCACTCAAGTTCCCCAGTTTCCAATGACCCTCCACGGTTGAGCCGTGGGCTTTCACATCAGACTTAAGGAACCACCTGCGCGCGCTTTACGCCCAATAATTCCGGACAACGCTTGCCACCTACGTATTACCGCGCTGGCTGGCAC
HU2.1.Su.S.ais.esp	Sporulating bacteria in LB medium	Hughes	Soybean	2	LB	Bacteria	Actinobacteria	Actinobacteria	Actinomycetales	Micrococcaceae	Kocuria	Kocuria rhizophila	98.03	N.D	N.D	N.D	N.D	TTTCGCTCATCAGCGTCAGTAACAGCCCAGAGACCTGCCTTCGCCATCGGTGTTCCTCCTGATATCTGCGCATTTCACCGCTACACCAGGAATTCCAGTCTCCCCTACTGCACTCCAGCCTGCCCGTACCCACTGCACACCCGGGGTTGAGCCCCGGGCTTTCACAGCAGACGCGACAAACCGCCTACGAGCTCTTTACGCCCAATAATTCCGGACAACGCTTGCGCCCTACGTATTACCGCGGGTGCTGGCAC
HU2.1.Su.S.ais.esp	Sporulating bacteria in LB medium	Hughes	Soybean	2	LB	Bacteria	Firmicutes	Bacilli	Bacillales	Bacillaceae	Bacillus	Bacillus megaterium	98.85	N.D	N.D	N.D	N.D	CCACGCTTTCGCGCCTCAGCGTCAGTTACAGACCAAAAAGCCGCCTTCGCCACTGGTGTTCCTCCACATCTCTACGCATTTCACCGCTACACGTGGAATTCCGCTTTTCTCTTCTGCACTCAAGTTCCCCAGTTTCCAATGACCCTCCACGGTTGAGCCGTGGGCTTTCACATCAGACTTAAGAAACCGCCTGCGCGCGCTTTACGCCCAATAATTCCGGATAACGCTTGCCACCTACGTATTACCGCGCTGGCTGGCAC
HU2.1.Su.S.ais.esp	Sporulating bacteria in LB medium	Hughes	Soybean	2	LB	Bacteria	Actinobacteria	Actinobacteria	Actinomycetales	Micrococcaceae	Kocuria	Kocuria rhizophila	98.46	+	-	-	-	CATGCTTTCGCTCTCAGCGTCAGTAACAGCCCAGAGACCTGCCTTCGCCATCGGTGTTCCTCCTGATATCTGCGCATTTCACCGCTACACCAGGAATTCCAGTCTCCCCTACTGCACTCCAGCCTGCCCGTACCCACTGCACACCCGGGGTTGAGCCCCGGGCTTTCACAGCAGACGCGACAAACCGCCTACGAGCTCTTTACGCCCAATAATTCCGGACAACGCTTGCGCCCTACGTATTACCGCGGCTGCTGGCAC
HU2.1.Su.S.ais.esp	Sporulating bacteria in LB medium	Hughes	Soybean	2	LB	Bacteria	Firmicutes	Bacilli	Bacillales	Bacillaceae	Bacillus	Bacillus megaterium	100	N.D	N.D	N.D	N.D	TTTCGCGCCTCAGCGTCAGTTACAGACCAAAAAGCCGCCTTCGCCACTGGTGTTCCTCCACATCTCTACGCATTTCACCGCTACACGTGGAATTCCGCTTTTCTCTTCTGCACTCAAGTTCCCCAGTTTCCAATGACCCTCCACGGTTGAGCCGTGGGCTTTCACATCAGACTTAAGAAACCGCCTGCGCGCGCTTTACGCCCAATAATTCCGGATAACGCTTGCCACCTACGTATTACCGCGGCTGCTGGCAC
HU3.1.Su.S.ais.esp	Sporulating bacteria in LB medium	Hughes	Soybean	3	LB	Bacteria	Proteobacteria	Alphaproteobacteria	Rhizobiales	Brucellaceae	Ochrobactrum	Ochrobactrum pseudogrignonense	98.86	N.D	N.D	N.D	N.D	CACGNCTTTCGCACTCAGCGTCAGTAATGGTCCAGTGAGCCGCCTTCGCCACTGGTGTTCCTCCGAATATCTACGAATTTCACCTCTACACTCGGAATTCCACTCACCTCTACCATACTCAAGACTTCCAGTATCAAAGGCAGTTCCAGAGTTGAGCTCTGGGATTTCACCCCTGACTTAAAAGTCCGCCTACGTGCGCTTTACGCCCAGTAAATCCGAACAACGCTAGCCCCCTTCGTATTACCGCGGCTGCTGGCACAAA
HU3.1.Su.S.ais.esp	Sporulating bacteria in LB medium	Hughes	Soybean	3	LB	Bacteria	Proteobacteria	Alphaproteobacteria	Rhizobiales	Brucellaceae	Ochrobactrum	Ochrobactrum pseudogrignonense	99.23	N.D	N.D	N.D	N.D	GCTTTCGCACTCAGCGTCAGTAATGGTCCAGTGAGCCGCCTTCGCCACTGGTGTTCCTCCGAATATCTACGAATTTCACCTCTACACTCGGAATTCCACTCACCTCTACCATACTCAAGACTTCCAGTATCAAAGGCAGTTCCAGAGTTGAGCTCTGGGATTTCACCCCTGACTTAAAAGTCCGCCTACGTGCGCTTTACGCCCAGTAAATCCGAACAACGCTAGCCCCCTTCGTATTACCGCGGCTGCTGGCACAAA
HU3.1.Su.S.ais.esp	Sporulating bacteria in LB medium	Hughes	Soybean	3	LB	Bacteria	Proteobacteria	Alphaproteobacteria	Rhizobiales	Brucellaceae	Ochrobactrum	Ochrobactrum pseudogrignonense	98.86	N.D	N.D	N.D	N.D	CACGNCTTTCGCACTCAGCGTCAGTAATGGTCCAGTGAGCCGCCTTCGCCACTGGTGTTCCTCCGAATATCTACGAATTTCACCTCTACACTCGGAATTCCACTCACCTCTACCATACTCAAGACTTCCAGTATCAAAGGCAGTTCCAGAGTTGAGCTCTGGGATTTCACCCCTGACTTAAAAGTCCGCCTACGTGCGCTTTACGCCCAGTAAATCCGAACAACGCTAGCCCCCTTCGTATTACCGCGGCTGCTGGCACAAA
VS2.0.Su.S.ais.esp	Sporulating bacteria in LB medium	Villa Saboya	Soybean	2	LB	Bacteria	Firmicutes	Bacilli	Bacillales	Bacillaceae	Bacillus	Bacillus pumilus	92	+	-	-	++	TTTCGCTCATCAGCGTCAGTTACAGACCAGAGAGTCGCCTTCGCCACTGGTGTTCCTCCACATCTCTACGCATTTCACCGCTACACGTGGAATTCCACTCTCCTCTTCTGCACTCGAGTTTCCCAGTTTCCAATGACCCTCCCAGGTTGAACCGGGGGCTTTCAACACAAATTGAGAAAGCCGCCCGCCGGGCTTTTAC
VS2.0.Su.S.ais.esp	Sporulating bacteria in LB medium	Villa Saboya	Soybean	2	LB	Bacteria	Firmicutes	Bacilli	Bacillales	Bacillaceae	Bacillus	Bacillus megaterium	100	-	++++	-	-	TTTCGCGCCTCAGCGTCAGTTACAGACCAAAAAGCCGCCTTCGCCACTGGTGTTCCTCCACATCTCTACGCATTTCACCGCTACACGTGGAATTCCGCTTTTCTCTTCTGCACTCAAGTTCCCCAGTTTCCAATGACCCTCCACGGTTGAGCCGTGGGCTTTCACATCAGACTTAAGAAACCGCCTGCGCGCGCTTTACGCCCAATAATTCCGGATAACGCTTGCCACCTACGTATTACCGCGGCTGCTGGCAC
VS2.0.Su.S.ais.esp	Sporulating bacteria in LB medium	Villa Saboya	Soybean	2	LB	Bacteria	Firmicutes	Bacilli	Bacillales	Bacillaceae	Bacillus	Bacillus megaterium	95.24	N.D	N.D	N.D	N.D	TTTCGCGCCTCAGCGTCAGTTACAGACCAAAAAGCCGCCTTCGCCACTGGTGTTCCTCCACATCTCTACACATTTCACCGCTACACGTGGAATTCCGCTTTTCTCTTCTGCACTCAAGTTCCCCAGTTTCCAATGACCCTCCACGGGTGAACCGTGGGGTTTCACCTCCAAATTAAAAAACCGCCTGCG
VS2.0.Su.S.ais.esp	Sporulating bacteria in LB medium	Villa Saboya	Soybean	2	LB	Bacteria	Firmicutes	Bacilli	Bacillales	Paenibacillaceae	Paenibacillus	Paenibacillus lactis	98.82	N.D	N.D	N.D	N.D	GCTTTCGCGCTCAGCGTCAGTTACAGCCCAGAGAGTCGCCTTCGCCACTGGTGTTCCTCCACATATCTACGCATTTCACCGCTACACGTGGAATTCCACTCTCCTCTTCTGCACTCAAGTTCCCCAGTTTCCAGTGCGACCCGAAGTTGAGCCTCGGGTTTAAACACCAGACTTAAAGAACCGCCTGCGCGCGCTTTACGCCCAATAATTCCGGACAACGCTTGCCCCCTACGTATTACCGCGGGTGCTGGCAC
VS2.0.Su.S.ais.esp	Sporulating bacteria in LB medium	Villa Saboya	Soybean	2	LB	Bacteria	Firmicutes	Bacilli	Bacillales	Paenibacillaceae	Paenibacillus	Paenibacillus lactis	99.6	0	+++	-	-	TTCGCGCCTCAGCGTCAGTTACAGCCCAGAGAGTCGCCTTCGCCACTGGTGTTCCTCCACATATCTACGCATTTCACCGCTACACGTGGAATTCCACTCTCCTCTTCTGCACTCAAGTTCCCCAGTTTCCAGTGCGACCCGAAGTTGAGCCTCGGGTTTAAACACCAGACTTAAAGAACCGCCTGCGCGCGCTTTACGCCCAATAATTCCGGACAACGCTTGCCCCCTACGTATTACCGCGGCTGCTGGCAC
VS3.0.Su.S.ais.esp	Sporulating bacteria in LB medium	Villa Saboya	Soybean	3	LB	Bacteria	Firmicutes	Bacilli	Bacillales	Bacillaceae	Bacillus	Bacillus megaterium	98.83	N.D	N.D	N.D	N.D	GCTTTCGCNCTCAGCGTCAGTTACAGACCAAAAAGCCGCCTTCGCCACTGGTGTTCCTCCACATCTCTACGCATTTCACCGCTACACGTGGAATTCCGCTTTTCTCTTCTGCACTCAAGTTCCCCAGTTTCCAATGACCCTCCACGGTTGAGCCGTGGGCTTTCACATCAGACTTAAGAAACCGCCTGCGCGCGCTTTACGCCCAATAATTCCGGATAACGCTTGCCACCTACGTATTACCGCGGCGGCTGGCAC
VS3.0.Su.S.ais.esp	Sporulating bacteria in LB medium	Villa Saboya	Soybean	3	LB	Bacteria	Firmicutes	Bacilli	Bacillales	Bacillaceae	Bacillus	Bacillus megaterium	99.21	N.D	N.D	-	-	TTCGCGCTCAGCGTCAGTTACGGACCAAAAAGCCGCCTTCGCCACTGGTGTTCCTCCACATCTCTACGCATTTCACCGCTACACGTGGAATTCCGCTTTTCTCTTCTGCACTCAAGTTCCCCAGTTTCCAATGACCCTCCACGGTTGAGCCGTGGGCTTTCACATCAGACTTAAGAAACCGCCTGCGCGCGCTTTACGCCCAATAATTCCGGATAACGCTTGCCACCTACGTATTACCGCGGCTGCTGGCAC
VS3.0.Su.S.ais.esp	Sporulating bacteria in LB medium	Villa Saboya	Soybean	3	LB	Bacteria	Firmicutes	Bacilli	Bacillales	Bacillaceae	Lysinibacillus	Lysinibacillus odysseyi	98.82	N.D	N.D	N.D	N.D	TTTCGCGCTCAGCGTCAGTTACAGACCAGAAAGTCGCCTTCGCCACTGGTGTTCCTCCAAATCTCTACGCATTTCACCGCTACACTTGGAATTCCACTTTCCTCTTCTGCACTCAAGTCCCCCAGTTTCCAATGACCCTCCACGGTTGAGCCGTGGGCTTTCACATCAGACTTAAAGGACCGCCTGCGCGCGCTTTACGCCCAATAATTCCGGACAACGCTTGCCACCTACGTATTACCGCGCATGCTGGCAC
VS3.0.Su.S.ais.esp	Sporulating bacteria in LB medium	Villa Saboya	Soybean	3	LB	Bacteria	Firmicutes	Bacilli	Bacillales	Bacillaceae	Bacillus	Bacillus megaterium	99.22	N.D	N.D	N.D	N.D	GCTTTCGCGCTCAGCGTCAGTTACAGACCAAAAAGCCGCCTTCGCCACTGGTGTTCCTCCACATCTCTACGCATTTCACCGCTACACGTGGAATTCCGCTTTTCTCTTCTGCACTCAAGTTCCCCAGTTTCCAATGACCCTCCACGGTTGAGCCGTGGGCTTTCACATCAGACTTAAGAAACCGCCTGCGCGCGCTTTACGCCCAATAATTCCGGATAACGCTTGCCACCTACGTATTACCGCGCTGCTGGCAC
VS2.1.Su.S.ais.esp	Sporulating bacteria in LB medium	Villa Saboya	Soybean	2	LB	Bacteria	Firmicutes	Bacilli	Bacillales	Bacillaceae	Bacillus	Bacillus megaterium	99.61	N.D	N.D	N.D	N.D	GCTTTCGCGCCTCAGCGTCAGTTACAGACCAAAAAGCCGCCTTCGCCACTGGTGTTCCTCCACATCTCTACGCATTTCACCGCTACACGTGGAATTCCGCTTTTCTCTTCTGCACTCAAGTTCCCCAGTTTCCAATGACCCTCCACGGTTGAGCCGTGGGCTTTCACATCAGACTTAAGAAACCGCCTGCGCGCGCTTTACGCCCAATAATTCCGGATAACGCTTGCCACCTACGTATTACCGCGGCGGCTGGCAC
VS2.1.Su.S.ais.esp	Sporulating bacteria in LB medium	Villa Saboya	Soybean	2	LB	Bacteria	Firmicutes	Bacilli	Bacillales	Bacillaceae	Bacillus	Bacillus thuringiensis	98.81	N.D	N.D	N.D	N.D	TTCGCGCTCAGTGTCAGTTACAGACCAGAAAGTCGCCTTCGCCACTGGTGTTCCTCCATATCTCTACGCATTTCACCGCTACACATGGAATTCCACTTTCCTCTTCTGCACTCAAGTCTCCCAGTTTCCAATGACCCTCCACGGTTGAGCCGTGGGCTTTCACATCAGACTTAAGAAACCACCTGCGCGCGCTTTACGCCCAATAATTCCGGATAACGCTTGCCACCTACGTATTACCGCGGTGGCTGGCAC
VS2.1.Su.S.ais.esp	Sporulating bacteria in LB medium	Villa Saboya	Soybean	2	LB	Bacteria	Proteobacteria	Alphaproteobacteria	Rhizobiales	Brucellaceae	Ochrobactrum	Ochrobactrum pseudogrignonense	81.7	N.D	N.D	N.D	N.D	GTCAGTAACGGACCAGGAACCCCCTTTCCCACTGGGGGTCCTCCCAAAATCTACCAATTTTCCTCTTACTCGGAAATTCCTCTCCTCTATCATACTCAAGACTTCCCGAATTAAAGGGAACTCCCGAGGTGAGCTCTGGGATTTCACCCCTGAATTAAAAATCCGCCTACGGGCGCTTTTTTCCCACTAAATCCTAACAACACTGGCCCCCTTCTAATTA
VS2.1.Su.S.ais.esp	Sporulating bacteria in LB medium	Villa Saboya	Soybean	2	LB	Bacteria	Firmicutes	Bacilli	Bacillales	Bacillaceae	Bacillus	Bacillus megaterium	99.21	N.D	N.D	N.D	N.D	TTTCNCGCCTCAGCGTCAGTTACAGACCAAAAAGCCGCCTTCGCCACTGGTGTTCCTCCACATCTCTACGCATTTCACCGCTACACGTGGAATTCCGCTTTTCTCTTCTGCACTCAAGTTCCCCAGTTTCCAATGACCCTCCACGGTTGAGCCGTGGGCTTTCACATCAGACTTAAGAAACCGCCTGCGCGCGCTTTACGCCCAATAATTCCGGATAACGCTTGCCACCTACGTATTACCGCGGCGGCTGGCAC
VS2.1.Su.S.ais.esp	Sporulating bacteria in LB medium	Villa Saboya	Soybean	2	LB	Bacteria	Firmicutes	Bacilli	Bacillales	Bacillaceae	Lysinibacillus	Lysinibacillus sphaericus	99.61	-	++++	++	++	CTTTCGCGCCTCAGTGTCAGTTACAGACCAGATAGTCGCCTTCGCCACTGGTGTTCCTCCAAATCTCTACGCATTTCACCGCTACACTTGGAATTCCACTATCCTCTTCTGCACTCAAGTCTCCCAGTTTCCAATGACCCTCCACGGTTGAGCCGTGGGCTTTCACATCAGACTTAAGAAACCACCTGCGCGCGCTTTACGCCCAATAATTCCGGACAACGCTTGCCACCTACGTATTACCGCGGCTGGCTGGCAC
VS3.1.Su.S.ais.esp	Sporulating bacteria in LB medium	Villa Saboya	Soybean	3	LB	Bacteria	Actinobacteria	Actinobacteria	Actinomycetales	Brevibacteriaceae	Brevibacterium	Brevibacterium oceani	98.84	-	-	-	+	CATGCTTTCGCTCTCAGTGTCAGTTACAGCCCAGAGTCCCGCCTTCGCCACCGGTGTTCCTCCTGATATCTGCGCATTTCACCGCTACACCAGGAATTCCAGACTCCCCTACTGCACTCTAGTCAGCCCGTACCCACTGCCCGCGCAACGTTAAGCGTTGCGTTTCCACAGCAGACGTGACCAACCACCTACGAGCTCTTTACGCCCAATAATTCCGGACAACGCTCGTACCCTACGTATTACCGCGGTGGCTGGCAC
VS3.1.Su.S.ais.esp	Sporulating bacteria in LB medium	Villa Saboya	Soybean	3	LB	Bacteria	Proteobacteria	Betaproteobacteria	Burkholderiales	Alcaligenaceae	Achromobacter	Achromobacter denitrificans	99.61	+	+++	++	++++	TTCGTGCATGAGCGTCAGTGTTATCCCAGGAGGCTGCCTTCGCCATCGGTGTTCCTCCGCATATCTACGCATTTCACTGCTACACGCGGAATTCCACCTCCCTCTGACACACTCTAGCCCGGTAGTTAAAAATGCAGTTCCAAAGTTAAGCTCTGGGATTTCACATCTTTCTTTCCGAACCGCCTGCGCACGCTTTACGCCCAGTAATTCCGATTAACGCTTGCACCCTACGTATTACCGCGGCTGGCTGGCAC
VS3.1.Su.S.ais.esp	Sporulating bacteria in LB medium	Villa Saboya	Soybean	3	LB	Bacteria	Proteobacteria	Betaproteobacteria	Burkholderiales	Alcaligenaceae	Achromobacter	Achromobacter denitrificans	99.21	N.D	N.D	N.D	N.D	TTCGTGCATGAGCGTCAGTGTTATCCCAGGAGGCTGCCTTCGCCATCGGTGTTCCTCCGCATATCTACGCATTTCACTGCTACACGCGGAATTCCACCTCCCTCTGACACACTCTAGCCCGGTAGTTAAAAATGCAGTTCCAAAGTTAAGCTCTGGGATTTCACATCTTTCTTTCCGAACCGCCTGCGCACGCTTTACGCCCAGTAATTCCGATTAACGCTTGCACCCTACGTATTACCGCGCCTGGCTGGCAC
VS3.1.Su.S.ais.esp	Sporulating bacteria in LB medium	Villa Saboya	Soybean	3	LB	Bacteria	Proteobacteria	Betaproteobacteria	Burkholderiales	Alcaligenaceae	Achromobacter	Achromobacter denitrificans	97.68	N.D	N.D	N.D	N.D	TTCGTGCATGAGCGTCAGTGTTATCCCAGGAGGCTGCCTTTCCGCCATCGGTGTTCCCTCCGCATATCTACGCATTTCACTTGCTACACGCGGAATTTCCACCTCCCTCTGACACACTCTAGCCCGGTAGTTAAAAATGCAGTTCCAAAGTTAAGCTCTGGGATTTCACATCTTTCTTTCCGAACCGCCTGCGCACGCTTTACGCCCAGTAATTCCGATTAACGCTTGCACCCTACGTATTACCGCGGCTGGCTGGCAC
VS3.1.Su.S.ais.esp	Sporulating bacteria in LB medium	Villa Saboya	Soybean	3	LB	Bacteria	Actinobacteria	Actinobacteria	Actinomycetales	Brevibacteriaceae	Brevibacterium	Brevibacterium oceani	98.82	N.D	N.D	N.D	N.D	CTTTCGCTCTCAGTGTCAGTTACAGCCCAGAGTCCCGCCTTCGCCACCGGTGTTCCTCCTGATATCTGCGCATTTCACCGCTACACCAGGAATTCCAGACTCCCCTACTGCACTCTAGTCAGCCCGTACCCACTGCCCGCGCAACGTTAAGCGTTGCGTTTCCACAGCAGACGTGACCAACCACCTACGAGCTCTTTACGCCCAATAATTCCGGACAACGCTCGTACCCTACGTATTACCGCGGTGGCTGGCAC
VS2.1.Su.S.ais.esp	Sporulating bacteria in LB medium	Villa Saboya	Soybean	2	LB	Bacteria	Proteobacteria	Alphaproteobacteria	Rhizobiales	Brucellaceae	Ochrobactrum	Ochrobactrum pseudogrignonense	97.63	+	++++	-	-	CGCTTCGCCCTCNGCGTCAGTAATGGTCCAGTGAGCCGCCTTCGCCACTGGTGTTCCTCCGAATATCTACGAATTTCACCTCTACACTCGGAATTCCACTCACCTCTACATACTCAAGACTTCCAGTATCAAAGGCAGTTCCAGAGTTGAGCTCTGGGATTTCACCCCTGACTTAAAAGTCCGCCTACGTGCGCTTTACGCCCAGTAAATCCGAACAACGCTAGCCCCCTTCGTATTACCGGCCTGGCTGGCA
VS2.1.Su.S.ais.esp	Sporulating bacteria in LB medium	Villa Saboya	Soybean	2	LB	Bacteria	Firmicutes	Bacilli	Bacillales	Bacillaceae	Bacillus	Bacillus megaterium	98.79	N.D	N.D	N.D	N.D	CCTCAGCGTCAGTTAAGACCACAAAGCCGCCTTCGCCACTGGTGTTCCTCCACATCTCTACCCATTTCACCGCTACACGTGGAATTCCGCTTTTCTCTTCTGCACTCAAGTTCCCCAGTTTCCAATGACCCTCCACGGTTGAGCCGTGGGCTTTCACATCAGACTTAAGAAACCGCCTGCGCGCGCTTTACGCCCAATAATTCCGGATAACGCTTGCCACCTACGTATTACCGCGGCTGCTGGCACG
VS2.1.Su.S.ais.esp	Sporulating bacteria in LB medium	Villa Saboya	Soybean	2	LB	Bacteria	Firmicutes	Bacilli	Bacillales	Bacillaceae	Bacillus	Bacillus megaterium	98.42	N.D	N.D	N.D	N.D	TTCGCGCNCAGCGTCAGTTAAGACCAAAAAGCCGCCTTCGCCACTGGTGTTCCTCCACATCTCTACGCATTTCACCGCTACACGTGGAATTCCGCTTTTCTCTTCTGCACTCAAGTTCCCCAGTTTCCAATGACCCTCCACGGTTGAGCCGTGGGCTTTCACATCAGACTTAAGAAACCGCCTGCGCGCGCTTTACGCCCAATAATTCCGGATAACGCTTGCCACCTACGTATTACCGCGCTGCTGGCAC
VS2.1.Su.S.ais.esp	Sporulating bacteria in LB medium	Villa Saboya	Soybean	2	LB	Bacteria	Firmicutes	Bacilli	Bacillales	Bacillaceae	Bacillus	Bacillus megaterium	99.22	N.D	N.D	N.D	N.D	CTTTCGCGCCTCAGCGTCAGTTACAGACCAAAAAGCCGCCTTCGCCACTGGTGTTCCTCCACATCTCTACGCATTTCACCGCTACACGTGGAATTCCGCTTTTCTCTTCTGCACTCAAGTTCCCCAGTTTCCAATGACCCTCCACGGTTGAGCCGTGGGCTTTCACATCAGACTTAAGAAACCGCCTGCGCGCGCTTTACGCCCAATAATTCCGGATAACGCTTGCCACCTACGTATTACCGCGGGGGCTGGCAC
VS3.1.Su.S.ais.esp	Sporulating bacteria in LB medium	Villa Saboya	Soybean	3	LB	Bacteria	Firmicutes	Bacilli	Bacillales	Bacillaceae	Bacillus	Bacillus megaterium	99.22	N.D	N.D	N.D	N.D	GCTTTCGCGCTCAGCGTCAGTTACAGACCAAAAAGCCGCCTTCGCCACTGGTGTTCCTCCACATCTCTACGCATTTCACCGCTACACGTGGAATTCCGCTTTTCTCTTCTGCACTCAAGTTCCCCAGTTTCCAATGACCCTCCACGGTTGAGCCGTGGGCTTTCACATCAGACTTAAGAAACCGCCTGCGCGCGCTTTACGCCCAATAATTCCGGATAACGCTTGCCACCTACGTATTACCGCGGCGGCTGGCACG
VS3.1.Su.S.ais.esp	Sporulating bacteria in LB medium	Villa Saboya	Soybean	3	LB	Bacteria	Firmicutes	Bacilli	Bacillales	Bacillaceae	Bacillus	Bacillus megaterium	99.22	N.D	N.D	N.D	N.D	CTTTCGCGCTCAGCGTCAGTTACAGACCAAAAAGCCGCCTTCGCCACTGGTGTTCCTCCACATCTCTACGCATTTCACCGCTACACGTGGAATTCCGCTTTTCTCTTCTGCACTCAAGTTCCCCAGTTTCCAATGACCCTCCACGGTTGAGCCGTGGGCTTTCACATCAGACTTAAGAAACCGCCTGCGCGCGCTTTACGCCCAATAATTCCGGATAACGCTTGCCACCTACGTATTACCGCGGCGGCTGGCAC
VS3.1.Su.S.ais.esp	Sporulating bacteria in LB medium	Villa Saboya	Soybean	3	LB	Bacteria	Firmicutes	Bacilli	Bacillales	Bacillaceae	Bacillus	Bacillus megaterium	96.85	N.D	N.D	N.D	N.D	TTCGCGCCTCAGCGTCAGTTACAGACCAAAAAGCCGCCCTTTCGCCACTGGTGTTCCTCCACATCTCTACGATTTCACCGCTACACGTGGAATTCCGTTTTCTCTTCTGACTCAAGTTCCCCAGTTTCCAATGACCCTCCACGGTTGAGCCGTGGGCTTTCACATCAGACTTAAGAAACCGCCTGCGCGCGCTTTACGCCCAATAATTCCGGATAACGCTTGCCACCTACGTATTACCGCGTGGGCTGGCA
VS3.1.Su.S.ais.esp	Sporulating bacteria in LB medium	Villa Saboya	Soybean	3	LB	Bacteria	Firmicutes	Bacilli	Bacillales	Bacillaceae	Bacillus	Bacillus megaterium	97.63	-	-	-	-	GCTTTCGCGCCTCAGCGTCAGTTACAGACCAAAAAGCCGCCCTTTCCGCCACTGGTGTTCCTCCACATCTCTACGCATTTCACCGCTACACGTGGAATTCCGCTTTTCTCTTCTGCACTCAAGTTCCCCAGTTTCCAATGACCCTCCACGGTTGAGCCGTGGGCTTTCACATCAGAGTTAAGAAACCGCCTGCGCGCGCTTTACGCCCAATAATTCCGGATAACGCTTGCCACCTACGTATTACCGGCGGCTG
VS3.1.Su.S.ais.esp	Sporulating bacteria in LB medium	Villa Saboya	Soybean	3	LB	Bacteria	Firmicutes	Bacilli	Bacillales	Bacillaceae	Bacillus	Bacillus megaterium	98.81	N.D	N.D	N.D	N.D	TTCGCGCCTCAGCGTCAGTTACAGACCAAAAAGCCGCCTTCGCCACTGGTGTTCCTCCACATCTCTACGCATTTCACCGCTACACGTGGAATTCCGCTTTTCTCTTCTGCACTCAAGTTCCCCAGTTTCCAATGACCCTCCACGGTTGAGCCGTGGGCTTTCACATCAGACTTAAGAAACCGCCTGCGCGCGCTTTACGCCCAATAATTCCGGATAACGCTTGCCACCTACGTATTACCGGGCCGGCTGGCA
VS2.1.Su.S.ais.esp	Sporulating bacteria in LB medium	Villa Saboya	Soybean	2	LB	Bacteria	Firmicutes	Bacilli	Bacillales	Bacillaceae	Lysinibacillus	Lysinibacillus odysseyi	99.21	N.D	N.D	N.D	N.D	TTCGCGCTCAGCGTCAGTTACAGACCAGAAAGTCGCCTTCGCCACTGGTGTTCCTCCAAATCTCTACGCATTTCACCGCTACACTTGGAATTCCACTTTCCTCTTCTGCACTCAAGTCCCCCAGTTTCCAATGACCCTCCACGGTTGAGCCGTGGGCTTTCACATCAGACTTAAAGGACCGCCTGCGCGCGCTTTACGCCCAATAATTCCGGACAACGCTTGCCACCTACGTATTACCGCGGCGGCTGGCAC
VS2.1.Su.S.ais.esp	Sporulating bacteria in LB medium	Villa Saboya	Soybean	2	LB	Bacteria	Firmicutes	Bacilli	Bacillales	Bacillaceae	Bacillus	Bacillus megaterium	99.22	N.D	N.D	N.D	N.D	GCTTTCGCGCCTCAGCGTCAGTTACAGACCAAAAAGCCGCCTTCGCCACTGGTGTTCCTCCACATCTCTACGCATTTCACCGCTACACGTGGAATTCCGCTTTTCTCTTCTGCACTCAAGTTCCCCAGTTTCCAATGACCCTCCACGGTTGAGCCGTGGGCTTTCACATCAGACTTAAGAAACCGCCTGCGCGCGCTTTACGCCCAATAATTCCGGATAACGCTTGCCACCTACGTATTACCGCGGTGGCTGGCAC
VS2.1.Su.S.ais.esp	Sporulating bacteria in LB medium	Villa Saboya	Soybean	2	LB	Bacteria	Firmicutes	Bacilli	Bacillales	Bacillaceae	Bacillus	Bacillus acidiceler	100	+	N.D	-	-	TTCGCGCTCAGCGTCAGTTACAGACCAGAAAGTCGCCTTCGCCACTGGTGTTCCTCCAAATCTCTACGCATTTCACCGCTACACTTGGAATTCCACTTTCCTCTTCTGCACTCAAGTTTCCCAGTTTCCAATGACCCTCCCCGGTTGAGCCGGGGGCTTTCACATCAGACTTAAGAAACCGCCTGCGCGCGCTTTACGCCCAATAATTCCGGACAACGCTTGCCACCTACGTATTACCGCGGCTGCTGGCAC
VS3.1.Su.S.ais.esp	Sporulating bacteria in LB medium	Villa Saboya	Soybean	3	LB	Bacteria	Firmicutes	Bacilli	Bacillales	Bacillaceae	Bacillus	Bacillus megaterium	99.61	N.D	N.D	N.D	N.D	CTTTCGCGCCTCAGCGTCAGTTACAGACCAAAAAGCCGCCTTCGCCACTGGTGTTCCTCCACATCTCTACGCATTTCACCGCTACACGTGGAATTCCGCTTTTCTCTTCTGCACTCAAGTTCCCCAGTTTCCAATGACCCTCCACGGTTGAGCCGTGGGCTTTCACATCAGACTTAAGAAACCGCCTGCGCGCGCTTTACGCCCAATAATTCCGGATAACGCTTGCCACCTACGTATTACCGCGGCGGCTGGCAC
VS3.1.Su.S.ais.esp	Sporulating bacteria in LB medium	Villa Saboya	Soybean	3	LB	Bacteria	Firmicutes	Bacilli	Bacillales	Bacillaceae	Bacillus	Bacillus megaterium	99.21	N.D	N.D	N.D	N.D	CGCTTCGCGCCTCAGCGTCAGTTAAGACCAAAAAGCCGCCTTCGCCACTGGTGTTCCTCCACATCTCTACGCATTTCACCGCTACACGTGGAATTCCGCTTTTCTCTTCTGCACTCAAGTTCCCCAGTTTCCAATGACCCTCCACGGTTGAGCCGTGGGCTTTCACATCAGACTTAAGAAACCGCCTGCGCGCGCTTTACGCCCAATAATTCCGGATAACGCTTGCCACCTACGTATTACCGCGGCGGCTGGCAC
VS2.1.Su.S.ais.esp	Sporulating bacteria in LB medium	Villa Saboya	Soybean	2	LB	Bacteria	Firmicutes	Bacilli	Bacillales	Bacillaceae	Bacillus	Bacillus megaterium	96.39	N.D	N.D	N.D	N.D	CGCCTCAGCGTCAGTTTCAGACCAAAAAGCCGCCTTCGCCACTGGTGTCCCCCATCTCTACACATTTCACCGTACACGTGGAATTCCGCTTTTCTCTTCTGCACTCAAGTTCCCCAGTTTCCAATGACCCTCCACGGTTGAGCCGTGGGCTTTCACATCAGACTTAAGAAACCGCCTGCGCGCGCTTTACGCCCAATAATTCCGGATAACGCTTGCCACCTACGTATTACCGCGGCGGCTGGCAC
VS2.1.Su.S.ais.esp	Sporulating bacteria in LB medium	Villa Saboya	Soybean	2	LB	Bacteria	Firmicutes	Bacilli	Bacillales	Bacillaceae	Bacillus	Bacillus megaterium	98.81	N.D	N.D	N.D	N.D	TTCGCGCTCAGCGTCAGTTACAGACCAAAAAGCCGCCTTCGCCACTGGTGTTCCTCCACATCTCTACGCATTTCACCGCTACACGTGGAATTCCGCTTTTCTCTTCTGCACTCAAGTTCCCCAGTTTCCAATGACCCTCCACGGTTGAGCCGTGGGCTTTCACATCAGACTTAAGAAACCGCCTGCGCGCGCTTTACGCCCAATAATTCCGGATAACGCTTGCCACCTACGTATTACCGCGGTGGCTGGCAC
VS2.1.Su.S.ais.esp	Sporulating bacteria in LB medium	Villa Saboya	Soybean	2	LB	Bacteria	Firmicutes	Bacilli	Bacillales	Bacillaceae	Bacillus	Bacillus megaterium	98.83	N.D	N.D	N.D	N.D	GCTTTCGCGCCTCAGCGTCAGTTACAGACCAAAAAGCCGCCTTCGCCACTGGTGTTCCTCCACATCTCTACGCATTTCACCGCTACACGTGGAATTCCGCTTTTCTCTTCTGCACTCAAGTTCCCCAGTTTCCAATGACCCTCCACGGTTGAGCCGTGGGCTTTCACATCAGACTTAAGAAACCGCCTGCGCGCGCTTTACGCCCAATAATTCCGGATAACGCTTGCCACCTACGTATTACCGCGCTGGCTGGCAC
VS2.1.Su.S.ais.esp	Sporulating bacteria in LB medium	Villa Saboya	Soybean	2	LB	Bacteria	Actinobacteria	Actinobacteria	Actinomycetales	Brevibacteriaceae	Brevibacterium	Brevibacterium oceani	94.71	N.D	N.D	N.D	N.D	CATGCTTTTCGCTCCTCAGTGTCAGTTACAGACCAGAGTCCCGCCTTCGCCACCGGGTGTTCCTCCTAGATATCTAGCGCATTTCACCGCTACACCAGGAATTCCAGACTCCCCTACTGCACTCTAGTCACCCCGTACCCACTGACCGCGCAACGTTGAGCGTTGCGTTTTCACATCAGACGTGACAAACCACCTACGAGCTCTTTAC
VS3.1.Su.S.ais.esp	Sporulating bacteria in LB medium	Villa Saboya	Soybean	3	LB	Bacteria	Firmicutes	Bacilli	Bacillales	Bacillaceae	Bacillus	[Brevibacterium] frigoritolerans	100	-	N.D	-	-	TTTCGCGCCTCAGTGTCAGTTACAGACCAGAAAGTCGCCTTCGCCACTGGTGTTCCTCCAAATCTCTACGCATTTCACCGCTACACTTGGAATTCCACTTTCCTCTTCTGCACTCAAGTTCCCCAGTTTCCAATGACCCTCCACGGTTGAGCCGTGGGCTTTCACATCAGACTTAAGGAACCACCTGCGCGCGCTTTACGCCCAATAATTCCGGACAACGCTTGCCACCTACGTATTACCGCGGCTGCTGGCAC
VS3.1.Su.S.ais.esp	Sporulating bacteria in LB medium	Villa Saboya	Soybean	3	LB	Bacteria	Firmicutes	Bacilli	Bacillales	Bacillaceae	Bacillus	Bacillus thuringiensis	99.22	-	N.D	N.D	N.D	CTTTCTCTCCTCAGTGTCAGTTACAGACCAGAAAGTCGCCTTCGCCACTGGTGTTCCTCCATATCTCTACGCATTTCACCGCTACACATGGAATTCCACTTTCCTCTTCTGCACTCAAGTCTCCCAGTTTCCAATGACCCTCCACGGTTGAGCCGTGGGCTTTCACATCAGACTTAAGAAACCACCTGCGCGCGCTTTACGCCCAATAATTCCGGATAACGCTTGCCACCTACGTATTACCGCGGCTGCTGGCAC
VS3.1.Su.S.ais.esp	Sporulating bacteria in LB medium	Villa Saboya	Soybean	3	LB	Bacteria	Firmicutes	Bacilli	Bacillales	Bacillaceae	Bacillus	Bacillus megaterium	77	N.D	N.D	N.D	N.D	CTTTCGCGCCTAGCGTCAGTTACAGAAAAGAGGCGGCCTTTCCCCTGGGGTTTCCCCCCCTTCTCTCCCCTTTTCCCCGCCCCCCGGGAATTCCCCTTTTCCCCTTTTCGCCCCAAGTTCCCCATTTTCCAAAGGCCCCCCACGGGTGAGCCGGGGGTTTTCCCCTCAAAATTAAAAAACCCCCCGCGCGCTTT
VS3.1.Su.S.ais.esp	Sporulating bacteria in LB medium	Villa Saboya	Soybean	3	LB	Bacteria	Firmicutes	Bacilli	Bacillales	Bacillaceae	Bacillus	Bacillus megaterium	99.61	N.D	N.D	N.D	N.D	TTTCGCGCCTCAGCGTCAGTTACAGACCAAAAAGCCGCCTTCGCCACTGGTGTTCCTCCACATCTCTACGCATTTCACCGCTACACGTGGAATTCCGCTTTTCTCTTCTGCACTCAAGTTCCCCAGTTTCCAATGACCCTCCACGGTTGAGCCGTGGGCTTTCACATCAGACTTAAGAAACCGCCTGCGCGCGCTTTACGCCCAATAATTCCGGATAACGCTTGCCACCTACGTATTACCGCGGTTGCTGGCAC
VS3.1.Su.S.ais.esp	Sporulating bacteria in LB medium	Villa Saboya	Soybean	3	LB	Bacteria	Firmicutes	Bacilli	Bacillales	Bacillaceae	Lysinibacillus	Lysinibacillus odysseyi	100	-	N.D	-	-	CTTTCGCGCCTCAGCGTCAGTTACAGACCAGAAAGTCGCCTTCGCCACTGGTGTTCCTCCAAATCTCTACGCATTTCACCGCTACACTTGGAATTCCACTTTCCTCTTCTGCACTCAAGTCCCCCAGTTTCCAATGACCCTCCACGGTTGAGCCGTGGGCTTTCACATCAGACTTAAAGGACCGCCTGCGCGCGCTTTACGCCCAATAATTCCGGACAACGCTTGCCACCTACGTATTACCGCGGCTGCTGGCAC
SA2.0.Su.S.ais.esp	Sporulating bacteria in LB medium	San Agustin	Soybean	2	LB	Bacteria	Actinobacteria	Actinobacteria	Actinomycetales	Tsukamurellaceae	Tsukamurella	Tsukamurella carboxydivorans	99.61	0	N.D	0	-	CTTTCGCTCATCAGCGTCAGTTACTGCCCAGAGACCCGCCTTCGCCACCGGTGTTCCTCCTGATATCTGCGCATTCCACCGCTACACCAGGAATTCCAGTCTCCCCTACAGTACTCAAGTCTGCCCGTATCGCCTGCAGGCCCGAGGTTAAGCCTCGGGTTTTCACAGACGACGTGACAAACCGCCTACGAGCTCTTTACGCCCAGTAAATCCGGACAACGCTCGCACCCTACGTATTACCGCGGCTGCTGGCAC
SA3.0.Su.S.ais.esp	Sporulating bacteria in LB medium	San Agustin	Soybean	3	LB	Bacteria	Firmicutes	Bacilli	Bacillales	Bacillaceae	Bacillus	Bacillus megaterium	99.62	N.D	N.D	N.D	N.D	CACGTCTTTCGCGCCTCAGCGTCAGTTACAGACCAAAAAGCCGCCTTCGCCACTGGTGTTCCTCCACATCTCTACGCATTTCACCGCTACACGTGGAATTCCGCTTTTCTCTTCTGCACTCAAGTTCCCCAGTTTCCAATGACCCTCCACGGTTGAGCCGTGGGCTTTCACATCAGACTTAAGAAACCGCCTGCGCGCGCTTTACGCCCAATAATTCCGGATAACGCTTGCCACCTACGTATTACCGCGGCTGCTGGCAC
SA3.0.Su.S.ais.esp	Sporulating bacteria in LB medium	San Agustin	Soybean	3	LB	Bacteria	Proteobacteria	Betaproteobacteria	Burkholderiales	Alcaligenaceae	Alcaligenes	Alcaligenes aquatilis	88.24	-	N.D	-	-	GCTTTCGTGTCTGAGCGTCAGTATTATCACAGGGGGCTGCCTTCACCATCGGTATTCCTCCACATATCTACGCATTTCACTGCTACACGTGGAATTCAACCACCCCCTGAACAATCTAGGTTCACAGTTACAAGTGGAGCTCCCAGGTTGAGACCTGGGGTTTTACATC
SA3.0.Su.S.ais.esp	Sporulating bacteria in LB medium	San Agustin	Soybean	3	LB	Bacteria	Firmicutes	Bacilli	Bacillales	Bacillaceae	Bacillus	Bacillus herbersteinensis	82.26	-	N.D	-	-	GTCAGTAACAGAAAGCAGAGAGGCCTCTCACCCTGTGTGTTCCTCCCCCTCTCTCCGCCTTTCTCCGCTACACCTGGAATTCCCCTTTCCTCTTCTGCACTCAAGATCTCCCGTTTTTACTGAGCCCCCACGGTTGAGCCGCGGGGTTTCTCACCAGACATAAAAAACCCCCCGCGCGCCCTT
SA3.0.Su.S.ais.esp	Sporulating bacteria in LB medium	San Agustin	Soybean	3	LB	Bacteria	Proteobacteria	Alphaproteobacteria	Rhizobiales	Brucellaceae	Ochrobactrum	Ochrobactrum pseudogrignonense	84.62	+	N.D	-	-	CTCAGCGTCAGTAGTTGGGTCAGGAGCCGCCTTCGCACTGGTGTTCCTCCTAAAATCTACGAATTTCCCGCTCACTAGGAATTCCGCTCTTTATCTACTCTGATTGCAGTATCCACGGCAGTTCCCAGGTGAGCTGTGGGATTTCACCACTGACTTAAAAAACCACCTACGGACGCTTTACACCCAGTAAATCCGAATAACGCTTGCCCCCTTCGTATTACCGCGGCTGCTGGCAC
SA2.1.Su.S.ais.esp	Sporulating bacteria in LB medium	San Agustin	Soybean	2	LB	Bacteria	Firmicutes	Bacilli	Bacillales	Bacillaceae	Bacillus	Bacillus ginsengi	98.82	0	N.D	-	-	CTTTCGCNCNCAGCGTCAGTTACAGACCAGAAAGCCGCCTTCGCCACTGGTGTTCCTCCACATCTCTACGCATTTCACCGCTACACGTGGAATTCCGCTTTCCTCTTCTGCACTCAAGTCCCCCAGTTTCCAATGACCCTCCACGGTTGAGCCGTGGGCTTTCACATCAGACTTAAAGGACCGCCTGCGCGCGCTTTACGCCCAATAATTCCGGACAACGCTTGCCACCTACGTATTACCGCGGCTGCTGGCAC
SA2.1.Su.S.ais.esp	Sporulating bacteria in LB medium	San Agustin	Soybean	2	LB	Bacteria	Firmicutes	Bacilli	Bacillales	Bacillaceae	Bacillus	Bacillus thuringiensis	99.6	-	N.D	-	-	TTCGCGCCTCAGTGTCAGTTACAGACCAGAAAGTCGCCTTCGCCACTGGTGTTCCTCCATATCTCTACGCATTTCACCGCTACACATGGAATTCCACTTTCCTCTTCTGCACTCAAGTCTCCCAGTTTCCAATGACCCTCCACGGTTGAGCCGTGGGCTTTCACATCAGACTTAAGAAACCACCTGCGCGCGCTTTACGCCCAATAATTCCGGATAACGCTTGCCACCTACGTATTACCGCGCTGCTGGCAC
SA2.1.Su.S.ais.esp	Sporulating bacteria in LB medium	San Agustin	Soybean	2	LB	Bacteria	Firmicutes	Bacilli	Bacillales	Bacillaceae	Bacillus	[Brevibacterium] frigoritolerans	99.21	-	-	-	-	TTCGCGCTCAGTGTCAGTTACAGACCAGAAAGTCGCCTTCGCCACTGGTGTTCCTCCAAATCTCTACGCATTTCACCGCTACACTTGGAATTCCACTTTCCTCTTCTGCACTCAAGTTCCCCAGTTTCCAATGACCCTCCACGGTTGAGCCGTGGGCTTTCACATCAGACTTAAAGAACCACCTGCGCGCGCTTTACGCCCAATAATTCCGGACAACGCTTGCCACCTACGTATTACCGCGGCTGCTGGCAC
SA2.1.Su.S.ais.esp	Sporulating bacteria in LB medium	San Agustin	Soybean	2	LB	Bacteria	Firmicutes	Bacilli	Bacillales	Bacillaceae	Bacillus	Bacillus megaterium	99.22	N.D	N.D	N.D	N.D	GCTTTCGCGCCTCAGCGTCAGTTACAGACCAAAAAGCCGCCTTCGCCACTGGTGTTCCTCCACATCTCTACGCATTTCACCGCTACACGTGGAATTCCGCTTTTCTCTTCTGCACTCAAGTTCCCCAGTTTCCAATGACCCTCCACGGTTGAGCCGTGGGCTTTCACATCAGACTTAAGAAACCGCCTGCGCGCGCTTTACGCCCAATAATTCCGGATAACGCTTGCCACCTACGTATTACCGCGGTGGCTGGCA
SA2.1.Su.S.ais.esp	Sporulating bacteria in LB medium	San Agustin	Soybean	2	LB	Bacteria	Firmicutes	Bacilli	Bacillales	Bacillaceae	Bacillus	Bacillus thuringiensis	99.61	N.D	N.D	N.D	N.D	TTCGCGCCTCAGTGTCAGTTACAGACCAGAAAGTCGCCTTCGCCACTGGTGTTCCTCCATATCTCTACGCATTTCACCGCTACACATGGAATTCCACTTTCCTCTTCTGCACTCAAGTCTCCCAGTTTCCAATGACCCTCCACGGTTGAGCCGTGGGCTTTCACATCAGACTTAAGAAACCACCTGCGCGCGCTTTACGCCCAATAATTCCGGATAACGCTTGCCACCTACGTATTACCGCGGCTGGCTGGCAC
SA3.1.Su.S.ais.esp	Sporulating bacteria in LB medium	San Agustin	Soybean	3	LB	Bacteria	Firmicutes	Bacilli	Bacillales	Bacillaceae	Bacillus	Bacillus megaterium	98.06	N.D	N.D	N.D	N.D	GCTTTCGCGCCTCAGCGTCAGTTACAGACCAAAAAGCCGCCTTTCCGCCACTGGTGTTCCCTCCACATCTCTACGCATTTCACCGCTACACGTGGAATTCCGCTTTTCTCTTCTGCACTCAAGTTCCCCAGTTTCCAATGACCCTCCACGGTTGAGCCGTGGGCTTTCACATCAGACTTAAGAAACCGCCTGCGCGCGCTTTACGCCCAATAATTCCGGATAACGCTTGCCACCTACGTATTACCGCGGTGGCTGGCA
SA3.1.Su.S.ais.esp	Sporulating bacteria in LB medium	San Agustin	Soybean	3	LB	Bacteria	Firmicutes	Bacilli	Bacillales	Bacillaceae	Bacillus	Bacillus thuringiensis	99.22	N.D	N.D	N.D	N.D	GCTTTCGCGCCTCAGTGTCAGTTACAGACCAGAAAGTCGCCTTCGCCACTGGTGTTCCTCCATATCTCTACGCATTTCACCGCTACACATGGAATTCCACTTTCCTCTTCTGCACTCAAGTCTCCCAGTTTCCAATGACCCTCCACGGTTGAGCCGTGGGCTTTCACATCAGACTTAAGAAACCACCTGCGCGCGCTTTACGCCCAATAATTCCGGATAACGCTTGCCACCTACGTATTACCGGGCTGGCTGGCA
SA3.1.Su.S.ais.esp	Sporulating bacteria in LB medium	San Agustin	Soybean	3	LB	Bacteria	Firmicutes	Bacilli	Bacillales	Bacillaceae	Bacillus	Bacillus thuringiensis	99.22	N.D	N.D	N.D	N.D	GCTTTCGCGCCTCAGTGTCAGTTACAGACCAGAAAGTCGCCTTCGCCACTGGTGTTCCTCCATATCTCTACGCATTTCACCGCTACACATGGAATTCCACTTTCCTCTTCTGCACTCAAGTCTCCCAGTTTCCAATGACCCTCCACGGTTGAGCCGTGGGCTTTCACATCAGACTTAAGAAACCACCTGCGCGCGCTTTACGCCCAATAATTCCGGATAACGCTTGCCACCTACGTATTACCGCGGTGGCTGGCA
SA2.1.Su.S.ais.esp	Sporulating bacteria in LB medium	San Agustin	Soybean	2	LB	Bacteria	Firmicutes	Bacilli	Bacillales	Bacillaceae	Bacillus	Bacillus megaterium	99.22	N.D	N.D	N.D	N.D	GCTTTCGCGCCTCAGCGTCAGTTACAGACCAAAAAGCCGCCTTCGCCACTGGTGTTCCTCCACATCTCTACGCATTTCACCGCTACACGTGGAATTCCGCTTTTCTCTTCTGCACTCAAGTTCCCCAGTTTCCAATGACCCTCCACGGTTGAGCCGTGGGCTTTCACATCAGACTTAAGAAACCGCCTGCGCGCGCTTTACGCCCAATAATTCCGGATAACGCTTGCCACCTACGTATTACCGCGGTGGCTGGCAC
SA2.1.Su.S.ais.esp	Sporulating bacteria in LB medium	San Agustin	Soybean	2	LB	Bacteria	Firmicutes	Bacilli	Bacillales	Bacillaceae	Terribacillus	Terribacillus saccharophilus	98.44	0	-	-	-	GCTTTCGCTCTCAGCGTCAGTTACAGACCAGAGAGTCGCCTTCGCCACTGGTGTTCCTCCACATATCTACGCATTTCACCGCTACACGTGGAATTCCACTCTCCTCTTCTGCACTCAAGTTCCCCAGTTTCCAATGACCCTCCACAGTTGAGCTGTGGGCTTTCACATCAGACTTAAGAAACCGCCTACGAGCCCTTTACGCCCAATAATTCCGGACAACGCTTGCCCCCTACGTATTACCGCGGTGACTGGCAC
SA2.1.Su.S.ais.esp	Sporulating bacteria in LB medium	San Agustin	Soybean	2	LB	Bacteria	Firmicutes	Bacilli	Bacillales	Bacillaceae	Bacillus	Bacillus thuringiensis	90.15	N.D	N.D	N.D	N.D	CGCTTTCGCGCTCAGTGTCAGTTACAGACCAGAAAGTCGCCTTCGCCACTGGTGTTCCTCCATATCTCTACTTATTTCCCCGCTACAGATGTAATTCTTCTTTCCTCTTCTGTGCTCAATTTTCCCATTTT
SA3.1.Su.S.ais.esp	Sporulating bacteria in LB medium	San Agustin	Soybean	3	LB	Bacteria	Firmicutes	Bacilli	Bacillales	Bacillaceae	Bacillus	Bacillus megaterium	99.61	N.D	N.D	N.D	N.D	GCTTTCGCGCTCAGCGTCAGTTACAGACCAAAAAGCCGCCTTCGCCACTGGTGTTCCTCCACATCTCTACGCATTTCACCGCTACACGTGGAATTCCGCTTTTCTCTTCTGCACTCAAGTTCCCCAGTTTCCAATGACCCTCCACGGTTGAGCCGTGGGCTTTCACATCAGACTTAAGAAACCGCCTGCGCGCGCTTTACGCCCAATAATTCCGGATAACGCTTGCCACCTACGTATTACCGCGGCTGCTGGCAC
SA3.1.Su.S.ais.esp	Sporulating bacteria in LB medium	San Agustin	Soybean	3	LB	Bacteria	Actinobacteria	Actinobacteria	Actinomycetales	Streptomycetaceae	Streptomyces	Streptomyces avermitilis	96.85	N.D	N.D	N.D	N.D	TTTNGCTCTTCAGCGTGATTAATGGACCAAAGATCCGCCTTCGCCACCGGTGTTCCTCCTGATATCTGCGCATTTCACCGCTACACCAGGAATTCCGATCTCCCCTACCACACTCTAGCTAGCCCGTATCGAATGCACACCCGGGGTTAAGCCCCGGGCTTTCACACCCGACGTGACAAGCCGCCTACGAGCTCTTTACGCCCAATAATTCCGGACAACGCTTGCCCCCTACGTATTACCGCGGCTGCTGGCAC
SA3.1.Su.S.ais.esp	Sporulating bacteria in LB medium	San Agustin	Soybean	3	LB	Bacteria	Firmicutes	Bacilli	Bacillales	Bacillaceae	Bacillus	Bacillus megaterium	75	N.D	N.D	N.D	N.D	GTCAGTTTANACCAAAAGACGCCTTCTCCCTGGTGTTCCTCCCCTCTCTACGCATTTTTCGCTACACGTGGAATTTTTTTTTTTTTTTTTGTTCCGTTCTCAGTTTTTTTGACCCTCCTCGTTGAAGATGGGGGGCATTTCATACTTAAAAAACCACCTGCGCGGCTTTTTCCCCCAATTCCGGATAACGCTTGCCACCTACCTATTA
SA2.1.Su.S.ais.esp	Sporulating bacteria in LB medium	San Agustin	Soybean	2	LB	Bacteria	Firmicutes	Bacilli	Bacillales	Bacillaceae	Bacillus	Bacillus megaterium	91.36	+	++	-	-	GCTTTCGCGCCTCAGCGTCAGTTAAAACAAAAAAGCCGCCTCCCCCCGGGGGTCCTCCCCTCTCTACCCATTTCACCGCTACACATGGAATTCCACTTTTCTCTTCTGCACTCAAGTTTCCCAGTTTCCAATGACCCTCCACGGTTGAGCCGTGGGCTTTCACATCAAACTTAATAAAACACCTGCGCGCGCTTTACGCCCAATAATTCCTGATAACGCTTGCCACCTACGTATTACCGGCGG
SA2.1.Su.S.ais.esp	Sporulating bacteria in LB medium	San Agustin	Soybean	2	LB	Bacteria	Firmicutes	Bacilli	Bacillales	Bacillaceae	Bacillus	Bacillus thuringiensis	98.82	N.D	N.D	N.D	N.D	CGCTTCGCGCNCAGTGTCAGTTACAGACCAGAAAGTCGCCTTCGCCACTGGTGTTCCTCCATATCTCTACGCATTTCACCGCTACACATGGAATTCCACTTTCCTCTTCTGCACTCAAGTCTCCCAGTTTCCAATGACCCTCCACGGTTGAGCCGTGGGCTTTCACATCAGACTTAAGAAACCACCTGCGCGCGCTTTACGCCCAATAATTCCGGATAACGCTTGCCACCTACGTATTACCGCGGCTGGCTGGCAC
SA2.1.Su.S.ais.esp	Sporulating bacteria in LB medium	San Agustin	Soybean	2	LB	Bacteria	Firmicutes	Bacilli	Bacillales	Bacillaceae	Bacillus	Bacillus thuringiensis	99.6	N.D	N.D	N.D	N.D	TTCGCGCTCAGTGTCAGTTACAGACCAGAAAGTCGCCTTCGCCACTGGTGTTCCTCCATATCTCTACGCATTTCACCGCTACACATGGAATTCCACTTTCCTCTTCTGCACTCAAGTCTCCCAGTTTCCAATGACCCTCCACGGTTGAGCCGTGGGCTTTCACATCAGACTTAAGAAACCACCTGCGCGCGCTTTACGCCCAATAATTCCGGATAACGCTTGCCACCTACGTATTACCGCGGCTGCTGGCAC
SA2.1.Su.S.ais.esp	Sporulating bacteria in LB medium	San Agustin	Soybean	2	LB	Bacteria	Firmicutes	Bacilli	Bacillales	Bacillaceae	Bacillus	Bacillus thuringiensis	75	N.D	N.D	N.D	N.D	GGTTGATCCGCGTTGTTTTTCATCACACTTAATAAACAACCCGCGCGCGCTCTTTCCCCCCATATTTTCCATAACGCTTGCGCCCCCCTTATTTCCGCG
SA3.1.Su.S.ais.esp	Sporulating bacteria in LB medium	San Agustin	Soybean	3	LB	Bacteria	Firmicutes	Bacilli	Bacillales	Bacillaceae	Bacillus	Bacillus thuringiensis	99.6	N.D	N.D	N.D	N.D	TTCGCGCCTCAGTGTCAGTTACAGACCAGAAAGTCGCCTTCGCAACTGGTGTTCCTCCATATCTCTACGCATTTCACCGCTACACATGGAATTCCACTTTCCTCTTCTGCACTCAAGTCTCCCAGTTTCCAATGACCCTCCACGGTTGAGCCGTGGGCTTTCACATCAGACTTAAGAAACCACCTGCGCGCGCTTTACGCCCAATAATTCCGGATAACGCTTGCCACCTACGTATTACCGCGGCTGCTGGCAC
SA3.1.Su.S.ais.esp	Sporulating bacteria in LB medium	San Agustin	Soybean	3	LB	Bacteria	Firmicutes	Bacilli	Bacillales	Bacillaceae	Bacillus	Bacillus megaterium	97.86	N.D	N.D	N.D	N.D	AGCGTCTGTTACAGACCAAAAGCCGCCTCTCGCCACTGGTGTTCCTCCACATCTCTACGCATTTCACCGCTACACGTGGAATTCCGCTTTTCTCTTCTGCACTCAAGTTCCCCAGTTTCCAATGACCCTCCACGGTTGAGCCGTGGGCTTTCACATCAGACTTAAAAAACCGCCTGCGCGCGCTTTACGCCCAATAATTCCAGATAACGCTTGCCACCTACGTATTACCGCGG
SA3.1.Su.S.ais.esp	Sporulating bacteria in LB medium	San Agustin	Soybean	3	LB	Bacteria	Firmicutes	Bacilli	Bacillales	Bacillaceae	Bacillus	[Brevibacterium] frigoritolerans	99.21	N.D	N.D	N.D	N.D	TTCGCGCTCAGTGTCAGTTACAGACCAGAAAGTCGCCTTCGCCACTGGTGTTCCTCCAAATCTCTACGCATTTCACCGCTACACTTGGAATTCCACTTTCCTCTTCTGCACTCAAGTTCCCCAGTTTCCAATGACCCTCCACGGTTGAGCCGTGGGCTTTCACATCAGACTTAAGGAACCACCTGCGCGCGCTTTACGCCCAATAATTCCGGACAACGCTTGCCACCTACGTATTACCGCGCTGCTGGCAC
SA2.1.Su.S.ais.esp	Sporulating bacteria in LB medium	San Agustin	Soybean	2	LB	Bacteria	Firmicutes	Bacilli	Bacillales	Bacillaceae	Bacillus	Bacillus megaterium	95.51	N.D	N.D	N.D	N.D	CTTTCTCGCCTCCGCGTCAGTTACAGACCAAAAAGCCGCCCTCCCCACTGGTGTTCCTCCACATCTCTACACATTTCAGCGCTACACGTGGAATTCCGCTTTTCTCTTCTGCACTCAAGTTCCCCAGTTTCCAATGACCCTCCACGGGTGAGCCGTGGGCTTTCACATCACACTTAAAAAACCGCCTGCGCGCGCTTTACCCCCAATAATTCCAGATAACGCTTGCCACCTACGTATTACCGCGG
SA3.1.Su.S.ais.esp	Sporulating bacteria in LB medium	San Agustin	Soybean	3	LB	Bacteria	Firmicutes	Bacilli	Bacillales	Bacillaceae	Bacillus	Bacillus siralis	76.47	0	0	-	-	GCGTCGTTACAGACCAAAACCCGCCCTCCCCCGTGGTGTTCCTCCATCTCTCCCACATTCGCGCTACACGTGGAACTCCTCTTCTCTCCTGTACCAATGCCCCCCATTTTCAAGAGCCCCCCCACGGGAGACCCGTGGTTTTTCACATCACATTTAAAAAACCGCCCGCGCGCGCTTCACCCCATATATTTTCCATAAAACGCGTGCCACATAC
SA3.1.Su.S.ais.esp	Sporulating bacteria in LB medium	San Agustin	Soybean	3	LB	Bacteria	Proteobacteria	Betaproteobacteria	Burkholderiales	Alcaligenaceae	Achromobacter	Achromobacter denitrificans	90.35	-	-	++	++++	ACGCTTCGTGATGAGCGTCAGTGTTATCCCAGGAGGCTGCCTTCGCCATCGGTGTTCCTCCGCATATCTACGCATTTCACTGCTACACGCGGAATTCCACCTCCCTCTGACACACTCTAGCCCGGTTTTTAAAAATGCCGTTCCAAAGTTAAGCTCTGGGATTTCATCACTTTCAATCCGAACCGCCTGCGCACGCTTTACGCCCAAAATCTAGAAAAAGCGCGCGCCCCCTACGTTTTACGGCGCCTGCTAGCAC
SA3.1.Su.S.ais.esp	Sporulating bacteria in LB medium	San Agustin	Soybean	3	LB	Bacteria	Firmicutes	Bacilli	Bacillales	Bacillaceae	Bacillus	Bacillus ginsengi	77.25	N.D	N.D	N.D	N.D	AGCGTCAGTAATAAAAAGAGGGCCCCTCTCGCAAGGGGTGCTTCTCCGATCTCACAATTCTGCGCTCACATAGAATTCTTCTTTCTTTTCTGCCTCAAGCCCCGAGATTCCAATGACCCTCCACTGTTGAGCCGGGGGCTTCAAATCACAATTAAAGGACCGCCCGCGCGCGTTTTATCCCTAATAATTCAAGAAAACGCTTGCCTCCTATTTATTACGGCGG
SA3.1.Su.S.ais.esp	Sporulating bacteria in LB medium	San Agustin	Soybean	3	LB	Bacteria	Firmicutes	Bacilli	Bacillales	Bacillaceae	Bacillus	Bacillus megaterium	100	-	++	-	-	TTTCGCGCCTCAGCGTCAGTTACAGACCAAAAAGCCGCCTTCGCCACTGGTGTTCCTCCACATCTCTACGCATTTCACCGCTACACGTGGAATTCCGCTTTTCTCTTCTGCACTCAAGTTCCCCAGTTTCCAATGACCCTCCACGGTTGAGCCGTGGGCTTTCACATCAGACTTAAGAAACCGCCTGCGCGCGCTTTACGCCCAATAATTCCGGATAACGCTTGCCACCTACGTATTACCGCGGCTGCTGGCAC
SA3.1.Su.S.ais.esp	Sporulating bacteria in LB medium	San Agustin	Soybean	3	LB	Bacteria	Actinobacteria	Actinobacteria	Actinomycetales	Brevibacteriaceae	Brevibacterium	Brevibacterium oceani	98.46	-	-	++	-	CATGCNTCGCTCTCAGTGTCAGTTACAGCCCAGAGTCCCGCCTTCGCCACCGGTGTTCCTCCTGATATCTGCGCATTTCACCGCTACACCAGGAATTCCAGACTCCCCTACTGCACTCTAGTCAGCCCGTACCCACTGCCCGCGCAACGTTAAGCGTTGCGTTTCCACAGCAGACGTGACCAACCACCTACGAGCTCTTTACGCCCAATAATTCCGGACAACGCTCGTACCCTACGTATTACCGCGGCTGGCTGGCAC
CA2.0.Su.S.ais.esp	Sporulating bacteria in LB medium	Carmen de Areco	Soybean	2	LB	Bacteria	Firmicutes	Bacilli	Bacillales	Bacillaceae	Bacillus	Bacillus megaterium	98.43	N.D	N.D	N.D	N.D	TTTCGCGCTCAGCGTCAGTTACAGACCAAAAAGCCGCCTTCGCCACTGGTGTTCCTCCACATCTCTACGCATTTCACCGCTACACGTGGAATTCCGCTTTTCTCTTCTGCACTCAAGTTCCCCAGTTTCCAATGACCCTCCACGGTTGAGCCGTGGGCTTTCACATCAGACTTAAGAAACCGCCTGCGCGCGCTTTACGCCCAATAATTCCGGATAACGCTTGCCACCTACGTATTACCGCGCTGGCTGGCAC
CA2.0.Su.S.ais.esp	Sporulating bacteria in LB medium	Carmen de Areco	Soybean	2	LB	Bacteria	Firmicutes	Bacilli	Bacillales	Bacillaceae	Bacillus	Bacillus megaterium	99.61	-	-	-	-	TTTCGCGCTCAGCGTCAGTTACAGACCAAAAAGCCGCCTTCGCCACTGGTGTTCCTCCACATCTCTACGCATTTCACCGCTACACGTGGAATTCCGCTTTTCTCTTCTGCACTCAAGTTCCCCAGTTTCCAATGACCCTCCACGGTTGAGCCGTGGGCTTTCACATCAGACTTAAGAAACCGCCTGCGCGCGCTTTACGCCCAATAATTCCGGATAACGCTTGCCACCTACGTATTACCGCGGCTGCTGGCAC
CA2.0.Su.S.ais.esp	Sporulating bacteria in LB medium	Carmen de Areco	Soybean	2	LB	Bacteria	Firmicutes	Bacilli	Bacillales	Bacillaceae	Bacillus	Bacillus ginsengi	96.75	N.D	N.D	N.D	N.D	CGCCTNNGCGTGAGTTACAGACCAGAAAGCCCCCCTCCCCACTGGTGTTCCTCCACATCTCTACGCATTTCACCGCTACACGTGGAATTCCGCTTTCCTCTTCTGCACTCAAGTCCCCCAGTTTCCAATGACCCTCCACGGTTGAGCCGTGGGCTTTCACATCAAACTTAAAGGACCGCCTGCGCGCGCTTTACGCCCAATAATTCCGGACAACGCTTGCCACCTACGTATTACCGCGGGTGCTGG
CA3.0.Su.S.ais.esp	Sporulating bacteria in LB medium	Carmen de Areco	Soybean	3	LB	Bacteria	Firmicutes	Bacilli	Bacillales	Bacillaceae	Bacillus	Bacillus ginsengi	98.81	N.D	N.D	N.D	N.D	TTCGCGCCTCAGCGTCAGTTACAGACCAGAAAGCCGCCTTCGCCACTGGTGTTCCTCCACATCTCTACGCATTTCACCGCTACACGTGGAATTCCGCTTTCCTCTTCTGCACTCAAGTCCCCCAGTTTCCAATGACCCTCCACGGTTGAGCCGTGGGCTTTCACATCAGACTTAAAGGACCGCCTGCGCGCGCTTTACGCCCAATAATTCCGGACAACGCTTGCCACCTACGTATTACCGCGCTGGCTGGCAC
CA3.0.Su.S.ais.esp	Sporulating bacteria in LB medium	Carmen de Areco	Soybean	3	LB	Bacteria	Proteobacteria	Alphaproteobacteria	Rhizobiales	Rhizobiaceae	Rhizobium	Rhizobium leguminosarum	98.64	-	-	-	-	TTCGCACATCAGCGTCAGTAATGGACCAGTGAGCCGCCTTCGCCACTGGTGTTCCTCCGAATATCTACGAATTTCACCTCTACACTCGGAATTCCACTCACCTCTTCCATACTCCAGATCGACAGTATCAAAGGCAGTTCCAGGGTTGAGCCCTGGGATTTCACCCCTGACTGATCGATCCGCCTACGTGCGCTTTACGCCCAGTAATTCGGAACAGCGC
CA3.0.Su.S.ais.esp	Sporulating bacteria in LB medium	Carmen de Areco	Soybean	3	LB	Bacteria	Actinobacteria	Actinobacteria	Actinomycetales	Brevibacteriaceae	Brevibacterium	Brevibacterium oceani	98.84	N.D	N.D	N.D	N.D	CATGCTTCGCTCTCAGTGTCAGTTACAGCCCAGAGTCCCGCCTTCGCCACCGGTGTTCCTCCTGATATCTGCGCATTTCACCGCTACACCAGGAATTCCAGACTCCCCTACTGCACTCTAGTCAGCCCGTACCCACTGCCCGCGCAACGTTAAGCGTTGCGTTTCCACAGCAGACGTGACCAACCACCTACGAGCTCTTTACGCCCAATAATTCCGGACAACGCTCGTACCCTACGTATTACCGCGCTGCTGGCAC
CA3.0.Su.S.ais.esp	Sporulating bacteria in LB medium	Carmen de Areco	Soybean	3	LB	Bacteria	Firmicutes	Bacilli	Bacillales	Bacillaceae	Bacillus	Bacillus megaterium	87.4	N.D	N.D	N.D	N.D	CTCAGTGTCTTTACAGAAAAAAAGCCCCCTCCCCCCTGGGGTTCCCCCGATTTCTCCCCTTTTCACCCCTCCCCGTGAAATTCCGCTTTTCTCTTCTGCACTCAAGTTCCCCAGTTTCCAAGGACCCTCCACGGTGGAGCCGTGGGCTTTCACATCAAACTTAAAAGAACGCCTGCGCGCGCTTTACGCCCAATAATTCCGGAAAACGCTTGCCACCTACATATTACCGCGGCCTCTGGCAC
CA3.0.Su.S.ais.esp	Sporulating bacteria in LB medium	Carmen de Areco	Soybean	3	LB	Bacteria	Actinobacteria	Actinobacteria	Actinomycetales	Brevibacteriaceae	Brevibacterium	Brevibacterium oceani	99.23	-	-	++	-	CATGCTTTCGCTCTCAGTGTCAGTTACAGCCCAGAGTCCCGCCTTCGCCACCGGTGTTCCTCCTGATATCTGCGCATTTCACCGCTACACCAGGAATTCCAGACTCCCCTACTGCACTCTAGTCAGCCCGTACCCACTGCCCGCGCAACGTTAAGCGTTGCGTTTCCACAGCAGACGTGACCAACCACCTACGAGCTCTTTACGCCCAATAATTCCGGACAACGCTCGTACCCTACGTATTACCGCGGCTGGCTGGCAC
CA2.1.Su.S.ais.esp	Sporulating bacteria in LB medium	Carmen de Areco	Soybean	2	LB	Bacteria	Firmicutes	Bacilli	Bacillales	Bacillaceae	Bacillus	Bacillus megaterium	99.61	N.D	N.D	N.D	N.D	GCTTTCGCGCCTCAGCGTCAGTTACAGACCAAAAAGCCGCCTTCGCCACTGGTGTTCCTCCACATCTCTACGCATTTCACCGCTACACGTGGAATTCCGCTTTTCTCTTCTGCACTCAAGTTCCCCAGTTTCCAATGACCCTCCACGGTTGAGCCGTGGGCTTTCACATCAGACTTAAGAAACCGCCTGCGCGCGCTTTACGCCCAATAATTCCGGATAACGCTTGCCACCTACGTATTACCGCGCTGCTGGCAC
CA2.1.Su.S.ais.esp	Sporulating bacteria in LB medium	Carmen de Areco	Soybean	2	LB	Bacteria	Firmicutes	Bacilli	Bacillales	Bacillaceae	Bacillus	Bacillus acidiceler	100	-	-	0	-	GCTTTCGCGCTCAGCGTCAGTTACAGACCAGAAAGTCGCCTTCGCCACTGGTGTTCCTCCAAATCTCTACGCATTTCACCGCTACACTTGGAATTCCACTTTCCTCTTCTGCACTCAAGTTTCCCAGTTTCCAATGACCCTCCCCGGTTGAGCCGGGGGCTTTCACATCAGACTTAAGAAACCGCCTGCGCGCGCTTTACGCCCAATAATTCCGGACAACGCTTGCCACCTACGTATTACCGCGGCTGCTGGCAC
CA3.1.Su.S.ais.esp	Sporulating bacteria in LB medium	Carmen de Areco	Soybean	3	LB	Bacteria	Firmicutes	Bacilli	Bacillales	Bacillaceae	Bacillus	Bacillus megaterium	87.88	-	-	-	-	GCTACCGTGGATTCCGCTTTTCTCTTCTGACTCAAGTTCCCCATTTTCAAATGACCCTCCACGGTTGACCCGGGTGTTTTCACATCAAACTTAAAAAACCGCCGGCGCGCGCTTTACCCCCAAAAATTCCGGAAAACGCTGGCCCCCTCCATATAACCGCGG
CA3.1.Su.S.ais.esp	Sporulating bacteria in LB medium	Carmen de Areco	Soybean	3	LB	Bacteria	Proteobacteria	Gammaproteobacteria	Xanthomonadales	Xanthomonadaceae	Stenotrophomonas	Stenotrophomonas maltophilia	99.21	N.D	N.D	N.D	N.D	TTCGTGATCAGTGTCAGTGTTGGTCCAGGTAGCTGCCTTCGCCATGGATGTTCCTCCTGATCTCTACGCATTTCACTGCTACACCAGGAATTCCGCTACCCTCTACCACACTCTAGTCGCCCAGTATCCACTGCAGTTCCCAGGTTGAGCCCAGGGCTTTCACAACGGACTTAAACGACCACCTACGCACGCTTTACGCCCAGTAATTCCGAGTAACGCTTGCACCCTTCGTATTACCGCGGCTGCTGGCAC
CA3.1.Su.S.ais.esp	Sporulating bacteria in LB medium	Carmen de Areco	Soybean	3	LB	Bacteria	Proteobacteria	Gammaproteobacteria	Xanthomonadales	Xanthomonadaceae	Stenotrophomonas	Stenotrophomonas maltophilia	99.21	N.D	N.D	N.D	N.D	TTCGTGCTCAGTGTCAGTGTTGGTCCAGGTAGCTGCCTTCGCCATGGATGTTCCTCCTGATCTCTACGCATTTCACTGCTACACCAGGAATTCCGCTACCCTCTACCACACTCTAGTCGCCCAGTATCCACTGCAGTTCCCAGGTTGAGCCCAGGGCTTTCACAACGGACTTAAACGACCACCTACGCACGCTTTACGCCCAGTAATTCCAAGTAACGCTTGCACCCTTCGTATTACCGCGGCTGCTGGCA
CA3.1.Su.S.ais.esp	Sporulating bacteria in LB medium	Carmen de Areco	Soybean	3	LB	Bacteria	Proteobacteria	Gammaproteobacteria	Xanthomonadales	Xanthomonadaceae	Stenotrophomonas	Stenotrophomonas maltophilia	99.61	-	++++	-	-	ACGCTTTCGTGCTCAGTGTCAGTGTTGGTCCAGGTAGCTGCCTTCGCCATGGATGTTCCTCCTGATCTCTACGCATTTCACTGCTACACCAGGAATTCCGCTACCCTCTACCACACTCTAGTCGCCCAGTATCCACTGCAGTTCCCAGGTTGAGCCCAGGGCTTTCACAACGGACTTAAACGACCACCTACGCACGCTTTACGCCCAGTAATTCCGAGTAACGCTTGCACCCTTCGTATTACCGCGGCTGCTGG
CA3.1.Su.S.ais.esp	Sporulating bacteria in LB medium	Carmen de Areco	Soybean	3	LB	Bacteria	Actinobacteria	Actinobacteria	Actinomycetales	Micrococcaceae	Kocuria	Kocuria flava	98.46	-	-	-	-	CATGCTTTCGCTCTCAGCGTCAGTAACAGCCCAGAGACCTGCCTTCGCCATCGGTGTTCCTCCTGATATCTGCGCATTTCACCGCTACACCAGGAATTCCAGTCTCCCCTACTGCACTCTAGCCTGCCCGTACCCACTGCACACCCGGGGTTGAGCCCCGGGCTTTCACAGCAGACGCGACAAACCGCCTACGAGCTCTTTACGCCCAATAATTCCGGACAACGCTTGCGCCCTACGTATTACCGCGGCGGCTGGCAC
CA2.1.Su.S.ais.esp	Sporulating bacteria in LB medium	Carmen de Areco	Soybean	2	LB	Bacteria	Firmicutes	Bacilli	Bacillales	Bacillaceae	Bacillus	Bacillus megaterium	99.22	N.D	N.D	N.D	N.D	GCTTTCGCGCTCAGCGTCAGTTACAGACCAAAAAGCCGCCTTCGCCACTGGTGTTCCTCCACATCTCTACGCATTTCACCGCTACACGTGGAATTCCGCTTTTCTCTTCTGCACTCAAGTTCCCCAGTTTCCAATGACCCTCCACGGTTGAGCCGTGGGCTTTCACATCAGACTTAAGAAACCGCCTGCGCGCGCTTTACGCCCAATAATTCCGGATAACGCTTGCCACCTACGTATTACCGCGCTGCTGGCAC
CA2.1.Su.S.ais.esp	Sporulating bacteria in LB medium	Carmen de Areco	Soybean	2	LB	Bacteria	Firmicutes	Bacilli	Bacillales	Bacillaceae	Bacillus	Bacillus megaterium	99.21	N.D	N.D	N.D	N.D	TTCGCGCTCAGCGTCAGTTACAGACCAAAAAGCCGCCTTCGCCACTGGTGTTCCTCCACATCTCTACGCATTTCACCGCTACACGTGGAATTCCGCTTTTCTCTTCTGCACTCAAGTTCCCCAGTTTCCAATGACCCTCCACGGTTGAGCCGTGGGCTTTCACATCAGACTTAAGAAACCGCCTGCGCGCGCTTTACGCCCAATAATTCCGGATAACGCTTGCCACCTACGTATTACCGCGCTGCTGGCAC
CA2.1.Su.S.ais.esp	Sporulating bacteria in LB medium	Carmen de Areco	Soybean	2	LB	Bacteria	Firmicutes	Bacilli	Bacillales	Bacillaceae	Bacillus	Bacillus ginsengi	99.6	N.D	N.D	N.D	N.D	TTCGCGCCTCAGCGTCAGTTACAGACCAGAAAGCCGCCTTCGCCACTGGTGTTCCTCCACATCTCTACGCATTTCACCGCTACACGTGGAATTCCGCTTTCCTCTTCTGCACTCAAGTCCCCCAGTTTCCAATGACCCTCCACGGTTGAGCCGTGGGCTTTCACATCAGACTTAAAGGACCGCCTGCGCGCGCTTTACGCCCAATAATTCCGGACAACGCTTGCCACCTACGTATTACCGCGCTGCTGGCAC
CA2.1.Su.S.ais.esp	Sporulating bacteria in LB medium	Carmen de Areco	Soybean	2	LB	Bacteria	Firmicutes	Bacilli	Bacillales	Bacillaceae	Bacillus	Bacillus megaterium	98.83	N.D	N.D	N.D	N.D	GCTTTCGCGCCTCAGCGTCAGTTACAGACCAAAAAGCCGCCTTCGCCACTGGTGTTCCTCCACATCTCTACGCATTTCACCGCTACACGTGGAATTCCGCTTTTCTCTTCTGCACTCAAGTTCCCCAGTTTCCAATGACCCTCCACGGTTGAGCCGTGGGCTTTCACATCAGACTTAAGAAACCGCCTGCGCGCGCTTTACGCCCAATAATTCCGGATAACGCTTGCCACCTACGTATTACCGCGCTGGCTGGCAC
CA3.1.Su.S.ais.esp	Sporulating bacteria in LB medium	Carmen de Areco	Soybean	3	LB	Bacteria	Firmicutes	Bacilli	Bacillales	Paenibacillaceae	Paenibacillus	Paenibacillus lactis	99.21	0	-	++	-	GCTTTCGCGCTCAGCGTCAGTTACAGCCCAGAGAGTCGCCTTCGCCACTGGTGTTCCTCCACATATCTACGCATTTCACCGCTACACGTGGAATTCCACTCTCCTCTTCTGCACTCAAGTTCCCCAGTTTCCAGTGCGACCCGAAGTTGAGCCTCGGGTTTAAACACCAGACTTAAAGAACCGCCTGCGCGCGCTTTACGCCCAATAATTCCGGACAACGCTTGCCCCCTACGTATTACCGCGGCTGCTGGC
CA3.1.Su.S.ais.esp	Sporulating bacteria in LB medium	Carmen de Areco	Soybean	3	LB	Bacteria	Firmicutes	Bacilli	Bacillales	Bacillaceae	Bacillus	Bacillus thuringiensis	98.05	N.D	N.D	N.D	N.D	GCTTTCGCGCTCAGTGTCAGTTACAGACCAGAAAGTCGCCTTCGCCACTGGTGTTCCTCCATATCTCTACGCATTTCACCGCTACACATGGAATTCCACTTTCCTCTTCTGCACTCAAGTCTCCCAGTTTCCAATGACCCTCCACGGTTGAGCCGTGGGCTTTCACATCAGACTTAAGAAACCACCTGCGCGCGCTTTACGCCCAATAATTCCGGAAAACGCTTGCCACCTACATATTACCGCGGCGGCTGACAC
CA3.1.Su.S.ais.esp	Sporulating bacteria in LB medium	Carmen de Areco	Soybean	3	LB	Bacteria	Firmicutes	Bacilli	Bacillales	Bacillaceae	Bacillus	Bacillus subtilis	99.61	-	-	++	-	GCTTTCGCTCTCAGCGTCAGTTACAGACCAGAGAGTCGCCTTCGCCACTGGTGTTCCTCCACATCTCTACGCATTTCACCGCTACACGTGGAATTCCACTCTCCTCTTCTGCACTCAAGTTCCCCAGTTTCCAATGACCCTCCCCGGTTGAGCCGGGGGCTTTCACATCAGACTTAAGAAACCGCCTGCGAGCCCTTTACGCCCAATAATTCCGGACAACGCTTGCCACCTACGTATTACCGCGGCTGCTGGCAC
CA3.1.Su.S.ais.esp	Sporulating bacteria in LB medium	Carmen de Areco	Soybean	3	LB	Bacteria	Firmicutes	Bacilli	Bacillales	Bacillaceae	Bacillus	Bacillus megaterium	99.6	N.D	N.D	N.D	N.D	TTCGCGCCTCAGCGTCAGTTACAGACCAAAAAGCCGCCTTCGCCACTGGTGTTCCTCCACATCTCTACGCATTTCACCGCTACACGTGGAATTCCGCTTTTCTCTTCTGCACTCAAGTTCCCCAGTTTCCAATGACCCTCCACGGTTGAGCCGTGGGCTTTCACATCAGACTTAAGAAACCGCCTGCGCGCGCTTTACGCCCAATAATTCCGGATAACGCTTGCCACCTACGTATTACCGCGCTGCTGGCAC
CA3.1.Su.S.ais.esp	Sporulating bacteria in LB medium	Carmen de Areco	Soybean	3	LB	Bacteria	Firmicutes	Bacilli	Bacillales	Bacillaceae	Bacillus	Bacillus megaterium	99.6	N.D	N.D	N.D	N.D	TCCGGAATTATTGGGCGTAAAGCGCGCGCAGGCGGTTTCTTAAGTCTGATGTGAAAGCCCACGGCTCAACCGTGGAGGGTCATTGGAAACTGGGGAACTTGAGTGCAGAAGAGAAAAGCGGAATTCCACGTGTAGCGGTGAAATGCGTAGAGATGTGGAGGAACACCAGTGGCGAAGGCGGCTTTTTGGTCTGTAACTGACGCTGAGGCGCGAAAGCGTGGGGAGCAAACAGGATTAGATACCCCGGTAGTCC
CA2.1.Su.S.ais.esp	Sporulating bacteria in LB medium	Carmen de Areco	Soybean	2	LB	Bacteria	Actinobacteria	Actinobacteria	Actinomycetales	Micrococcaceae	Arthrobacter	Arthrobacter phenanthrenivorans	99.22	0	0	+	-	TTTCGCTCTCAGCGTCAGTTAATGCCCAGAGACCTGCCTTCGCCATCGGTGTTCCTCCTGATATCTGCGCATTTCACCGCTACACCAGGAATTCCAGTCTCCCCTACATCACTCTAGTCTGCCCGTACCCACCGCAGATCCGGAGTTGAGCCCCGGACTTTCACGGCAGACGCGACAAACCGCCTACGAGCTCTTTACGCCCAATAATTCCGGATAACGCTTGCGCCCTACGTATTACCGCGGCTGGCTGGCAC
CA2.1.Su.S.ais.esp	Sporulating bacteria in LB medium	Carmen de Areco	Soybean	2	LB	Bacteria	Firmicutes	Bacilli	Bacillales	Bacillaceae	Bacillus	[Brevibacterium] frigoritolerans	99.21	N.D	N.D	N.D	N.D	TTCGCGCCTCAGTGTCAGTTACAGACCAGAAAGTCGCCTTCGCCACTGGTGTTCCTCCAAATCTCTACGCATTTCACCGCTACACTTGGAATTCCACTTTCCTCTTCTGCACTCAAGTTCCCCAGTTTCCAATGACCCTCCACGGTTGAGCCGTGGGCTTTCACATCAGACTTAAGGAACCACCTGCGCGCGCTTTACGCCCAATAATTCCGGACAACGCTTGCCACCTACGTATTACCGCGGTGGCTGGCAC
CA2.1.Su.S.ais.esp	Sporulating bacteria in LB medium	Carmen de Areco	Soybean	2	LB	Bacteria	Firmicutes	Bacilli	Bacillales	Bacillaceae	Bacillus	Bacillus luciferensis	99.61	+	++++	+	-	GCTTTCGCGCCTCAGCGTCAGTTACAGACCAGAAAGTCGCCTTCGCCACTGGTGTTCCTCCAAATCTCTACGCATTTCACCGCTACACTTGGAATTCCACTTTCCTCTTCTGCACTCAAGTTTCCCAGTTTCCAATGACCCTCCCCGGTTGAGCCGGGGGCTTTCACATCAGACTTAAGAAACCGCCTGCGCGCGCTTTACGCCCAATAATTCCGGACAACGCTTGCCACCTACGTATTACCGCGGCGGCTGGCAC
CA2.1.Su.S.ais.esp	Sporulating bacteria in LB medium	Carmen de Areco	Soybean	2	LB	Bacteria	Firmicutes	Bacilli	Bacillales	Bacillaceae	Bacillus	Bacillus subtilis	97.25	N.D	N.D	N.D	N.D	GCTTTCGCTCTCAGCGTCAGTTACAGACCAGAGAGTCGCCTTCGCCACTGGTGTTCCTCCACATCTCTACGCATTTCACCGCTACACGTGGAATTCCACTCTCCTCTTCTGCACTCAAGTTCCCCAGTTTCCAATGACCCTCCCCGGTTGAGCCGGGGGCTTTCACATCAGACTTAAGAAACCGCCTGCGAGCCCTTTACGCCCAATAATTCCGGAAGCGCTTGCCACCTACCTATTACCCCGGCGGCGGGCA
CA3.1.Su.S.ais.esp	Sporulating bacteria in LB medium	Carmen de Areco	Soybean	3	LB	Bacteria	Actinobacteria	Actinobacteria	Actinomycetales	Micrococcaceae	Arthrobacter	Arthrobacter phenanthrenivorans	97.65	N.D	N.D	N.D	N.D	GCTTTCGCTCTCAGCGTCAGTTAATGCCCAGAGACCTGCCTTCGCCATCGGTGTTCCTCCTGATATCTGCGCATTTCACCGCTACACCAGGAATTCCAGTCTCCCCTACATCACTCTAGTCTGCCCGTACCCACCGCAAATCCGGAGTTGAGCCCCGGACTTTCACGGCAGACGCGACAAACCGCCTACGAGCTCTTTACGCCCAATAATTCCGGATAACGCTGGCGCCCTACGTATTACCGCGCGGGCTGGCA
CA3.1.Su.S.ais.esp	Sporulating bacteria in LB medium	Carmen de Areco	Soybean	3	LB	Bacteria	Firmicutes	Bacilli	Bacillales	Bacillaceae	Bacillus	Bacillus ginsengi	100	0	-	-	-	TTTCGCGCCTCAGCGTCAGTTACAGACCAGAAAGCCGCCTTCGCCACTGGTGTTCCTCCACATCTCTACGCATTTCACCGCTACACGTGGAATTCCGCTTTCCTCTTCTGCACTCAAGTCCCCCAGTTTCCAATGACCCTCCACGGTTGAGCCGTGGGCTTTCACATCAGACTTAAAGGACCGCCTGCGCGCGCTTTACGCCCAATAATTCCGGACAACGCTTGCCACCTACGTATTACCGCGGCTGCTGGCAC
CA2.1.Su.S.ais.esp	Sporulating bacteria in LB medium	Carmen de Areco	Soybean	2	LB	Bacteria	Firmicutes	Bacilli	Bacillales	Bacillaceae	Lysinibacillus	Lysinibacillus odysseyi	100	0	++++	0	-	GCTTTCGCGCCTCAGCGTCAGTTACAGACCAGAAAGTCGCCTTCGCCACTGGTGTTCCTCCAAATCTCTACGCATTTCACCGCTACACTTGGAATTCCACTTTCCTCTTCTGCACTCAAGTCCCCCAGTTTCCAATGACCCTCCACGGTTGAGCCGTGGGCTTTCACATCAGACTTAAAGGACCGCCTGCGCGCGCTTTACGCCCAATAATTCCGGACAACGCTTGCCACCTACGTATTACCGCGGCTGCTGGCAC
CA2.1.Su.S.ais.esp	Sporulating bacteria in LB medium	Carmen de Areco	Soybean	2	LB	Bacteria	Actinobacteria	Actinobacteria	Actinomycetales	Micrococcaceae	Micrococcus	Micrococcus luteus	99.24	N.D	N.D	N.D	N.D	CCTCATGCTTTCGCTCATCAGCGTCAGTTACAGCCCAGAGACCTGCCTTCGCCATCGGTGTTCCTCCTGATATCTGCGCATTCCACCGCTACACCAGGAATTCCAGTCTCCCCTACTGCACTCTAGTCTGCCCGTACCCACCGCAGATCCGGGGTTAAGCCCCGGACTTTCACGACAGACGCGACAAACCGCCTACGAGCTCTTTACGCCCAATAATTCCGGATAACGCTCGCACCCTACGTATTACCGCGGCTGCTGGCAC
CA2.1.Su.S.ais.esp	Sporulating bacteria in LB medium	Carmen de Areco	Soybean	2	LB	Bacteria	Actinobacteria	Actinobacteria	Actinomycetales	Micrococcaceae	Micrococcus	Micrococcus luteus	99.61	0	+	-	-	CATGCTTTCGCTCTCAGCGTCAGTTACAGCCCAGAGACCTGCCTTCGCCATCGGTGTTCCTCCTGATATCTGCGCATTCCACCGCTACACCAGGAATTCCAGTCTCCCCTACTGCACTCTAGTCTGCCCGTACCCACCGCAGATCCGGGGTTAAGCCCCGGACTTTCACGACAGACGCGACAAACCGCCTACGAGCTCTTTACGCCCAATAATTCCGGATAACGCTCGCACCCTACGTATTACCGCGGCTGCTGGCAC
CA3.1.Su.S.ais.esp	Sporulating bacteria in LB medium	Carmen de Areco	Soybean	3	LB	Bacteria	Firmicutes	Bacilli	Bacillales	Bacillaceae	Bacillus	Bacillus thuringiensis	100	-	-	++	-	TTTCGCGCCTCAGTGTCAGTTACAGACCAGAAAGTCGCCTTCGCCACTGGTGTTCCTCCATATCTCTACGCATTTCACCGCTACACATGGAATTCCACTTTCCTCTTCTGCACTCAAGTCTCCCAGTTTCCAATGACCCTCCACGGTTGAGCCGTGGGCTTTCACATCAGACTTAAGAAACCACCTGCGCGCGCTTTACGCCCAATAATTCCGGATAACGCTTGCCACCTACGTATTACCGCGGCTGCTGGCAC
CA3.1.Su.S.ais.esp	Sporulating bacteria in LB medium	Carmen de Areco	Soybean	3	LB	Bacteria	Firmicutes	Bacilli	Bacillales	Bacillaceae	Bacillus	Bacillus thuringiensis	99.21	N.D	N.D	N.D	N.D	TTCGCGCGTCAGTGTCAGTTGCAGACCAGAAAGTCGCCTTCGCCACTGGTGTTCCTCCATATCTCTACGCATTTCACCGCTACACATGGAATTCCACTTTCCTCTTCTGCACTCAAGTCTCCCAGTTTCCAATGACCCTCCACGGTTGAGCCGTGGGCTTTCACATCAGACTTAAGAAACCACCTGCGCGCGCTTTACGCCCAATAATTCCGGATAACGCTTGCCACCTACGTATTACCGCGGCTGCTGGCAC
CA3.1.Su.S.ais.esp	Sporulating bacteria in LB medium	Carmen de Areco	Soybean	3	LB	Bacteria	Firmicutes	Bacilli	Bacillales	Bacillaceae	Bacillus	Bacillus thuringiensis	97.85	N.D	N.D	N.D	N.D	TTTCGCGCCTCAGTGTCAGTTACAGACCAGAAAGTCGCCTTCGCCACTGGTGTTCCTCCATATCTCTACACATTTCACCGCTACACATGGAATTCCACTTTCCTCTTCTGCACTCAAGTCTCCCAGTTTCCGATGACCCTCCACGGGTGAGCCGTGGGCTTTCACATCAGACTTAAGAGACCACCT
CA3.1.Su.S.ais.esp	Sporulating bacteria in LB medium	Carmen de Areco	Soybean	3	LB	Bacteria	Firmicutes	Bacilli	Bacillales	Bacillaceae	Bacillus	Bacillus subtilis	89.21	N.D	N.D	N.D	N.D	CTTTCGCTCATCAGCGTCAGTTACAGACCAGAGAGTCGCCTTCGCCACTGGTGTTCCTCCACATCTCTACGCATTTCACCGCTACACGTGGAATTCCACTCTCCTCTTCTGCACTCAAGTTCCCCAGTTTCCAATGACCCTCCCCGGTTGAACCGGGGGGTTTCGAACCCAAATTTAGAAACCGGCTGGCAGGCCTTTAACGCCAATTAATGCGGAATAACGTTGGCAACCAACTTATTAC
CA3.1.Su.S.ais.esp	Sporulating bacteria in LB medium	Carmen de Areco	Soybean	3	LB	Bacteria	Firmicutes	Bacilli	Bacillales	Bacillaceae	Bacillus	Bacillus megaterium	99.61	N.D	N.D	N.D	N.D	TTTCGCGCATCAGCGTCAGTTACAGACCAAAAAGCCGCCTTCGCCACTGGTGTTCCTCCACATCTCTACGCATTTCACCGCTACACGTGGAATTCCGCTTTTCTCTTCTGCACTCAAGTTCCCCAGTTTCCAATGACCCTCCACGGTTGAGCCGTGGGCTTTCACATCAGACTTAAGAAACCGCCTGCGCGCGCTTTACGCCCAATAATTCCGGATAACGCTTGCCACCTACGTATTACCGCGGCTGCTGGCAC
CH2.0.Su.S.ais.nfb	Medium for nitrogen Fixing Bacteria	Chilibroste	Soybean	2	NFB	Bacteria	Proteobacteria	Betaproteobacteria	Burkholderiales	Alcaligenaceae	Achromobacter	Achromobacter spanius	99.61	N.D	N.D	++	++	CTTTCGTGCTGAGCGTCAGTGTTATCCCAGGAGGCTGCCTTCGCCATCGGTGTTCCTCCGCATATCTACGCATTTCACTGCTACACGCGGAATTCCACCTCCCTCTGACACACTCTAGCTCGGTAGTTAAAAATGCAGTTCCAAAGTTAAGCTCTGGGATTTCACATCTTTCTTTCCGAACCGCCTGCGCACGCTTTACGCCCAGTAATTCCGATTAACGCTTGCACCCTACGTATTACCGCGGCTGCTGGCAC
CH2.0.Su.S.ais.nfb	Medium for nitrogen Fixing Bacteria	Chilibroste	Soybean	2	NFB	Bacteria	Proteobacteria	Gammaproteobacteria	Pseudomonadales	Pseudomonadaceae	Pseudomonas	Pseudomonas putida	99.61	N.D	N.D	N.D	N.D	GCTTTCGCCCTCAGTGTCAGTATCAGTCCAGGTGGTCGCCTTCGCCACTGGTGTTCCTTCCTATATCTACGCATTTCACCGCTACACAGGAAATTCCACCACCCTCTACCGTACTCTAGCTTGCCAGTTTTGGATGCAGTTCCCAGGTTGAGCCCGGGGCTTTCACATCCAACTTAACAAACCACCTACGCGCGCTTTACGCCCAGTAATTCCGATTAACGCTTGCACCCTCTGTATTACCGCGGCTGCTGGCACA
CH2.0.Su.S.ais.nfb	Medium for nitrogen Fixing Bacteria	Chilibroste	Soybean	2	NFB	Bacteria	Proteobacteria	Gammaproteobacteria	Pseudomonadales	Pseudomonadaceae	Pseudomonas	Pseudomonas protegens	99.22	N.D	N.D	N.D	N.D	GCTTTCGACCTCAGTGTCAGTATCAGTCCAGGTGGTCGCCTTCGCCACTGGTGTTCCTTCCTATATCTACGCATTTCACCGCTACACAGGAAATTCCACCACCCTCTACCATACTCTAGCTTGCCAGTTTTGGATGCAGTTCCCAGGTTGAGCCCGGGGCTTTCACATCCGACTTAACAAACCACCTACGCGCGCTTTACGCCCAGTAATTCCGATTAACGCTTGCACCCTCTGTATTACCGCGGCTGCTGGCACA
CH3.0.Su.S.ais.nfb	Medium for nitrogen Fixing Bacteria	Chilibroste	Soybean	3	NFB	Bacteria	Proteobacteria	Gammaproteobacteria	Pseudomonadales	Pseudomonadaceae	Pseudomonas	Pseudomonas protegens	99.61	N.D	N.D	N.D	N.D	GCTTTCGCACTCAGTGTCAGTATCAGTCCAGGTGGTCGCCTTCGCCACTGGTGTTCCTTCCTATATCTACGCATTTCACCGCTACACAGGAAATTCCACCACCCTCTACCATACTCTAGCTTGCCAGTTTTGGATGCAGTTCCCAGGTTGAGCCCGGGGCTTTCACATCCAACTTAACAAACCACCTACGCGCGCTTTACGCCCAGTAATTCCGATTAACGCTTGCACCCTCTGTATTACCGCGGCTGCTGGCACA
CH3.0.Su.S.ais.nfb	Medium for nitrogen Fixing Bacteria	Chilibroste	Soybean	3	NFB	Bacteria	Proteobacteria	Betaproteobacteria	Burkholderiales	Burkholderiaceae	Cupriavidus	Cupriavidus necator	99.22	0	-	+	+	GCTTTCGTGATGAGCGTCAGTGACGTCCCAGGGGGCTGCCTTCGCCATCGGTATTCCTCCACATCTCTACGCATTTCACTGCTACACGTGGAATTCTACCCCCCTCTGACATACTCTAGCCTTGCAGTCACAAGCGCAATTCCCAAGTTGAGCTCGGGGATTTCACGCCTGTCTTACAAAACCGCCTGCGCACGCTTTACGCCCAGTAATTCCGATTAACGCTCGCACCCTACGTATTACCGCGGCTGCTGGCAC
CH3.0.Su.S.ais.nfb	Medium for nitrogen Fixing Bacteria	Chilibroste	Soybean	3	NFB	Bacteria	Proteobacteria	Gammaproteobacteria	Pseudomonadales	Pseudomonadaceae	Pseudomonas	Pseudomonas protegens	100	N.D	N.D	N.D	N.D	GCTTTCGCACCTCAGTGTCAGTATCAGTCCAGGTGGTCGCCTTCGCCACTGGTGTTCCTTCCTATATCTACGCATTTCACCGCTACACAGGAAATTCCACCACCCTCTACCATACTCTAGCTTGCCAGTTTTGGATGCAGTTCCCAGGTTGAGCCCGGGGCTTTCACATCCAACTTAACAAACCACCTACGCGCGCTTTACGCCCAGTAATTCCGATTAACGCTTGCACCCTCTGTATTACCGCGGCTGCTGGCACA
CH2.1.Su.S.ais.nfb	Medium for nitrogen Fixing Bacteria	Chilibroste	Soybean	2	NFB	Bacteria	Proteobacteria	Gammaproteobacteria	Pseudomonadales	Pseudomonadaceae	Pseudomonas	Pseudomonas marincola	89.92	-	-	0	-	CCTCAGCGTCAGTATCTGCCCAGATGGTCGCCTTCGCCATCGGTGTTCCTTCCGATATCTGCGCATTTCACCGCTACACCGGGAATTCCACCCTCCCCTACCGTACTCTAGCTTGCCCGTTTTGGATGCAGTTTCAAAGTTGAGCCCGGAGATTTCACATCCAACTTAACAAACCGCCTACGAGCTCTTTACGCCCAATAATTCCGAATAACGCTTGCGCCCTCTGTATTACCGCGCTGCTGGCACA
CH2.1.Su.S.ais.nfb	Medium for nitrogen Fixing Bacteria	Chilibroste	Soybean	2	NFB	Bacteria	Proteobacteria	Gammaproteobacteria	Pseudomonadales	Pseudomonadaceae	Pseudomonas	Pseudomonas putida	99.22	+	+++	-	++++	CGCTTTCGCACTCAGTGTCAGTATCAGTCCAGGTGGTCGCCTTCGCCACTGGTGTTCCTTCCTATATCTACGCATTTCACCGCTACACAGGAAATTCCACCACCCTCTACCGTACTCTAGCTTGCCAGTTTTGGATGCAGTTCCCAGGTTGAGCCCGGGGCTTTCACATCCAACTTAACAAACCACCTACGCGCGCTTTACGCCCAGTAATTCCGATTAACGCTTGCACCCTCTGTATTACCGCGGCTGGCTGGCAC
CH3.1.Su.S.ais.nfb	Medium for nitrogen Fixing Bacteria	Chilibroste	Soybean	3	NFB	Bacteria	Proteobacteria	Gammaproteobacteria	Pseudomonadales	Pseudomonadaceae	Pseudomonas	Pseudomonas putida	99.61	N.D	N.D	N.D	N.D	GCTTTCGCNCCTCAGTGTCAGTATCAGTCCAGGTGGTCGCCTTCGCCACTGGTGTTCCTTCCTATATCTACGCATTTCACCGCTACACAGGAAATTCCACCACCCTCTACCGTACTCTAGCTTGCCAGTTTTGGATGCAGTTCCCAGGTTGAGCCCGGGGCTTTCACATCCAACTTAACAAACCACCTACGCGCGCTTTACGCCCAGTAATTCCGATTAACGCTTGCACCCTCTGTATTACCGCGGCTGCTGGCAC
CH3.1.Su.S.ais.nfb	Medium for nitrogen Fixing Bacteria	Chilibroste	Soybean	3	NFB	Bacteria	Actinobacteria	Actinobacteria	Actinomycetales	Brevibacteriaceae	Brevibacterium	Brevibacterium oceani	87.4	0	-	++	-	GCTTCCCCTCCCGGTGTAGTTAAGCCCAGAGCCCCCCCTTCGCCAGAGTCCCCTTTGATATCTGCGCATTTCCCGCTACACCAGAAATTCCACACTCCCCTACTGCACTCTAGTCTGCCAGTACACACTGCCCGCGCCACGTTAAGCGTTGTTTTTCCACCGCATATGTGACCAACCACCTACGACCTTTTTACCCCCAATAATTCCGGACAACGCTCGTACCCTACGTATTACCGCGG
CH2.1.Su.S.ais.nfb	Medium for nitrogen Fixing Bacteria	Chilibroste	Soybean	2	NFB	Bacteria	Proteobacteria	Gammaproteobacteria	Pseudomonadales	Pseudomonadaceae	Pseudomonas	Pseudomonas protegens	98.82	+	++	++	-	TTCGCNCTCAGTGTCAGTATCAGTCCAGGTGGTCGCCTTCGCCACTGGTGTTCCTTCCTATATCTACGCATTTCACCGCTACACAGGAAATTCCACCACCCTCTACCATACTCTAGCTTGCCAGTTTTGGATGCAGTTCCCAGGTTGAGCCCGGGGCTTTCACATCCAACTTAACAAACCACCTACGCGCGCTTTACGCCCAGTAATTCCGATTAACGCTTGCACCCTCTGTATTACCGCGGCTGGCTGGCAC
CH2.1.Su.S.ais.nfb	Medium for nitrogen Fixing Bacteria	Chilibroste	Soybean	2	NFB	Bacteria	Proteobacteria	Gammaproteobacteria	Pseudomonadales	Pseudomonadaceae	Pseudomonas	Pseudomonas protegens	99.61	N.D	N.D	N.D	N.D	GCTTTCGCACTCAGTGTCAGTATCAGTCCAGGTGGTCGCCTTCGCCACTGGTGTTCCTTCCTATATCTACGCATTTCACCGCTACACAGGAAATTCCACCACCCTCTACCATACTCTAGCTTGCCAGTTTTGGATGCAGTTCCCAGGTTGAGCCCGGGGCTTTCACATCCAACTTAACAAACCACCTACGCGCGCTTTACGCCCAGTAATTCCGATTAACGCTTGCACCCTCTGTATTACCGCGGCTGCTGGCAC
CH2.1.Su.S.ais.nfb	Medium for nitrogen Fixing Bacteria	Chilibroste	Soybean	2	NFB	Bacteria	Proteobacteria	Gammaproteobacteria	Pseudomonadales	Pseudomonadaceae	Pseudomonas	Pseudomonas protegens	98.83	N.D	N.D	N.D	N.D	GCTTTCGCACTCAGTGTCAGTATCAGGTCCAGGTGGTCGCCTTCGCCACTGGTGTTCCTTCCTATATCTACGCATTTCACCGCTACACAGGAAATTCCACCACCCTCTACCATACTCTAGCTTGCCAGTTTTGGATGCAGTTCCCAGGTTGAGCCCGGGGCTTTCACATCCAACTTAACAAACCACCTACGCGCGCTTTACGCCCAGTAATTCCGATTAACGCTTGCACCCTCTGTATTACCGCGGCTGCTGACAC
CH2.1.Su.S.ais.nfb	Medium for nitrogen Fixing Bacteria	Chilibroste	Soybean	2	NFB	Bacteria	Proteobacteria	Gammaproteobacteria	Pseudomonadales	Pseudomonadaceae	Pseudomonas	Pseudomonas putida	98.83	N.D	N.D	N.D	N.D	GCTTTCGCNCTCAGTGTCAGTATCAGTCCAGGTGGTCGCCTTCGCCACTGGTGTTCCTTCCTATATCTACGCATTTCACCGCTACACAGGAAATTCCACCACCCTCTACCGTACTCTAGCTTGCCAGTTTTGGATGCAGTTCCCAGGTTGAGCCCGGGGCTTTCACATCCAACTTAACAAACCACCTACGCGCGCTTTACGCCCAGTAATTCCGATTAACGCTTGCACCCTCTGTATTACCGCGGTGCTGGCAC
CH3.1.Su.S.ais.nfb	Medium for nitrogen Fixing Bacteria	Chilibroste	Soybean	3	NFB	Bacteria	Proteobacteria	Betaproteobacteria	Burkholderiales	Burkholderiaceae	Burkholderia	Burkholderia lata	99.61	+	-	-	+	GCTTTCGTGCATGAGCGTCAGTATTGGCCCAGGGGGCTGCCTTCGCCATCGGTATTCCTCCACATCTCTACGCATTTCACTGCTACACGTGGAATTCTACCCCCCTCTGCCATACTCTAGCCTGCCAGTCACCAATGCAGTTCCCAGGTTGAGCCCGGGGATTTCACATCGGTCTTAGCAAACCGCCTGCGCACGCTTTACGCCCAGTAATTCCGATTAACGCTCGCACCCTACGTATTACCGCGCCTGCTGGCAC
CH3.1.Su.S.ais.nfb	Medium for nitrogen Fixing Bacteria	Chilibroste	Soybean	3	NFB	Bacteria	Proteobacteria	Gammaproteobacteria	Pseudomonadales	Pseudomonadaceae	Pseudomonas	Pseudomonas putida	92.61	N.D	N.D	N.D	N.D	GCTTTCGCAGCATCAGTGTCAGTATCAGTCCAGGGGGCCGCCTTCGCCACTGGAGTTCCTTCATATATCTACGCATTTCACCGCTACATGGGAAATTCCACCAACCTCTACCGTACTCTAGCTTGCCAGTTTTGGATGCACTTCCAAGGTTGAGCCCGGGGATTTCACCTCCGACTTAACTGACCACCTACGCGCGCTTTACACCCAATAATTCCGAATAACGCTTGCACCCTCTGTATTACCGCGGCTGCTGGCAC
CH2.1.Su.S.ais.nfb	Medium for nitrogen Fixing Bacteria	Chilibroste	Soybean	2	NFB	Bacteria	Bacteroidetes	Sphingobacteriia	Sphingobacteriales	Sphingobacteriaceae	Sphingobacterium	Sphingobacterium thalpophilum	84.89	+	-	-	+	TTAGTGAGCTGCCTTCTCAACCGGAGTTCTCTAATATCTCTGCATTTTACCGCTACATGCCGAATTCCGCCCCCTTCTTATGGATTCAAGCCAATCGTATCAAAGGGCTGCGATGGATGAACCCCCGGATTTTTCCCTGAGTTATAGGGCCGCCCACGCACCCTTTAAACCCAATAATTCCGGATAACGCTCGGATCCTCCGTAGTACCGCGGCGGCTGG
CH2.1.Su.S.ais.nfb	Medium for nitrogen Fixing Bacteria	Chilibroste	Soybean	2	NFB	Bacteria	Proteobacteria	Gammaproteobacteria	Pseudomonadales	Pseudomonadaceae	Pseudomonas	Pseudomonas lutea	72.58	+	-	-	+	CGCATTTCCCGTTAACTGGAACTCCACCTCCACTAGGCCCTCTATTTTGGATTTTAAGGATGCTCCCCAGAGGAGGACCGCGGGTTTTCCACCTACATTTTAAAAAACCACCTACGCGCGCTTTATGCCCAGAAATTCTAATGCTTGCTTGCTCCGTATGTATCGCCGCGGCTGCTGG
CH3.1.Su.S.ais.nfb	Medium for nitrogen Fixing Bacteria	Chilibroste	Soybean	3	NFB	Bacteria	Proteobacteria	Alphaproteobacteria	Rhizobiales	Rhizobiaceae	Agrobacterium	Agrobacterium fabrum	97.66	-	-	-	-	GCTTTCGCACTCAGCGTCAGTATGGACCAGGAGGCCGCCTTCGCCACTGGTGTTCCTCCGAATATCTACGAATTTCACCTCTACACTCGGAATTCCACTTACCTCTTCCATACTCAAGATACCCAGTATCAAAGGCAGTTCCGCAGTTGAGCTGCGGGATTTCACCCCTGACTTAAATATCCGCCTACGTGCGCTTTACGCCCAGTAATTCCGAACAACGCTTGCCCCCTTCGTATTACCGCGCTGCTGGCACAGAA
CH3.1.Su.S.ais.nfb	Medium for nitrogen Fixing Bacteria	Chilibroste	Soybean	3	NFB	Bacteria	Bacteroidetes	Sphingobacteriia	Sphingobacteriales	Sphingobacteriaceae	Sphingobacterium	Sphingobacterium siyangense	99.22	+	-	-	-	CTTTCGTGCTCAGCGTCATACCAGCTTAGTGAGCTGCCTTCGCAATCGGAGTTCTAAGACATATCTATGCATTTCACCGCTACTTGTCTTATTCCGCCCACTTCAAATGGATTCAAGCCCATCAGTATCAAAGGCACTGCGATGGTTGAGCCACCGTATTTCACCCCTGACTTAATAGGCCGCCTACGCACCCTTTAAACCCAATAAATCCGGATAACGCTCGGATCCTCCGTATTACCGCGGCTGCTGGCAC
CH3.1.Su.S.ais.nfb	Medium for nitrogen Fixing Bacteria	Chilibroste	Soybean	3	NFB	Bacteria	Bacteroidetes	Sphingobacteriia	Sphingobacteriales	Sphingobacteriaceae	Sphingobacterium	Sphingobacterium siyangense	95.7	N.D	N.D	N.D	N.D	TTCGTGCATCAGCGTCAGTACTAGGCTCTAGTGAGCTGCCTTCGCAATCGGAGTTCTAACCACATATCTATGCATTTCACCGCTACTTGTCTTATTCCGCCCACTTCAAATGGATTCAAGCCAATCAGTATCAAAGGCACTGCGATGGTTGAGCCCCCGGATTTCACCCCTGACTTAATTGGCCGCCTACGCACCCTTTAAACCCAATAAATCCGAATAACGCTCGGATCCTCCGTATTACCGCGGCTGCTGGCAC
CH2.1.Su.S.ais.nfb	Medium for nitrogen Fixing Bacteria	Chilibroste	Soybean	2	NFB	Bacteria	Actinobacteria	Actinobacteria	Actinomycetales	Brevibacteriaceae	Brevibacterium	Brevibacterium oceani	98.46	N.D	N.D	N.D	N.D	CATGCTTTCGCTCTCAGTGTCAGTTACAGCCCAGAGTCCCGCCTTCGCCACCGGTGTTCCTCCTGATATCTGCGCATTTCACCGCTACACCAGGAATTCCAGACTCCCCTACTGCACTCTAGTCAGCCCGTACCCACTGCCCGCGCAACGTTAAGCGTTGCGTTTCCACAGCAGACGTGACCAACCACCTACGAGCTCTTTACGCCCAATAATTCCGGACAACGCTCGTACCCTACGTATTACCGCGCTGGCTGGCAC
CH2.1.Su.S.ais.nfb	Medium for nitrogen Fixing Bacteria	Chilibroste	Soybean	2	NFB	Bacteria	Actinobacteria	Actinobacteria	Actinomycetales	Brevibacteriaceae	Brevibacterium	Brevibacterium oceani	99.22	N.D	N.D	N.D	N.D	GCTTTCGCTCTCAGTGTCAGTTACAGCCCAGAGTCCCGCCTTCGCCACCGGTGTTCCTCCTGATATCTGCGCATTTCACCGCTACACCAGGAATTCCAGACTCCCCTACTGCACTCTAGTCAGCCCGTACCCACTGCCCGCGCAACGTTAAGCGTTGCGTTTCCACAGCAGACGTGACCAACCACCTACGAGCTCTTTACGCCCAATAATTCCGGACAACGCTCGTACCCTACGTATTACCGCGGCTGGCTGGCAC
CH2.1.Su.S.ais.nfb	Medium for nitrogen Fixing Bacteria	Chilibroste	Soybean	2	NFB	Bacteria	Proteobacteria	Gammaproteobacteria	Pseudomonadales	Pseudomonadaceae	Pseudomonas	Pseudomonas protegens	99.6	N.D	N.D	N.D	N.D	TTCGCACTCAGTGTCAGTATCAGTCCAGGTGGTCGCCTTCGCCACTGGTGTTCCTTCCTATATCTACGCATTTCACCGCTACACAGGAAATTCCACCACCCTCTACCATACTCTAGCTTGCCAGTTTTGGATGCAGTTCCCAGGTTGAGCCCGGGGCTTTCACATCCAACTTAACAAACCACCTACGCGCGCTTTACGCCCAGTAATTCCGATTAACGCTTGCACCCTCTGTATTACCGCGGCTGCTGGCAC
CH2.1.Su.S.ais.nfb	Medium for nitrogen Fixing Bacteria	Chilibroste	Soybean	2	NFB	Bacteria	Actinobacteria	Actinobacteria	Actinomycetales	Brevibacteriaceae	Brevibacterium	Brevibacterium oceani	99.21	N.D	N.D	N.D	N.D	TTCGCTCTCAGTGTCAGTTACAGCCCAGAGTCCCGCCTTCGCCACCGGTGTTCCTCCTGATATCTGCGCATTTCACCGCTACACCAGGAATTCCAGACTCCCCTACTGCACTCTAGTCAGCCCGTACCCACTGCCCGCGCAACGTTAAGCGTTGCGTTTCCACAGCAGACGTGACCAACCACCTACGAGCTCTTTACGCCCAATAATTCCGGACAACGCTCGTACCCTACGTATTACCGCGGCTGGCTGGCAC
CH2.1.Su.S.ais.nfb	Medium for nitrogen Fixing Bacteria	Chilibroste	Soybean	2	NFB	Bacteria	Actinobacteria	Actinobacteria	Actinomycetales	Promicromonosporaceae	Promicromonospora	Promicromonospora kroppenstedtii	98.43	+	+++	0	-	TTCGCTCTCAGCGTCAGTAACTGCCCAGAGACCTGCCTTCGCCATCGGTGTTCCTCCTGATATCTGCGCATTCCACCGCTACACCAGGAATTCCAGTCTCCCCTACAGCACTCTAGTCTGCCCGTACCCGATGCAAGCTCACAGTTGAGCCATGAGATTTCACACCAGACGCGACAGACCGCCTACGAGCTCTTTACGCCCAATAATTCCGGACAACGCTTGCGCCCTACGTATTACCGCGCCTGGCTGGCAC
CH3.1.Su.S.ais.nfb	Medium for nitrogen Fixing Bacteria	Chilibroste	Soybean	3	NFB	Bacteria	Proteobacteria	Alphaproteobacteria	Rhizobiales	Rhizobiaceae	Rhizobium	Rhizobium galegae	100	+	-	-	++	TTCGCACCTCAGCGTCAGTAATGGACCAGTAAGCCGCCTTCGCCACTGGTGTTCCTGCGAATATCTACGAATTTCACCTCTACACTCGCAATTCCACTTACCTCTTCCATACTCAAGATACCCAGTATCAAAGGCAGTTCCAGAGTTGAGCTCTGGGATTTCACCCCTGACTTAAATATCCGCCTACGTGCGCTTTACGCCCAGTAATTCCGAACAACGCTAGCCCCCTTCGTATTACCGCGGCTGCTGGCACAGAA
CH3.1.Su.S.ais.nfb	Medium for nitrogen Fixing Bacteria	Chilibroste	Soybean	3	NFB	Bacteria	Proteobacteria	Gammaproteobacteria	Pseudomonadales	Pseudomonadaceae	Pseudomonas	Pseudomonas protegens	98.06	N.D	N.D	N.D	N.D	TTTCGCGCTCAGTGTCAGTATCGGTCAGGTGGTCGCCTTCGCCACTGGTGTTCCTTCCTATATCTACGCATTTCACCGCTACACAGGAAATTCCACCACCCTCTACCATACTCTAGCTTGCCAGTTTTGGATGCAGTTCCCAGGTTGAGCCCGGGGCTTTCACATCCAACTTAACAAACCACCTACGCGCGCTTTACGCCCAGTAATTCCGATTAACGCTTGCACCCTCTGTATTACCGCGGCTGCTGGCACTGAG
CH3.1.Su.S.ais.nfb	Medium for nitrogen Fixing Bacteria	Chilibroste	Soybean	3	NFB	Bacteria	Proteobacteria	Gammaproteobacteria	Pseudomonadales	Pseudomonadaceae	Pseudomonas	Pseudomonas protegens	98.82	N.D	N.D	N.D	N.D	CTTTCGAGCTCAGTGTCAGTATCAGTCCAGGTGGTCGCCTTCGCCACTGGTGTTCCTTCCTATATCTACGCATTTCACCGCTACACAGGAAATTCCACCACCCTCTACCATACTCTAGCTTGCCAGTTTTGGATGCAGTTCCCAGGTTGAGCCCGGGGCTTTCACATCCTACTTAACAAACCACCTACGCGCGCTTTACGCCCAGTAATTCCGATTAACGCTTGCACCCTCTGTATTACCGCGGCTGCTGGCAC
CH3.1.Su.S.ais.nfb	Medium for nitrogen Fixing Bacteria	Chilibroste	Soybean	3	NFB	Bacteria	Proteobacteria	Alphaproteobacteria	Rhizobiales	Rhizobiaceae	Agrobacterium	Agrobacterium fabrum	99.22	N.D	N.D	N.D	N.D	CTTTCGCACTCAGCGTCAGTAATGGACCAGTAAGCCGCCTTCGCCACTGGTGTTCCTCCGAATATCTACGAATTTCACCTCTACACTCGGAATTCCACTTACCTCTTCCATACTCAAGATACCCAGTATCAAAGGCAGTTCCGCAGTTGAGCTGCGGGATTTCACCCCTGACTTAAATATCCGCCTACGTGCGCTTTACGCCCAGTAATTCCGAACAACGCTAGCCCCCTTCGTATTACCGCGCTGCTGGCAC
AR2.0.Su.S.ais.nfb	Medium for nitrogen Fixing Bacteria	Aranguren	Soybean	2	NFB	Bacteria	Proteobacteria	Gammaproteobacteria	Pseudomonadales	Pseudomonadaceae	Pseudomonas	Pseudomonas savastanoi	95.53	-	N.D	++	-	TTCGCTCTCAGTGTCAGTATCTGTCCAGATGGTCGCCTTCGCCACTGGTGTTCCTTCCGATATCTACGCATTTCACCGCTACACCGGAAATTCCACCCTCCTCTACCATACTCTAGCTTGCCCGTTTTGGATGCAGTTCCCAGGTTGAGCCCGGGGATTTCACATCCAACTTAACAAACCGCCTACGAGCGCTTTACGCCCAATAATTCCGAATAACGCTTGCACCCTCTGTATTACCGCGGCTGCTGGCAC
AR2.0.Su.S.ais.nfb	Medium for nitrogen Fixing Bacteria	Aranguren	Soybean	2	NFB	Bacteria	Bacteroidetes	Sphingobacteriia	Sphingobacteriales	Sphingobacteriaceae	Sphingobacterium	Sphingobacterium siyangense	98.42	+	0	-	-	TTCGTGCTCAGCGTCATACCAGCTTAGTGAGCTGCCTTCGCAATCGGAGTTCTAAGACATATCTATGCATTTCACCGCTACTTGTCTTATTCCGCCCACTTCAAATGGATTCAAGCCCATCAGTATCAAAGGCACTGCGATGGTTGAGCCACCGTATTTCACCCCTGACTTAATGGGCCGCCTACGCACCCTTTAAACCCAATAAATCCGGATAACGCTCGGATCCTCCGTATTACCGCGCCTGCTGGCAC
AR3.0.Su.S.ais.nfb	Medium for nitrogen Fixing Bacteria	Aranguren	Soybean	3	NFB	Bacteria	Firmicutes	Bacilli	Bacillales	Bacillaceae	Bacillus	Bacillus pumilus	99.61	+	N.D	-	+	GCTTTCGCTCTCAGCGTCAGTTACAGACCAGAGAGTCGCCTTCGCCACTGGTGTTCCTCCACATCTCTACGCATTTCACCGCTACACGTGGAATTCCACTCTCCTCTTCTGCACTCAAGTTTCCCAGTTTCCAATGACCCTCCCCGGTTGAGCCGGGGGCTTTCACATCAGACTTAAGAAACCGCCTGCGAGCCCTTTACGCCCAATAATTCCGGACAACGCTTGCCACCTACGTATTACCGCGGCTGCTGGCAC
AR3.0.Su.S.ais.nfb	Medium for nitrogen Fixing Bacteria	Aranguren	Soybean	3	NFB	Bacteria	Bacteroidetes	Flavobacteriia	Flavobacteriales	Flavobacteriaceae	Chryseobacterium	Chryseobacterium indologenes	96.84	-	0	-	-	TTCGTCATCAGCGTCAGTTGTGGCTTAGTAACCTGCCTTCGCAATTGGTGTTCCAACTAATATCTATGAATTTCACCGCTACACTACTAATTCCAGCTACTTCAATAATACTCAAGACCTGCAGTATCAATGGCAGTTTCACAGTTAAGCTGTGAGATTTCACCACTGACTTACAGATCCGCCTACGGACCCTTTAAACCCAATAAATCCGGATAACGCTTGCACCCTCCGTATTACCGCGGCTGCTGGCAC
AR2.1.Su.S.ais.nfb	Medium for nitrogen Fixing Bacteria	Aranguren	Soybean	2	NFB	Bacteria	Proteobacteria	Alphaproteobacteria	Rhizobiales	Brucellaceae	Ochrobactrum	Ochrobactrum pseudogrignonense	88.28	-	+	-	+++	GCTTTCGCGCTCAGCGTCAGTTACGGACCAGGGGGCCGCCTTCGCCATCGGTGTTCCTCCCAATATCTACGAATTTCACCGCTACACCCGGAATTCCACTCTCCTCTACCGTACTCAAGACTGCCATATCGAATGCAGTTCCAAAGTTGAGCTCTGGGATTTCACATCTGACTTAACAAACCGCCTGCGCGCGCTTTACGCCCAGTAATTCCGAATAACGCTTGCCCCCTACGTATTACCGCGGCTGCTGGCAC
AR2.1.Su.S.ais.nfb	Medium for nitrogen Fixing Bacteria	Aranguren	Soybean	2	NFB	Bacteria	Firmicutes	Bacilli	Bacillales	Bacillaceae	Bacillus	Bacillus subtilis	98.83	-	-	-	-	GCTTTCGCTCTCAGCGTCAGTTACAGACCAGAGAGTCGCCTTCGCCACTGGTGTTCCTCTCACATCTCTACGCATTTCACCGCTACACGTGGAATTCCACTCTCCTCTTCTGCACTCAAGTTCCCCAGTTTCCAATGACCCTCCCCGGTTGAGCCGGGGGCTTTCACATCAGACTTAAGAAACCGCCTGCGAGCCCTTTACGCCCAATAATTCCGGACAACGCTTGCCACCTACGTATTACCGCGCTGCTGGCAC
AR2.1.Su.S.ais.nfb	Medium for nitrogen Fixing Bacteria	Aranguren	Soybean	2	NFB	Bacteria	Proteobacteria	Alphaproteobacteria	Rhizobiales	Rhizobiaceae	Rhizobium	Rhizobium leguminosarum	98.44	-	-	-	-	GCTTTCGCACCTCAGCGTCAGTAATGGACCAGTGAGCCGCCTTCGCCACTGGTGTTCCTCCGAATATCTACGAATTTCACCTCTACACTCGGAATTCCACTCACCTCTTCCATACTCCAGATCGACAGTATCAAAGGCAGTTCCAGAGTTGAGCTCTGGGATTTCACCCCTGACTGATCGATCCGCCTACGTGCGCTTTACGCCCAGTAAATCCGAACAACGCTAGCCCCCTTCGTATTACCGCGCTGCTGGCAC
AR3.1.Su.S.ais.nfb	Medium for nitrogen Fixing Bacteria	Aranguren	Soybean	3	NFB	Bacteria	Proteobacteria	Gammaproteobacteria	Pseudomonadales	Pseudomonadaceae	Pseudomonas	Pseudomonas savastanoi	92.64	N.D	N.D	N.D	N.D	GCTTTCGTGCTCAGCGTCAGTATCTAGCCCAGGTAGGCCGCCTTCGCCACTGGTGTTCCTTCCTATATCTACGCATTTCACCGCTACACACGAAATTCCACCTCCTCTGAATACTCTAGCTTGCCAGTTTTGAATGCAGTTCCCAAGTTGAGCCCGGGGATTTCACATCCGACTTAACAAACCGCCTACGCACGCTTTACGCCCAGTAATTCCGATTAACGCTTGCACCCTCTGTATTACCGCGGCTGCTGGCAC
AR3.1.Su.S.ais.nfb	Medium for nitrogen Fixing Bacteria	Aranguren	Soybean	3	NFB	Bacteria	Proteobacteria	Gammaproteobacteria	Pseudomonadales	Pseudomonadaceae	Pseudomonas	Pseudomonas protegens	99.61	N.D	N.D	N.D	N.D	GCTTTCGCACTCAGTGTCAGTATCAGTCCAGGTGGTCGCCTTCGCCACTGGTGTTCCTTCCTATATCTACGCATTTCACCGCTACACAGGAAATTCCACCACCCTCTACCATACTCTAGCTTGCCAGTTTTGGATGCAGTTCCCAGGTTGAGCCCGGGGCTTTCACATCCAACTTAACAAACCACCTACGCGCGCTTTACGCCCAGTAATTCCGATTAACGCTTGCACCCTCTGTATTACCGCGGCTGCTGGCACAGA
AR2.1.Su.S.ais.nfb	Medium for nitrogen Fixing Bacteria	Aranguren	Soybean	2	NFB	Bacteria	Proteobacteria	Gammaproteobacteria	Pseudomonadales	Pseudomonadaceae	Pseudomonas	Pseudomonas protegens	99.6	++	+	-	-	TTCGCACTCAGTGTCAGTATCAGTCCAGGTGGTCGCCTTCGCCACTGGTGTTCCTTCCTATATCTACGCATTTCACCGCTACACAGGAAATTCCACCACCCTCTACCATACTCTAGCTTGCCAGTTTTGGATGCAGTTCCCAGGTTGAGCCCGGGGCTTTCACATCCAACTTAACAAACCACCTACGCGCGCTTTACGCCCAGTAATTCCGATTAACGCTTGCACCCTCTGTATTACCGCGGCTGCTGGCAC
AR2.1.Su.S.ais.nfb	Medium for nitrogen Fixing Bacteria	Aranguren	Soybean	2	NFB	Bacteria	Proteobacteria	Alphaproteobacteria	Rhizobiales	Methylobacteriaceae	Methylobacterium	Methylobacterium phyllosphaerae	90.12	-	-	-	-	TTCGCGCTCAGCGTCAGTAACGGTCCAGGTGGCCGCCTTCGCCACCGGTGTTCCTGCCAATATCTACGAATTTCACCGCTACACTCGAAATTCCACCACCCTCTACCATACTCTAGCTTGCCAGTATTGAATGCCATTCCGTGGTTGAGCCCGGGGCTTTCACCTCCGACTTAAAAAACCACCTACGCGCCCTTTACGCCCAGTGATTCCGATTAACGCTTGCCCCCTTCGTATTACCGCGGCTGCTGGCAC
AR2.1.Su.S.ais.nfb	Medium for nitrogen Fixing Bacteria	Aranguren	Soybean	2	NFB	Bacteria	Proteobacteria	Gammaproteobacteria	Pseudomonadales	Pseudomonadaceae	Pseudomonas	Pseudomonas psychrotolerans	99.61	0	-	-	+++	GCTTTCGCACCTCAGTGTCAGTGTCAGTCCAGGTAGTCGCCTTCGCCACTGGTGTTCCTTCCAATATCTACGCATTTCACCGCTACACTGGAAATTCCACTACCCTCTACCGCACTCTAGCCAGACAGTTTTGGATGCAGTTCCCAGGTTGAGCCCGGGGATTTCACATCCAACTTATCAAGCCACCTACGCGCGCTTTACGCCCAGTAATTCCGATTAACGCTTGCACCCTTCGTATTACCGCGCTGCTGGCAC
AR2.1.Su.S.ais.nfb	Medium for nitrogen Fixing Bacteria	Aranguren	Soybean	2	NFB	Bacteria	Proteobacteria	Alphaproteobacteria	Rhizobiales	Xanthobacteraceae	Labrys	Labrys neptuniae	96.89	0	0	-	++	CTTTCGCGCTCAACGTCAGTAGCGGACCAGTGTAGGCCGCCTTCGCCACTGGTGTTCTAGCTAATATCTACGAATTTCACCTCTACACTAGCTGTTCCACCAACCTCTTCCGAACTCAAGATCGCCAGTATCGAAGGCAGTTCTGAGGTTGAGCCTCAGGATTTCACCCCCGACTTAACAATCCGCCTACGTGCGCTTTACGCCCAGTAATTCCGAACAACGCTAGCCCCCTTCGTATTACCGCGCTGCTGGCACTGAA
AR2.1.Su.S.ais.nfb	Medium for nitrogen Fixing Bacteria	Aranguren	Soybean	2	NFB	Bacteria	Proteobacteria	Gammaproteobacteria	Pseudomonadales	Pseudomonadaceae	Pseudomonas	Pseudomonas savastanoi	95.45	N.D	N.D	N.D	N.D	CTTTCGCAGCATCAAGTCGTCAGTAGCTATCCAGGTAGGTCGCCTTCGCCACTGGTGTTCCTTCCTATATCTACGCATTTCACCGCTACACAGGAAATTCCACCACCCTCTACCATACTCTAGCTTGCCAGTTTTGAATGCAGTTCCCAAGTTGAGCCCGGGGATTTCACATCCTACTTAACAAACCACCTACGCGCGCTTTACGCCCAGTAATTCCGATTAACGCTTGCACCCTCTGTATTACCGCGGCTGCTGGCACTGAGT
AR3.1.Su.S.ais.nfb	Medium for nitrogen Fixing Bacteria	Aranguren	Soybean	3	NFB	Bacteria	Proteobacteria	Gammaproteobacteria	Pseudomonadales	Pseudomonadaceae	Pseudomonas	Pseudomonas protegens	99.61	N.D	N.D	N.D	N.D	GCTTTCGCACTCAGTGTCAGTATCAGTCCAGGTGGTCGCCTTCGCCACTGGTGTTCCTTCCTATATCTACGCATTTCACCGCTACACAGGAAATTCCACCACCCTCTACCATACTCTAGCTTGCCAGTTTTGGATGCAGTTCCCAGGTTGAGCCCGGGGCTTTCACATCCAACTTAACAAACCACCTACGCGCGCTTTACGCCCAGTAATTCCGATTAACGCTTGCACCCTCTGTATTACCGCGGCTGCTGGCAC
AR3.1.Su.S.ais.nfb	Medium for nitrogen Fixing Bacteria	Aranguren	Soybean	3	NFB	Bacteria	Proteobacteria	Gammaproteobacteria	Pseudomonadales	Pseudomonadaceae	Pseudomonas	Pseudomonas protegens	100	N.D	N.D	N.D	N.D	TTCGCACCTCAGTGTCAGTATCAGTCCAGGTGGTCGCCTTCGCCACTGGTGTTCCTTCCTATATCTACGCATTTCACCGCTACACAGGAAATTCCACCACCCTCTACCATACTCTAGCTTGCCAGTTTTGGATGCAGTTCCCAGGTTGAGCCCGGGGCTTTCACATCCAACTTAACAAACCACCTACGCGCGCTTTACGCCCAGTAATTCCGATTAACGCTTGCACCCTCTGTATTACCGCGGCTGCTGGCAC
AR3.1.Su.S.ais.nfb	Medium for nitrogen Fixing Bacteria	Aranguren	Soybean	3	NFB	Bacteria	Proteobacteria	Alphaproteobacteria	Rhizobiales	Rhizobiaceae	Rhizobium	Rhizobium leguminosarum	91.8	N.D	N.D	N.D	N.D	GCTTTCGCACTCAGCGTCAGTATCGGACCAGGGGGCCGCCTTCGCCACTGGTGTTCCTCCCAATATCTACGAATTTCACCGCTACACTCGAAATTCCACCCCCCTCTTCCATACTCCAGATTGACAGTATTGGATGCAGTTCCCAGGTTGAGCCCTGGGATTTCACCCCTGACTGATCGATCCGCCTACGTGCGCTTTACGCCCAGTAATTCCGATTAACGCTTGCCCCCTTCGTATTACCGCGCTGCTGGCAC
AR2.1.Su.S.ais.nfb	Medium for nitrogen Fixing Bacteria	Aranguren	Soybean	2	NFB	Bacteria	Proteobacteria	Gammaproteobacteria	Enterobacteriales	Enterobacteriaceae	Klebsiella	Klebsiella pneumoniae	91.05	-	-	-	-	GCTTTCGCACTCAGCGTCAGTATTTGCCAGGGGGCCGCCTTCCCCCCGGTGTTCCTCCGATATCTACGCATTTCACCGCTACACCTGAATTCCACCCCCCTCTACCAAACTCTAGCCTGCCCGTTTCGAATGCAGTTCCCAAGTTGAGCCCGGGGATTTCACATCCGACTTGACAAACCACCTACGAGCCCTTTACGCCCAGTAATTCCGATTAACGCTTGCACCCTATGTATTACCGCGCTGCTGGCACG
AR2.1.Su.S.ais.nfb	Medium for nitrogen Fixing Bacteria	Aranguren	Soybean	2	NFB	Bacteria	Proteobacteria	Gammaproteobacteria	Pseudomonadales	Pseudomonadaceae	Pseudomonas	Pseudomonas marincola	90.59	-	-	-	-	TTCGCGCTCAGCGTCAGTATTCAGGACCAGGTGGCCGCCTTCGCCACTGGTGTTCCTGCCTATATCTACGAATTTCACCGCTACACTCGAAATTCCACCACCCTCTTCCGACTCTAGATTGCCAGTTTTGGATGCAATTCCCGGGTTGAGCCCTGGGCTTTCACCCCCGACTTAACAAACCGCCTACGCGCCCTTTACGCCCAGTGATTCCGATTAACGCTTGCCCCCTTCGTATTACCGCGGCTGCTGGCACAGAATTA
AR2.1.Su.S.ais.nfb	Medium for nitrogen Fixing Bacteria	Aranguren	Soybean	2	NFB	Bacteria	Proteobacteria	Betaproteobacteria	Burkholderiales	Comamonadaceae	Variovorax	Variovorax soli	99.61	0	0	-	-	TTTCGTGCATGAGCGTCAGTGCAGGCCCAGGGGATTGCCTTCGCCATCGGTGTTCCTCCGCATATCTACGCATTTCACTGCTACACGCGGAATTCCATCCCCCTCTGCCGCACTCCAGCGATGCAGTCACAGATGCAGTTCCCAGGTTGAGCCCGGGGATTTCACAACTGTCTTACATCACCGCCTGCGCACGCTTTACGCCCAGTAATTCCGATTAACGCTTGCACCCTACGTATTACCGCGCTGCTGGCAC
AR2.1.Su.S.ais.nfb	Medium for nitrogen Fixing Bacteria	Aranguren	Soybean	2	NFB	Bacteria	Proteobacteria	Betaproteobacteria	Burkholderiales	Alcaligenaceae	Achromobacter	Achromobacter spanius	98.05	+	-	-	-	GCTTTCGTGCTGAGCGTCAGTAGTTATCCCAGGAGGCTGCCTTCGCCATCGGTGTTCCTCCGCATATCTACGCATTTCACTGCTACACGCGGAATTCCACCTCCCTCTGACACACTCTAGCTCGGTAGTTAAAAATGCAGATCCAAAGTTAAGCTCTGGGATTTCACATCTTTCTTTCCGAACCGCCTGCGAACGCTTTACGCCCAGTAATTCCGATTAACGCTTGCACCCTACGTATTACCGCGCTGCTGGCAC
AR3.1.Su.S.ais.nfb	Medium for nitrogen Fixing Bacteria	Aranguren	Soybean	3	NFB	Bacteria	Proteobacteria	Alphaproteobacteria	Rhizobiales	Rhizobiaceae	Agrobacterium	Agrobacterium vitis	96.46	++	-	-	-	CGCTTCGCACTCAGTGTCAGTATCGGACCAGTAAGGCCGCCTTCGCCACTGGTGTTCCTGCCAATATCTACGAATTTCACCTCTACACTCGCAATTCCACTTACCTCTTCCATACTCTAGATAACCAGTATCAAAGGCAGTTCCGCAGTTGAGCTGCGGGATTTCACCCCTGACTTAATTATCCGCCTACGTGCGCTTTACGCCCAGTAATTCCGAACAACGCTTGCCCCCTTCGTATTACCGCGCTGCTGGCAC
AR3.1.Su.S.ais.nfb	Medium for nitrogen Fixing Bacteria	Aranguren	Soybean	3	NFB	Bacteria	Proteobacteria	Betaproteobacteria	Burkholderiales	Comamonadaceae	Delftia	Delftia acidovorans	88.76	-	+	-	-	GCTTTCGTGCATGAGCGTCAGTAGAGGTCCAGGGAGGCTGCCTTCGCCATCGGAGTTCCTCCACCATATCTACGCATTTCACTGCTACATGCCGAATTCCACCCCCCTCTACCGGACTCTAGCCCTGCAGTATCAAAGGCAGTTCCAAGGTTGAGCCCCGGGATTTCACCCCTGACTTAAATAACCGCCTACGCACCCTTTAAACCCAATAAATCCGAATAACGCTCGGACCCTACGTATTACCGCGGCTGCTGGCAC
AR3.1.Su.S.ais.nfb	Medium for nitrogen Fixing Bacteria	Aranguren	Soybean	3	NFB	Bacteria	Proteobacteria	Betaproteobacteria	Burkholderiales	Burkholderiaceae	Ralstonia	Ralstonia pickettii	99.21	-	-	-	++	TTCGTGCTGAGCGTCAGTGTTATCCCAGGGGGCTGCCTTCGCCATCGGTATTCCTCCACATCTCTACGCATTTCACTGCTACACGTGGAATTCTACCCCCCTCTGACACACTCTAGCCGTGCAGTCACCAATGCAATTCCCAAGTTAAGCTCGGGGATTTCACATCGGTCTTGCACAACCGCCTGCGCACGCTTTACGCCCAGTAATTCCGATTAACGCTTGGACCCTACGTATTACCGGGCTGCTGGCAC
AR2.1.Su.S.ais.nfb	Medium for nitrogen Fixing Bacteria	Aranguren	Soybean	2	NFB	Bacteria	Proteobacteria	Alphaproteobacteria	Rhizobiales	Methylobacteriaceae	Methylobacterium	Methylobacterium extorquens	99.21	+	-	-	+++	CTTTCGCGCCTCAGCGTCAGAGCCGGACCAGACAGCCGCCTTCGCCACTGGTGTTCTTGCGAATATCTACGAATTTCACCTCTACACTCGCAGTTCCGCTGTCCTCTTCCGGTCTCAAGCCAACCAGTATCGAAGGCAATTCTGTGGTTGAGCCACAGGCTTTCACCCCCGACTTAATCGGCCGCCTACGCGCCCTTTACGCCCAGTGATTCCGAGCAACGCTAGCCCCCTTCGTATTACCGCGGTGCTGGCA
AR2.1.Su.S.ais.nfb	Medium for nitrogen Fixing Bacteria	Aranguren	Soybean	2	NFB	Bacteria	Proteobacteria	Betaproteobacteria	Burkholderiales	Burkholderiaceae	Burkholderia	Burkholderia lata	99.22	0	-	++	+	TTTCGTGCATGAGCGTCAGTATTGGCCCAGGGGGCTGCCTTCGCCATCGGTATTCCTCCACATCTCTACGCATTTCACTGCTACACGTGGAATTCTACCCCCCTCTGCCATACTCTAGCCTGCCAGTCACCAATGCAGTTCCCAGGTTGAGCCCGGGGATTTCACATCGGTCTTAGCAAACCGCCTGCGCACGCTTTACGCCCAGTAATTCCGATTAACGCTCGCACCCTACGTATTACCGCGCCTGGCTGGCAC
AR2.1.Su.S.ais.nfb	Medium for nitrogen Fixing Bacteria	Aranguren	Soybean	2	NFB	Bacteria	Proteobacteria	Gammaproteobacteria	Pseudomonadales	Pseudomonadaceae	Pseudomonas	Pseudomonas savastanoi	98.02	N.D	N.D	N.D	N.D	TTCGCGCTCAGTGTCAGTAGCAATCCAGGTAGGTCGCCTTCGCCACTGGTGTTCCTTCCTATATCTACGCATTTCACCGCTACACAGGAAATTCCACCACCCTCTACCATACTCTAGCTTGCCAGTTTTGGATGCAGTTCCCAGGTTGAGCCCGGGGATTTCACATCCAACTTAACAAACCACCTACGCGCGCTTTACGCCCAGTAATTCCGATTAACGCTTGCACCCTCTGTATTACCGCGCTGCTGGCACGAGTT
AR3.1.Su.S.ais.nfb	Medium for nitrogen Fixing Bacteria	Aranguren	Soybean	3	NFB	Bacteria	Proteobacteria	Gammaproteobacteria	Pseudomonadales	Pseudomonadaceae	Pseudomonas	Pseudomonas protegens	99.6	N.D	N.D	N.D	N.D	TTCGCACTCAGTGTCAGTATCAGTCCAGGTGGTCGCCTTCGCCACTGGTGTTCCTTCCTATATCTACGCATTTCACCGCTACACAGGAAATTCCACCACCCTCTACCATACTCTAGCTTGCCAGTTTTGGATGCAGTTCCCAGGTTGAGCCCGGGGCTTTCACATCCAACTTAACAAACCACCTACGCGCGCTTTACGCCCAGTAATTCCGATTAACGCTTGCACCCTCTGTATTACCGCGGCTGCTGGCAC
AR3.1.Su.S.ais.nfb	Medium for nitrogen Fixing Bacteria	Aranguren	Soybean	3	NFB	Bacteria	Actinobacteria	Actinobacteria	Actinomycetales	Promicromonosporaceae	Promicromonospora	Promicromonospora kroppenstedtii	98.05	-	-	+	+	GCTTTCGCTCTCAGCGTCAGTAACTAGCCCAGAGACCTGCCTTCGCCATCGGTGTTCCTCCTGATATCTGCGCATTCCACCGCTACACCAGGAATTCCAGTCTCCCCTACAGCACTCTAGTCTGCCCGTACCCGATGCAAGCTCACAGTTGAGCCCTGAGATTTCACACCAGACGCGACAAACCGCCTACGAGCTCTTTACGCCCAATAATTCCGGACAACGCTTGCGCCCTACGTATTACCGCGGCTGCTGGCA
CB2.0.Su.S.ais.nfb	Medium for nitrogen Fixing Bacteria	Corral de Bustos	Soybean	2	NFB	Bacteria	Firmicutes	Bacilli	Bacillales	Bacillaceae	Bacillus	Bacillus pumilus	99.23	+	N.D	-	++	CACGCTTTCGCTCTCAGCGTCAGTTACAGACCAGAGAGTCGCCTTCGCCACTGGTGTTCCTCCACATCTCTACGCATTTCACCGCTACACGTGGAATTCCACTCTCCTCTTCTGCACTCAAGTTTCCCAGTTTCCAATGACCCTCCCCGGTTGAGCCGGGGGCTTTCACATCAGACTTAAGAAACCGCCTGCGAGCCCTTTACGCCCAATAATTCCGGACAACGCTTGCCACCTACGTATTACCGCGCTGCTGGCAC
CB2.0.Su.S.ais.nfb	Medium for nitrogen Fixing Bacteria	Corral de Bustos	Soybean	2	NFB	Bacteria	Proteobacteria	Gammaproteobacteria	Pseudomonadales	Pseudomonadaceae	Pseudomonas	Pseudomonas protegens	99.61	+	N.D	++	-	GCTTTCGCACCTCAGTGTCAGTATCAGTACCAGGTGGTCGCCTTCGCCACTGGTGTTCCTTCCTATATCTACGCATTTCACCGCTACACAGGAAATTCCACCACCCTCTACCATACTCTAGCTTGCCAGTTTTGGATGCAGTTCCCAGGTTGAGCCCGGGGCTTTCACATCCAACTTAACAAACCACCTACGCGCGCTTTACGCCCAGTAATTCCGATTAACGCTTGCACCCTCTGTATTACCGCGGCTGCTGGCAC
CB2.0.Su.S.ais.nfb	Medium for nitrogen Fixing Bacteria	Corral de Bustos	Soybean	2	NFB	Bacteria	Proteobacteria	Alphaproteobacteria	Rhizobiales	Rhizobiaceae	Rhizobium	Rhizobium cellulosilyticum	100	+	0	0	-	TTCGCGCTCAGCGTCAGTTATGGACCAGTTAGCCGCCTTCGCCACTGGTGTTCCTGCGAATATCTACGAATTTCACCTCTACACTCGCAATTCCACTAACCTCTTCCATACTCAAGATACCCAGTATCAAAGGCAGTTCCGCAGTTGAGCTGCGGGATTTCACCCCTGACTTAAATATCCGCCTACGTGCGCTTTACGCCCAGTAATTCCGAACAACGCTAGCCCCCTTCGTATTACCGCGGCTGCTGGCAC
CB2.0.Su.S.ais.nfb	Medium for nitrogen Fixing Bacteria	Corral de Bustos	Soybean	2	NFB	Bacteria	Proteobacteria	Gammaproteobacteria	Xanthomonadales	Xanthomonadaceae	Stenotrophomonas	Stenotrophomonas maltophilia	97.63	-	+++	-	-	TTCGTGCTCAGTGTCAGTGTTGGTCCAGGTAACTGCCTTCGCCATGGATGTTCCTCCCGATCTCTACGCATTTCACTGCTACACCGGGAATTCCGCTACCCTCTACCACACTCTAGTTGTCCAGTTTCCACTGCAGTTCCCAGGTTGAGCCCAGGGATTTCACAACAGACTTAAACAACCACCTACGCACGCTTTACGCCCAGTAATTCCGAGTAACGCTTGCACCCTTCGTATTACCGCGGCTGCTGGCAC
CB3.0.Su.S.ais.nfb	Medium for nitrogen Fixing Bacteria	Corral de Bustos	Soybean	3	NFB	Bacteria	Proteobacteria	Gammaproteobacteria	Pseudomonadales	Pseudomonadaceae	Pseudomonas	Pseudomonas protegens	98.82	N.D	N.D	N.D	N.D	TTCGCAGCTCAGTGTCAGTATCAGTCCAGGTGGTCTGCCTTCGCCACTGGATGTTCCTTCCTATATCTACGCATTTCACCGCTACACAGGAAATTCCACCACCCTCTACCATACTCTAGCTTGCCAGTTTTGGATGCAGTTCCCAGGTTGAGCCCGGGGCTTTCACATCCAACTTAACAAACCACCTACGCGCGCTTTACGCCCAGTAATTCCGATTAACGCTTGCACCCTCTGTATTACCGCGGCTGCTGGCAC
CB3.0.Su.S.ais.nfb	Medium for nitrogen Fixing Bacteria	Corral de Bustos	Soybean	3	NFB	Bacteria	Proteobacteria	Gammaproteobacteria	Pseudomonadales	Pseudomonadaceae	Pseudomonas	Pseudomonas protegens	96.14	N.D	N.D	N.D	N.D	GCTTTCGCGCTCAGTGTCAGTATCGGACCAGGTGGTCGCCTTCGCCACTGGTGTTCCTTCCTATATCTACGAATTTCACCGCTACACTCGAAATTCCACCACCCTCTACCATACTCTAGCTTGCCAGTTTTGAATGCAGTTCCCAGGTTGAGCCCGGGGCTTTCACATCCGACTTAACAAACCACCTACGCGCGCTTTACGCCCAGTAATTCCGATTAACGCTTGCACCCTCTGTATTACCGCGCTGCTGGCACAGA
CB3.0.Su.S.ais.nfb	Medium for nitrogen Fixing Bacteria	Corral de Bustos	Soybean	3	NFB	Bacteria	Proteobacteria	Gammaproteobacteria	Pseudomonadales	Pseudomonadaceae	Pseudomonas	Pseudomonas protegens	99.21	N.D	N.D	N.D	N.D	TTCGCACTCAGTGTCAGTATCAGTCCAGGTGGTCGCCTTCGCCACTGGTGTTCCTTCCTATATCTACGCATTTCACCGCTACACAGGAAATTCCACCACCCTCTACCATACTCTAGCTTGCCAGTTTTGGATGCAGTTCCCAGGTTGAGCCCGGGGCTTTCACATCCAACTTAACAAACCACCTACGCGCGCTTTACGCCCAGTAATTCCGATTAACGCTTGCACCCTCTGTATTACCGCGCTGCTGGCAC
CB3.0.Su.S.ais.nfb	Medium for nitrogen Fixing Bacteria	Corral de Bustos	Soybean	3	NFB	Bacteria	Proteobacteria	Betaproteobacteria	Burkholderiales	Comamonadaceae	Acidovorax	Acidovorax avenae	95.7	-	N.D	+	-	GCTTTCGTGCTGAGCGTCAGTACAGGCCCAGGGGATTGCCTTCGCCATCGGTGTTCCTCCGCATATCTACGCATTTCACTGCTACACGCGAAATTCCATCCCCCTCTGCCGTACTCCAGCTTGGCAGTTTCGGATGCAGTTCCCAGGTTGAGCCCGGGGATTTCACATCTGTCTTACCTCACCGCCTGCGCACGCTTTACGCCCAGTAATTCCGATTAACGCTTGCACCCTACGTATTACCGGGCTGCTGGCAC
CB3.0.Su.S.ais.nfb	Medium for nitrogen Fixing Bacteria	Corral de Bustos	Soybean	3	NFB	Bacteria	Proteobacteria	Alphaproteobacteria	Sphingomonadales	Sphingomonadaceae	Novosphingobium	N.D	97.28	N.D	N.D	N.D	N.D	CGCTTTCGCACTCAGCGTCATACTTGTCCAGGCGGTCGCCTTCGCCACTGGTGTTCTTCCGAATATCTACGAATTTCACCTCTACACTCGGAATTCCACTGACCTCTCCCAGATTCTAGTCTGCTAGTTTCAAAGGCAGTTCCGGGGTTGAGCCCCGGGCTTTCACCTCTGACTTGAGTAACCGCCTACGCGCGCTTTACGCCCAGTAATTCCGAACAACGCTAGCTCCCTCCGTATTACCGCGGCTGCTGGCAC
CB3.1.Su.S.ais.nfb	Medium for nitrogen Fixing Bacteria	Corral de Bustos	Soybean	3	NFB	Bacteria	Proteobacteria	Gammaproteobacteria	Pseudomonadales	Pseudomonadaceae	Pseudomonas	Pseudomonas protegens	96.48	N.D	N.D	N.D	N.D	GCTTTCGCACCTCAGTGTCAGTATCGGTCCAGGGAGTCGCCTTCGCCACTGGTGTTCCTTCCAATATCTACGCATTTCACCGCTACACACGAAATTCCACCCCCCTCTACCATACTCTAGATTGCCAGTTTTGGATGCAGTTCCCAGGTTGAGCCCGGGGCTTTCACATCCGACTTAACAAACCACCTACGCGCGCTTTACGCCCAGTAATTCCGATTAACGCTTGCCCCCTCTGTATTACCGCGGCTGCTGGCAC
CB3.1.Su.S.ais.nfb	Medium for nitrogen Fixing Bacteria	Corral de Bustos	Soybean	3	NFB	Bacteria	Proteobacteria	Alphaproteobacteria	Rhizobiales	Brucellaceae	Ochrobactrum	Ochrobactrum rhizosphaerae	94.14	+	++	++	-	GCTTTCGACTCAGCGTCAGTATCGGTCCAGGGAGCCGCCTTCGCCACTGGTGTTCCTCCCAATATCTACGAATTTCACCTCTACACTCGAAATTCCACTCCCCTCTACCATACTCTAGACTTCCAGTATTGAGGCAGTTCCGGGGTTGAGCCCCGGGATTTCACCCCTGACTTAAAAATCCGCCTACGTGCGCTTTACGCCCAGTAAATCCGAATAACGCTTGCCCCCTTCGTATTACCGCGGCTGCTGGCAC
CB3.1.Su.S.ais.nfb	Medium for nitrogen Fixing Bacteria	Corral de Bustos	Soybean	3	NFB	Bacteria	Proteobacteria	Betaproteobacteria	Burkholderiales	Alcaligenaceae	Achromobacter	Achromobacter denitrificans	99.6	+	-	++	+++	TTCGTGCTGAGCGTCAGTGTTATCCCAGGAGGCTGCCTTCGCCATCGGTGTTCCTCCGCATATCTACGCATTTCACTGCTACACGCGGAATTCCACCTCCCTCTGACACACTCTAGCCCGGTAGTTAAAAATGCAGTTCCAAAGTTAAGCTCTGGGATTTCACATCTTTCTTTCCGAACCGCCTGCGCACGCTTTACGCCCAGTAATTCCGATTAACGCTTGCACCCTACGTATTACCGCGGCTGCTGGCAC
CB3.1.Su.S.ais.nfb	Medium for nitrogen Fixing Bacteria	Corral de Bustos	Soybean	3	NFB	Bacteria	Proteobacteria	Gammaproteobacteria	Enterobacteriales	Enterobacteriaceae	Klebsiella	Klebsiella pneumoniae	95.77	++++	++	+	+	TTCGCACTGAGTCGTCAGTCTCATGTCCAGGTGGGCCGCCTTCGCCACCGGTGTTCCTCCCGATCTCTACGCATTTCACCGCTACACCTGAAATTCCACCCCCCTCTACCAGACTCTAGCCTGCCAGTTTCGAATGCAGTTCCCAGGTTGAGCCCGGGGATTTCACATCCGACTTGACAGACCGCCTGCGTGCGCTTTACGCCCAGTAATTCCGATTAACGCTTGCACCCTCCGTATTACCGCGGCTGCTGGCACCGAGATTA
CB2.1.Su.S.ais.nfb	Medium for nitrogen Fixing Bacteria	Corral de Bustos	Soybean	2	NFB	Bacteria	Proteobacteria	Betaproteobacteria	Burkholderiales	Burkholderiaceae	Ralstonia	Ralstonia pickettii	100	++	-	++	+++	GCTTTCGTGCATGAGCGTCAGTGTTATCCCAGGGGGCTGCCTTCGCCATCGGTATTCCTCCACATCTCTACGCATTTCACTGCTACACGTGGAATTCTACCCCCCTCTGACACACTCTAGCCGTGCAGTCACCAATGCAATTCCCAAGTTAAGCTCGGGGATTTCACATCGGTCTTGCACAACCGCCTGCGCACGCTTTACGCCCAGTAATTCCGATTAACGCTTGGACCCTACGTATTACCGCGGCTGCTGGCAC
CB2.1.Su.S.ais.nfb	Medium for nitrogen Fixing Bacteria	Corral de Bustos	Soybean	2	NFB	Bacteria	Proteobacteria	Gammaproteobacteria	Pseudomonadales	Pseudomonadaceae	Pseudomonas	Pseudomonas protegens	99.61	N.D	N.D	N.D	N.D	GCTTTCGCACTCAGTGTCAGTATCAGTCCAGGTGGTCGCCTTCGCCACTGGTGTTCCTTCCTATATCTACGCATTTCACCGCTACACAGGAAATTCCACCACCCTCTACCATACTCTAGCTTGCCAGTTTTGGATGCAGTTCCCAGGTTGAGCCCGGGGCTTTCACATCCAACTTAACAAACCACCTACGCGCGCTTTACGCCCAGTAATTCCGATTAACGCTTGCACCCTCTGTATTACCGCGGCTGCTGGCAC
CB2.1.Su.S.ais.nfb	Medium for nitrogen Fixing Bacteria	Corral de Bustos	Soybean	2	NFB	Bacteria	Proteobacteria	Betaproteobacteria	Burkholderiales	Comamonadaceae	Acidovorax	Acidovorax avenae	97.25	N.D	N.D	N.D	N.D	CTTTCGTGCTGAGCGTCAGTACAGGCCCAGGGGATTGCCTTCGCCATCGGTGTTCCTCCCCATATCTACGCATTTCACTGCTACACGCGAAATTCCATCCCCCTCTGCCGTACTCCAGCGATGCAGTCTCGGATGCAGTTCCCAGGTTGAGCCCGGGGATTTCACAACTGTCTTACATCACCGCCTGCGCACGCTTTACGCCCAGTAATTCCGATTAACGCTTGCACCCTACGTATTACCGCGGCTGCTGGCAC
CB2.1.Su.S.ais.nfb	Medium for nitrogen Fixing Bacteria	Corral de Bustos	Soybean	2	NFB	Bacteria	Proteobacteria	Gammaproteobacteria	Pseudomonadales	Pseudomonadaceae	Pseudomonas	Pseudomonas protegens	99.6	N.D	N.D	N.D	N.D	TTCGCACTCAGTGTCAGTATCAGTCCAGGTGGTCGCCTTCGCCACTGGTGTTCCTTCCTATATCTACGCATTTCACCGCTACACAGGAAATTCCACCACCCTCTACCATACTCTAGCTTGCCAGTTTTGGATGCAGTTCCCAGGTTGAGCCCGGGGCTTTCACATCCAACTTAACAAACCACCTACGCGCGCTTTACGCCCAGTAATTCCGATTAACGCTTGCACCCTCTGTATTACCGCGGCTGCTGGCAC
CB2.1.Su.S.ais.nfb	Medium for nitrogen Fixing Bacteria	Corral de Bustos	Soybean	2	NFB	Bacteria	Proteobacteria	Gammaproteobacteria	Pseudomonadales	Pseudomonadaceae	Pseudomonas	Pseudomonas protegens	98.82	N.D	N.D	N.D	N.D	CTTTCGCACTCAGTGTCAGTATCAGTCCAGGTGGTCGCCTTCGCCACTGGTGTTCCTTCCTATATCTACGCATTTCACCGCTACACAGGAAATTCCACCACCCTCTACCATACTCTAGCTTGCCAGTTTTGGATGCAGTTCCCAGGTTGAGCCCGGGGCTTTCACATCCAACTTAACAAACCACCTACGCGCGCTTTACGCCCAGTAATTCCGATTAACGCTTGCACCCTCTGTATTACCGGCTGCTGGCAC
CB2.1.Su.S.ais.nfb	Medium for nitrogen Fixing Bacteria	Corral de Bustos	Soybean	2	NFB	Bacteria	Proteobacteria	Gammaproteobacteria	Pseudomonadales	Pseudomonadaceae	Pseudomonas	Pseudomonas protegens	100	N.D	N.D	N.D	N.D	CTTTCGCACCTCAGTGTCAGTATCAGTCCAGGTGGTCGCCTTCGCCACTGGTGTTCCTTCCTATATCTACGCATTTCACCGCTACACAGGAAATTCCACCACCCTCTACCATACTCTAGCTTGCCAGTTTTGGATGCAGTTCCCAGGTTGAGCCCGGGGCTTTCACATCCAACTTAACAAACCACCTACGCGCGCTTTACGCCCAGTAATTCCGATTAACGCTTGCACCCTCTGTATTACCGCGGCTGCTGGCAC
CB2.1.Su.S.ais.nfb	Medium for nitrogen Fixing Bacteria	Corral de Bustos	Soybean	2	NFB	Bacteria	Proteobacteria	Gammaproteobacteria	Pseudomonadales	Pseudomonadaceae	Pseudomonas	Pseudomonas protegens	99.61	N.D	N.D	N.D	N.D	GCTTTCGACCTCAGTGTCAGTATCAGTCCAGGTGGTCGCCTTCGCCACTGGTGTTCCTTCCTATATCTACGCATTTCACCGCTACACAGGAAATTCCACCACCCTCTACCATACTCTAGCTTGCCAGTTTTGGATGCAGTTCCCAGGTTGAGCCCGGGGCTTTCACATCCAACTTAACAAACCACCTACGCGCGCTTTACGCCCAGTAATTCCGATTAACGCTTGCACCCTCTGTATTACCGCGGCTGCTGGCAC
CB3.1.Su.S.ais.nfb	Medium for nitrogen Fixing Bacteria	Corral de Bustos	Soybean	3	NFB	Bacteria	Proteobacteria	Gammaproteobacteria	Pseudomonadales	Pseudomonadaceae	Pseudomonas	Pseudomonas protegens	96.53	N.D	N.D	N.D	N.D	CTTTCGCAGCATCAGTGTCAGTATCAGGTCCAGGTGGATCGCCTTCGCCACTCGGTGTTCCTTCCTATATCTACGCATTTCACCGCTACACAGGAAATTCCACCACCCTCTACCATACTCTAGCTTGCCAGTTTTGGATGCAGTTCCCAGGTTGAGCCCGGGGCTTTCACATCCGACTTAACAAACCACCTACGCGCGCTTTACGCCCAGTAATTCCGATTAACGCTTGCACCCTCTGTATTACCGCGCTGGCTGGCAC
CB3.1.Su.S.ais.nfb	Medium for nitrogen Fixing Bacteria	Corral de Bustos	Soybean	3	NFB	Bacteria	Proteobacteria	Gammaproteobacteria	Pseudomonadales	Pseudomonadaceae	Pseudomonas	Pseudomonas protegens	98.83	N.D	N.D	N.D	N.D	TTCGCACTCAGTGTCAGTATCAGTCCAGGTGGTCGCCTTCGCCACTGGTGTTCCTTCCTATATCTACGCATTTCACCGCTACACAGGAAATTCCACCACCCTCTACCATACTCTAGCTTGCCAGTTTTGGATGCAGTTCCCAGGTTGAGCCCGGGGCTTTCACATCCAACTTAACAAACCACCTACGCGCGCTTTACGCCCAGTAATTCCGATTAACGCTTGCACCCTCTGTATTACCGCGCTGCTGGCACCGAG
CB3.1.Su.S.ais.nfb	Medium for nitrogen Fixing Bacteria	Corral de Bustos	Soybean	3	NFB	Bacteria	Proteobacteria	Alphaproteobacteria	Rhizobiales	Bradyrhizobiaceae	Bosea	Bosea minatitlanensis	96.84	0	0	-	-	TTCGCGCTCAGCGTCAGTTTCGGACCAGGTGGCCGCCTTCGCCACCGGTGTTCTTGCCAATATCTACGAATTTCACCTCTACACTCGAAGTTCCACCAACCTCTTCCGAACTCAAGACTCCCAGTATCGAAGGCAATTCCCGGGTTGAGCCCTGGGCTTTCACCTCCGACTTAAAAGTCCGCCTACGCGCCCTTTACGCCCAGTGATTCCGAGCAACGCTTGCCCCCTTCGTATTACCGCGCTGCTGGCAC
CB2.1.Su.S.ais.nfb	Medium for nitrogen Fixing Bacteria	Corral de Bustos	Soybean	2	NFB	Bacteria	Proteobacteria	Betaproteobacteria	Burkholderiales	Alcaligenaceae	Achromobacter	Achromobacter spanius	100	-	-	+	-	TTCGTGCATGAGCGTCAGTGTTATCCCAGGAGGCTGCCTTCGCCATCGGTGTTCCTCCGCATATCTACGCATTTCACTGCTACACGCGGAATTCCACCTCCCTCTGACACACTCTAGCTCGGTAGTTAAAAATGCAGTTCCAAAGTTAAGCTCTGGGATTTCACATCTTTCTTTCCGAACCGCCTGCGCACGCTTTACGCCCAGTAATTCCGATTAACGCTTGCACCCTACGTATTACCGCGGCTGCTGGCAC
CB2.1.Su.S.ais.nfb	Medium for nitrogen Fixing Bacteria	Corral de Bustos	Soybean	2	NFB	Bacteria	Proteobacteria	Gammaproteobacteria	Pseudomonadales	Pseudomonadaceae	Pseudomonas	Pseudomonas protegens	99.22	N.D	N.D	N.D	N.D	GCTTTCGCACTCAGTGTCAGTATCAGTCCAGGTGGTCGCCTTCGCCACTGGTGTTCCTTCCTATATCTACGCATTTCACCGCTACACAGGAAATTCCACCACCCTCTACCATACTCTAGCTTGCCAGTTTTGGATGCAGTTCCCAGGTTGAGCCCGGGGCTTTCACATCCAACTTAACAAACCACCTACGCGCGCTTTACGCCCAGTAATTCCGATTAACGCTTGCACCCTCTGTATTACCGCGCTGCTGGCAC
CB2.1.Su.S.ais.nfb	Medium for nitrogen Fixing Bacteria	Corral de Bustos	Soybean	2	NFB	Bacteria	Proteobacteria	Gammaproteobacteria	Pseudomonadales	Pseudomonadaceae	Pseudomonas	Pseudomonas fluorescens	99.61	+	N.D	-	-	GCTTTCGCACTCAGTGTCAGTATCAGTCCAGGTGGTCGCCTTCGCCACTGGTGTTCCTTCCTATATCTACGCATTTCACCGCTACACAGGAAATTCCACCACCCTCTACCATACTCTAGCTCGCCAGTTTTGGATGCAGTTCCCAGGTTGAGCCCGGGGATTTCACATCCAACTTAACGAACCACCTACGCGCGCTTTACGCCCAGTAATTCCGATTAACGCTTGCACCCTCTGTATTACCGCGGCTGCTGGCAC
CB2.1.Su.S.ais.nfb	Medium for nitrogen Fixing Bacteria	Corral de Bustos	Soybean	2	NFB	Bacteria	Proteobacteria	Alphaproteobacteria	Rhizobiales	Rhizobiaceae	Agrobacterium	Agrobacterium tumefaciens	97.99	-	N.D	-	-	CTTTCGCTCTCAGCGTCAGTAATGGACCAGTAAGCCGCCTTCGCCACTGGTGTTCCTCCGAATATCTACGAATTTCACCTCTACACTCGGAATTCCACTTACCTCTTCCATACTCAAGATACGCAGTATCAAAGGCAGTTCCAGAGTTGAGCTCTGGGATTTCACCCCTGACTTAAATATCCGCCTACGAGCGCTTTA
CB3.1.Su.S.ais.nfb	Medium for nitrogen Fixing Bacteria	Corral de Bustos	Soybean	3	NFB	Bacteria	Proteobacteria	Gammaproteobacteria	Pseudomonadales	Pseudomonadaceae	Pseudomonas	Pseudomonas protegens	98.11	N.D	N.D	N.D	N.D	GCTTTCGCACTCAGTGTCAGTATCATGTCCAGGTGGTCGCCTTCGCCACTGGTGTTCCTTCCTATATCTACGCATTTCACCGCTACACAGGAAATTCCACCACCCTCTACCATACTCTAGCTTGCCAGTTTTGGATGCAGTTCCCAGGTTGAGCCCGGGGCTTTCACATCCAACTTAACAAACCACCTACGCGCGCTTTACGCCCAGTAATTCCGATTAACGCTTGCACCCTCTGTATTACCGCGGCTGGCTGGCACTGAATTA
CB3.1.Su.S.ais.nfb	Medium for nitrogen Fixing Bacteria	Corral de Bustos	Soybean	3	NFB	Bacteria	Proteobacteria	Betaproteobacteria	Burkholderiales	Comamonadaceae	Variovorax	Variovorax paradoxus	92.97	-	N.D	-	-	CCAGCTTTCGTGCTGAGTGTCAGTATTGTCAGGGGATGCCTTCGCCATCGGTGTTCCTCCCCATATCTACGCATTTCACTGCTACACGGGAAATTCCATCCCCCTCTGCCGTACTCCAGCGATGCAGTCTGGATGCAGTTCCCAGGTTGAGCCCGGGGATTTCACAACTGACTTAAATAACCGCCTGCGCACGCTTTACGCCCAGTAATTCCGATTAACGCTTGCACCCTACGTATTACCGCGGCTGCTGGCAC
CB3.1.Su.S.ais.nfb	Medium for nitrogen Fixing Bacteria	Corral de Bustos	Soybean	3	NFB	Bacteria	Proteobacteria	Gammaproteobacteria	Pseudomonadales	Pseudomonadaceae	Pseudomonas	Pseudomonas fluorescens	100	N.D	N.D	N.D	N.D	GCTTTCGCACCTCAGTGTCAGTATCAGTCCAGGTGGTCGCCTTCGCCACTGGTGTTCCTTCCTATATCTACGCATTTCACCGCTACACAGGAAATTCCACCACCCTCTACCATACTCTAGCTCGCCAGTTTTGGATGCAGTTCCCAGGTTGAGCCCGGGGATTTCACATCCAACTTAACGAACCACCTACGCGCGCTTTACGCCCAGTAATTCCGATTAACGCTTGCACCCTCTGTATTACCGCGGCTGCTGGCAC
CB3.1.Su.S.ais.nfb	Medium for nitrogen Fixing Bacteria	Corral de Bustos	Soybean	3	NFB	Bacteria	Proteobacteria	Betaproteobacteria	Burkholderiales	Comamonadaceae	Pseudorhodoferax	Pseudorhodoferax caeni	99.61	-	N.D	++	-	GCTTTCGTGCATGAGCGTCAGTGCAGGCCCAGGGGATTGCCTTCGCCATCGGTGTTCCTCCGCATATCTACGCATTTCACTGCTACACGCGGAATTCCATCCCCCTCTGCCGCACTCCAGCAATGCAGTCACAAATGCAGTTCCCAGGTTAAGCCCGGGGATTTCACATCTGTCTTGCATTACCGCCTGCGCACGCTTTACGCCCAGTAATTCCGATTAACGCTCGCACCCTACGTATTACCGCGGCTGGCTGGCAC
CB3.1.Su.S.ais.nfb	Medium for nitrogen Fixing Bacteria	Corral de Bustos	Soybean	3	NFB	Bacteria	Proteobacteria	Alphaproteobacteria	Rhizobiales	Bradyrhizobiaceae	Bosea	Bosea minatitlanensis	91.8	N.D	N.D	N.D	N.D	GCTTTCGCGCTCAGCGTCAGTATCGGACCAGGTGGCCGCCTTCGCCACCGGTGTTCCTGCCTATATCTACGAATTTCACCGCTACACTCGAAATTCCACCACCCTCTTCCGAACTCTAGATTCCCAGTATTGAATGCAATTCCCAGGTTGAGCCCTGGGATTTCACCTCCGACTTAAAAAACCGCCTACGCGCCCTTTACGCCCAGTGATTCCGATTAACGCTTGCCCCCTTCGTATTACCGCGGCTGCTGGCAC
MB2.0.Su.S.ais.nfb	Medium for nitrogen Fixing Bacteria	Monte Buey	Soybean	2	NFB	Bacteria	Proteobacteria	Gammaproteobacteria	Pseudomonadales	Pseudomonadaceae	Pseudomonas	Pseudomonas fluorescens	99.6	0	0	-	-	TTCGCCCTCAGTGTCAGTATCAGTCCAGGTGGTCGCCTTCGCCACTGGTGTTCCTTCCTATATCTACGCATTTCACCGCTACACAGGAAATTCCACCACCCTCTACCATACTCTAGCTCGCCAGTTTTGGATGCAGTTCCCAGGTTGAGCCCGGGGATTTCACATCCAACTTAACGAACCACCTACGCGCGCTTTACGCCCAGTAATTCCGATTAACGCTTGCACCCTCTGTATTACCGCGGCTGCTGGCAC
MB2.0.Su.S.ais.nfb	Medium for nitrogen Fixing Bacteria	Monte Buey	Soybean	2	NFB	Bacteria	Proteobacteria	Gammaproteobacteria	Pseudomonadales	Pseudomonadaceae	Pseudomonas	Pseudomonas savastanoi	92.72	0	0	N.D	N.D	CTTTCGCAGCATGAGTGTCAGTATCAGGTCCAGGTGGTCTGCCCTTCGCCACTCGGTGATTCCTTCCCATCTCTACGCATTTCACCGCTACACAGGAAATTCCACCCCCCTCTGCATACTCTAGCTTGCCAGTTTTGAATGCAGTTCCCAGGTTGAGCCCGGGGATTTCACATCCAACTTAACAAACCACCTGCGCACGCTTTACGCCCAGTAATTCCGATTAACGCTCGCACCCTCCGTATTACCGCGGCTGCTGGCAC
MB2.0.Su.S.ais.nfb	Medium for nitrogen Fixing Bacteria	Monte Buey	Soybean	2	NFB	Bacteria	Proteobacteria	Gammaproteobacteria	Pseudomonadales	Pseudomonadaceae	Pseudomonas	Pseudomonas protegens	99.6	0	0	N.D	N.D	TTCGCGCTCAGTGTCAGTATCAGGTCCAGGTGGTCGCCTTCGCCACTGGTGTTCCTTCCTATATCTACGCATTTCACCGCTACACAGGAAATTCCACCACCCTCTACCATACTCTAGCTTGCCAGTTTTGGATGCAGTTCCCAGGTTGAGCCCGGGGCTTTCACATCCAACTTAACAAACCACCTACGCGCGCTTTACGCCCAGTAATTCCGATTAACGCTTGCACCCTCTGTATTACCGCGGCTGCTGGCAC
MB2.0.Su.S.ais.nfb	Medium for nitrogen Fixing Bacteria	Monte Buey	Soybean	2	NFB	Bacteria	Proteobacteria	Gammaproteobacteria	Pseudomonadales	Pseudomonadaceae	Pseudomonas	Pseudomonas savastanoi	95.55	N.D	N.D	N.D	N.D	TTCGCTCTCAGTGTCAGTATCTGTCCAGGTGGTCGCCTTCGCCACTGGTGTTCCTTCCGATATCTGCGCATTTCACCGCTACACCGGAAATTCCACCCCCCTCTACCATACTCTAGCTTGCCCGTTTTGGATGCAGTTCCCAGGTTGAGCCCGGGGATTTCACATCCAACTTAACAAACCGCCTACGAGCGCTTTACGCCCAGTAATTCCGAATAACGCTTGCACCCTCTGTATTACCGCGCGTGCTGGCACA
MB2.0.Su.S.ais.nfb	Medium for nitrogen Fixing Bacteria	Monte Buey	Soybean	2	NFB	Bacteria	Proteobacteria	Gammaproteobacteria	Pseudomonadales	Pseudomonadaceae	Pseudomonas	Pseudomonas fluorescens	99.23	N.D	N.D	N.D	N.D	TTCGCACCTCAGTGTCAGTATCAGTCCAGGTGGTCGCCTTCGCCACTGGTGTTCCTTCCTATATCTACGCATTTCACCGCTACACAGGAAATTCCACCACCCTCTACCATACTCTAGCTCGCCAGTTTTGGATGCAGTTCCCAGGTTGAGCCCGGGGATTTCACATCCAACTTAACGAACCACCTACGCGCGCTTTACGCCCAGTAATTCCGATTAACGCTTGCACCCTCTGTATTACCGCGGCTGCTGGCACCGAATTA
MB3.0.Su.S.ais.nfb	Medium for nitrogen Fixing Bacteria	Monte Buey	Soybean	3	NFB	Bacteria	Proteobacteria	Gammaproteobacteria	Pseudomonadales	Pseudomonadaceae	Pseudomonas	Pseudomonas savastanoi	97.72	N.D	N.D	N.D	N.D	TTCGCAGCTCAGTGTCAGTATCAGGTCCAGGGGGATCGCCTTCGCCACTGGTGTTCCTTCCTATATCTACGCATTTCACCGCTACACAGGAAATTCCACCACCCTCTACCATACTCTAGCTTGCCAGTTTTGGATGCAGTTCCCAGGTTGAGCCCGGGGATTTCACATCCGACTTAACAAACCACCTACGCGCGCTTTACGCCCAGTAATTCCGATTAACGCTTGCACCCTCTGTATTACCGCGGCTGCTGGCACCAGAGTTA
MB3.0.Su.S.ais.nfb	Medium for nitrogen Fixing Bacteria	Monte Buey	Soybean	3	NFB	Bacteria	Actinobacteria	Actinobacteria	Actinomycetales	Promicromonosporaceae	Promicromonospora	Promicromonospora kroppenstedtii	95.65	0	0	-	-	TTCGCTCTCAGCGTCAGTAACTGCCCAGAGACCTCGCCTTCGCCATCGGTGTTCCTCCTGATATCTGCGCATTCCACCGCTACACCAGGAATTCCAGTCTCCCCTACCGCACTCTAGTCTGCCCGTACCCGATGCAAGTTCCCAGTTGAGCCCTGAGATTTCACATCAGACTTGACAGACCGCCTACGAGCTCTTTACGCCCAATAATTCCGGACAACGCTTGCGCCCTATGTATTACCGCGGCTGCTGGCA
MB3.0.Su.S.ais.nfb	Medium for nitrogen Fixing Bacteria	Monte Buey	Soybean	3	NFB	Bacteria	Proteobacteria	Gammaproteobacteria	Pseudomonadales	Pseudomonadaceae	Pseudomonas	Pseudomonas protegens	98.83	N.D	N.D	N.D	N.D	CTTTCGCACCTCAGTGTCAGTATCAGTACCAGGTGGTCGCCTTCGCCACTGGTGTTCCTTCCTATATCTACGCATTTCACCGCTACACAGGAAATTCCACCACCCTCTACCATACTCTAGCTTGCCAGTTTTGGATGCAGTTCCCAGGTTGAGCCCGGGGCTTTCACATCCAACTTAACAAACCACCTACGCGCGCTTTACGCCCAGTAATTCCGATTAACGCTTGCACCCTCTGTATTACCGCGGTGGCTGGCAC
MB2.1.Su.S.ais.nfb	Medium for nitrogen Fixing Bacteria	Monte Buey	Soybean	2	NFB	Bacteria	Proteobacteria	Alphaproteobacteria	Rhizobiales	Rhizobiaceae	Rhizobium	Rhizobium leguminosarum	94.66	0	0	-	-	GCTTTCGCACTCAGCGTCAGTAATAGGACCAGTGGAGCCGCCTTCGCCACTGGTGTTCCTTCCAATATCTACGAATTTCACCTCTACACTCGAAATTCCACTCACCTCTTCCATACTCCAGATCGACAGTATTGGATGCAGTTCCCGGGTTGAGCCCTGGGATTTCACCTCTGACTGATCGATCCGCCTACGTGCGCTTTACGCCCAGTAATTCCGAACAACGCTTGCCCCCTTCGTATTACCGCGGCTGCTGGCACAAAG
MB2.1.Su.S.ais.nfb	Medium for nitrogen Fixing Bacteria	Monte Buey	Soybean	2	NFB	Bacteria	Proteobacteria	Gammaproteobacteria	Xanthomonadales	Xanthomonadaceae	Dyella	Dyella marensis	99.61	0	0	N.D	N.D	CACGCTTCGTGCCTCAGCGTCAGTGTTGATCCAGATGGCCGCCTTCGCCACTGATGTTCCTCCCGATCTCTACGCATTTCACCGCTACACCGGGAATTCCACCATCCTCTATCACACTCTAGCTCTCCAGTATCCACTGCCATTCCCAGGTTGAGCCCGGGGATTTCACAGCAGACTTAAAGAACCGCCTACGCACGCTTTACGCCCAGTAATTCCGATTAACGCTTGCACCCTTCGTATTACCGCGGCTGCTGGCACTGAA
MB2.1.Su.S.ais.nfb	Medium for nitrogen Fixing Bacteria	Monte Buey	Soybean	2	NFB	Bacteria	Proteobacteria	Gammaproteobacteria	Pseudomonadales	Pseudomonadaceae	Pseudomonas	Pseudomonas protegens	98.76	N.D	N.D	N.D	N.D	TTCGCGCTCAATCGTCAGTATCAATCCAGGTAGGTCGCCTTCGCCACTGGTGTTCCTTCCTATATCTACGCATTTCACCGCTACACAGGAAATTCCACCACCCTCTACCATACTCTAGCTTGCCAGTTTTGGATGCAGTTCCCAGGTTGAGCCCGGGGCTTTCACATCCTACTTAACAAACCACCTACGCGCGCTTTACGCCCAGTAATTCCGATTAACGCTTGCACCCTCTGTATTACCGCGGCTGCTGGCAC
MB2.1.Su.S.ais.nfb	Medium for nitrogen Fixing Bacteria	Monte Buey	Soybean	2	NFB	Bacteria	Proteobacteria	Gammaproteobacteria	Pseudomonadales	Pseudomonadaceae	Pseudomonas	Pseudomonas protegens	100	N.D	N.D	N.D	N.D	TTCGCACCTCAGTGTCAGTATCAGTCCAGGTGGTCGCCTTCGCCACTGGTGTTCCTTCCTATATCTACGCATTTCACCGCTACACAGGAAATTCCACCACCCTCTACCATACTCTAGCTTGCCAGTTTTGGATGCAGTTCCCAGGTTGAGCCCGGGGCTTTCACATCCAACTTAACAAACCACCTACGCGCGCTTTACGCCCAGTAATTCCGATTAACGCTTGCACCCTCTGTATTACCGCGGCTGCTGGCAC
MB3.1.Su.S.ais.nfb	Medium for nitrogen Fixing Bacteria	Monte Buey	Soybean	3	NFB	Bacteria	Proteobacteria	Alphaproteobacteria	Rhizobiales	Bradyrhizobiaceae	Bosea	Bosea minatitlanensis	96.84	0	0	N.D	N.D	TTCGCGCTCAGCGTCAGTTTCGGACCAGGTGGCCGCCTTCGCCACCGGTGTTCTTGCCAATATCTACGAATTTCACCTCTACACTCGAAGTTCCACCAACCTCTTCCGAACTCAAGACTCCCAGTATCGAAGGCAATTCCCGGGTTGAGCCCTGGGCTTTCACCTCCGACTTAAAAGTCCGCCTACGCGCCCTTTACGCCCAGTGATTCCGAGCAACGCTTGCCCCCTTCGTATTACCGCGGCGGCTGGCAC
MB3.1.Su.S.ais.nfb	Medium for nitrogen Fixing Bacteria	Monte Buey	Soybean	3	NFB	Bacteria	Proteobacteria	Gammaproteobacteria	Pseudomonadales	Pseudomonadaceae	Pseudomonas	Pseudomonas marincola	88.57	+	N.D	N.D	N.D	CGCTTCGCGCTCAGCGTCAGTATCGGTCCAGGGGGCCGCCTTCGCCACTGGAGTTCCTTCATATATCTACGCATTTCACCGCTACATGTGAAATTCCACCCACCTCTACCGTACTCTAGCTTGCCAGTATTGGATGCACTGCCATGGTTGAGCCCGGGGATTTCACCCCTGACTTAACAAGCCGCCTACGCGCGCTTTACGCCCAATAAATCCGAATAACGCTTGCACCCTCCGTATTACCGGGGTGCTGGCA
MB3.1.Su.S.ais.nfb	Medium for nitrogen Fixing Bacteria	Monte Buey	Soybean	3	NFB	Bacteria	Proteobacteria	Gammaproteobacteria	Pseudomonadales	Pseudomonadaceae	Pseudomonas	Pseudomonas fluorescens	98.85	N.D	N.D	N.D	N.D	GCTTTCGACTCAGTGTCAGTATCAGTCCAGGTGGTCGCCTTCGCCACTGGTGTTCCTTCCTATATCTACGCATTTCACCGCTACACAGGAAATTCCACCACCCTCTACCATACTCTAGCTCGCCAGTTTTGGATGCAGTTCCCAGGTTGAGCCCGGGGATTTCACATCCAACTTAACGAACCACCTACGCGCGCTTTACGCCCAGTAATTCCGATTAACGCTTGCACCCTCTGTATTACCGCGGCTGCTGGCACAGAG
MB3.1.Su.S.ais.nfb	Medium for nitrogen Fixing Bacteria	Monte Buey	Soybean	3	NFB	Bacteria	Actinobacteria	Actinobacteria	Actinomycetales	Micrococcaceae	Arthrobacter	Arthrobacter aurescens	92.75	0	0	-	-	CTTTCGCATCTCAGCGTCAGTATACAGCTCCAGGGTGCGCTCGCCTTCGCCATCTGGTGTTCCTCTCTGATATCTGCGCATTTCACCGCTACACCAGGAATTCCAGTCTCCCCTACTGCACTCTAGTCTGCCCGTACCCACTGCAGATCCGGAGTTGAGCCCCGGTATTTCACATCAAACTCAACAAACCGCCTACGAGCTCTTTACGCCCAATAATTCCGGATAACGCTTGCGCCCTACGTATTACCGCGGCTGCTGGCAC
MB2.1.Su.S.ais.nfb	Medium for nitrogen Fixing Bacteria	Monte Buey	Soybean	2	NFB	Bacteria	Proteobacteria	Betaproteobacteria	Burkholderiales	Comamonadaceae	Acidovorax	Acidovorax avenae	98.81	-	N.D	-	-	TTCGTGCATGAGCGTCAGTACAGGCCCAGGGGATTGCCTTCGCCATCGGTGTTCCTCCGCATATCTACGCATTTCACTGCTACACGCGGAATTCCATCCCCCTCTGCCGTACTCCAGCGATGCAGTCACAGATGCAGTTCCCAGGTTGAGCCCGGGGATTTCACAACTGTCTTACATCACCGCCTGCGCACGCTTTACGCCCAGTAATTCCGATTAACGCTTGCACCCTACGTATTACCGCGCTGCTGGCAC
MB2.1.Su.S.ais.nfb	Medium for nitrogen Fixing Bacteria	Monte Buey	Soybean	2	NFB	Bacteria	Proteobacteria	Betaproteobacteria	Burkholderiales	Comamonadaceae	Variovorax	Variovorax paradoxus	98.44	-	N.D	N.D	N.D	TTCGTGCATGAGTCGTCAGTACAGGTCCAGGTGGGATTGCCTTCGCCATCGGTGTTCCTCCGCATATCTACGCATTTCACTGCTACACGCGAAATTCCATCCCCCTCTACCGTACTCTAGCTATGCAGTCACAGATGCAGTTCCCAGGTTGAGCCCGGGGATTTCACAACTGTCTTACATAACCGCCTGCGCACGCTTTACGCCCAGTAATTCCGATTAACGCTTGCACCCTACGTATTACCGCGGCTGCTGGCAC
MB2.1.Su.S.ais.nfb	Medium for nitrogen Fixing Bacteria	Monte Buey	Soybean	2	NFB	Bacteria	Proteobacteria	Gammaproteobacteria	Pseudomonadales	Pseudomonadaceae	Pseudomonas	Pseudomonas protegens	99.22	N.D	N.D	N.D	N.D	TTCGCACTCAGTGTCAGTATCAGTCCAGGTAGGTCGCCTTCGCCACTGGTGTTCCTTCCTATATCTACGCATTTCACCGCTACACAGGAAATTCCACCACCCTCTACCATACTCTAGCTTGCCAGTTTTGGATGCAGTTCCCAGGTTGAGCCCGGGGCTTTCACATCCAACTTAACAAACCACCTACGCGCGCTTTACGCCCAGTAATTCCGATTAACGCTTGCACCCTCTGTATTACCGCGGCTGCTGGCACAGA
MB2.1.Su.S.ais.nfb	Medium for nitrogen Fixing Bacteria	Monte Buey	Soybean	2	NFB	Bacteria	Proteobacteria	Gammaproteobacteria	Pseudomonadales	Pseudomonadaceae	Pseudomonas	Pseudomonas fluorescens	99.22	N.D	N.D	N.D	N.D	CTTTCGCACTCAGTGTCAGTATCAGTCCAGGTGGTCGCCTTCGCCACTGGTGTTCCTTCCTATATCTACGCATTTCACCGCTACACAGGAAATTCCACCACCCTCTACCATACTCTAGCTCGCCAGTTTTGGATGCAGTTCCCAGGTTGAGCCCGGGGATTTCACATCCAACTTAACGAACCACCTACGCGCGCTTTACGCCCAGTAATTCCGATTAACGCTTGCACCCTCTGTATTACCGCGCTGCTGGCAC
MB3.1.Su.S.ais.nfb	Medium for nitrogen Fixing Bacteria	Monte Buey	Soybean	3	NFB	Bacteria	Actinobacteria	Actinobacteria	Actinomycetales	Streptomycetaceae	Streptomyces	Streptomyces fulvissimus	95.37	0	0	N.D	N.D	GCTTTCGCTCTCAGCGTCAGTATTAGGCCCAGAGATGCCGCCTTCGCCACCGGTGTTCCTCCTGATATCTGCGCATTTCACCGCTACACCAGGAATTCCGATCTCCCCTACCATACTCTAGCTTGCCCGTATCGAATGCAGATCCGGGGTTAAGCCCCGGGCTTTCACATCCGACTTGACAAACCGCCTACGAGCTCTTTACGCCCAATAATTCCGAATAACGCTTGCGCCCTACGTATTACCGCGCTGCTGGCACG
MB3.1.Su.S.ais.nfb	Medium for nitrogen Fixing Bacteria	Monte Buey	Soybean	3	NFB	Bacteria	Proteobacteria	Alphaproteobacteria	Rhizobiales	Rhizobiaceae	Agrobacterium	Agrobacterium fabrum	99.21	0	0	N.D	N.D	TTCGCACTCAGCGTCAGTAATGGACCAGTAAGCCGCCTTCGCCACTGGTGTTCCTCCGAATATCTACGAATTTCACCTCTACACTCGGAATTCCACTTACCTCTTCCATACTCAAGATACCCAGTATCAAAGGCAGTTCCGCAGTTGAGCTGCGGGATTTCACCCCTGACTTAAATATCCGCCTACGTGCGCTTTACGCCCAGTAATTCCGAACAACGCTAGCCCCCTTCGTATTACCGCGGCTGGCTGGCAC
MB3.1.Su.S.ais.nfb	Medium for nitrogen Fixing Bacteria	Monte Buey	Soybean	3	NFB	Bacteria	Proteobacteria	Gammaproteobacteria	Pseudomonadales	Pseudomonadaceae	Pseudomonas	Pseudomonas savastanoi	92.97	N.D	N.D	N.D	N.D	TTCGCACTCAGTGTCAGTATCGGACCAGTGTAGGTCGCCTTCGCCACTGGTGTTCCTTCCAATATCTACGAATTTCACCGCTACACACGAAATTCCACCTACCTCTACCATACTCTAGATTGCAGTTTTGGATGCAGTTCCCAGGTTGAGCCCGGGGATTTCACATCTGACTTAACAAACCACCTACGCGCGCTTTACGCCCAGTAATTCCGATTAACGCTTGCCCCCTCCGTATTACCGCGGTGGCTGGCACA
MB3.1.Su.S.ais.nfb	Medium for nitrogen Fixing Bacteria	Monte Buey	Soybean	3	NFB	Bacteria	Proteobacteria	Gammaproteobacteria	Pseudomonadales	Pseudomonadaceae	Pseudomonas	Pseudomonas protegens	98.82	N.D	N.D	N.D	N.D	TTTCGCACTCAGTGTCAGTATCAGTCCAGGTGGTCGCCTTCGCCACTGGTGTTCCTTCCTATATCTACGCATTTCACCGCTACACAGGAAATTCCACCACCCTCTACCATACTCTAGCTTGCCAGTTTTGGATGCAGTTCCCAGGTTGAGCCCGGGGCTTTCACATCCAACTTAACAAACCACCTACGCGCGCTTTACGCCCAGTAATTCCGATTAACGCTTGCACCCTCTGTATTACCGCGGTGGCTGGCAC
MB2.1.Su.S.ais.nfb	Medium for nitrogen Fixing Bacteria	Monte Buey	Soybean	2	NFB	Bacteria	Proteobacteria	Gammaproteobacteria	Pseudomonadales	Pseudomonadaceae	Pseudomonas	Pseudomonas protegens	99.22	N.D	N.D	N.D	N.D	CTTTCGCACTCAGTGTCAGTATCAGTCCAGGTGGTCGCCTTCGCCACTGGTGTTCCTTCCTATATCTACGCATTTCACCGCTACACAGGAAATTCCACCACCCTCTACCATACTCTAGCTTGCCAGTTTTGGATGCAGTTCCCAGGTTGAGCCCGGGGCTTTCACATCCAACTTAACAAACCACCTACGCGCGCTTTACGCCCAGTAATTCCGATTAACGCTTGCACCCTCTGTATTACCGCGGCTGGCTGGCAC
MB2.1.Su.S.ais.nfb	Medium for nitrogen Fixing Bacteria	Monte Buey	Soybean	2	NFB	Bacteria	Proteobacteria	Gammaproteobacteria	Pseudomonadales	Pseudomonadaceae	Pseudomonas	Pseudomonas fluorescens	99.21	N.D	N.D	N.D	N.D	CGCATTTCGCACTCAGTGTCAGTATCAGTCCAGGTGGTCGCCTTCGCCACTGGTGTTCCTTCCTATATCTACGCATTTCACCGCTACACAGGAAATTCCACCACCCTCTACCATACTCTAGCTCGCCAGTTTTGGATGCAGTTCCCAGGTTGAGCCCGGGGATTTCACATCCAACTTAACGAACCACCTACGCGCGCTTTACGCCCAGTAATTCCGATTAACGCTTGCACCCTCTGTATTACCGCGCTGCTGGCA
MB2.1.Su.S.ais.nfb	Medium for nitrogen Fixing Bacteria	Monte Buey	Soybean	2	NFB	Bacteria	Proteobacteria	Alphaproteobacteria	Rhizobiales	Bradyrhizobiaceae	Bosea	Bosea minatitlanensis	95.31	N.D	N.D	N.D	N.D	GCTTTCGCGCTCAGCGTCAGTTTCGGACCAGGTGGCCGCCTTCGCCACCGGTGTTCTTGCCAATATCTACGAATTTCACCGCTACACTCGAAGTTCCACCAACCTCTTCCGAACTCAAGACTCCCAGTATCGAAGGCAATTCCCGGGTTGAGCCCTGGGATTTCACCTCCGACTTAAAAATCCGCCTACGCGCCCTTTACGCCCAGTGATTCCGATTAACGCTTGCCCCCTTCGTATTACCGCGGCTGCTGGCAC
MB2.1.Su.S.ais.nfb	Medium for nitrogen Fixing Bacteria	Monte Buey	Soybean	2	NFB	Bacteria	Proteobacteria	Alphaproteobacteria	Rhizobiales	Bradyrhizobiaceae	Bosea	Bosea minatitlanensis	98.83	N.D	N.D	N.D	N.D	GCTTTCGCGCTCAGCGTCAGTTTCGGACCAGTTGGCCGCCTTCGCCACCGGTGTTCTTGCGAATATCTACGAATTTCACCTCTACACTCGCAGTTCCACCAACCTCTTCCGAACTCAAGACTCCCAGTATCGAAGGCAATTCCAGGGTTGAGCCCTGGGCTTTCACCTCCGACTTAAAAGTCCGCCTACGCGCCCTTTACGCCCAGTGATTCCGAGCAACGCTAGCCCCCTTCGTATTACCGCGCTGCTGGCAC
MB3.1.Su.S.ais.nfb	Medium for nitrogen Fixing Bacteria	Monte Buey	Soybean	3	NFB	Bacteria	Proteobacteria	Gammaproteobacteria	Pseudomonadales	Pseudomonadaceae	Pseudomonas	Pseudomonas fluorescens	100	N.D	N.D	N.D	N.D	TTTCGACTCAGTGTCAGTATCAGTCCAGGTGGTCGCCTTCGCCACTGGTGTTCCTTCCTATATCTACGCATTTCACCGCTACACAGGAAATTCCACCACCCTCTACCATACTCTAGCTCGCCAGTTTTGGATGCAGTTCCCAGGTTGAGCCCGGGGATTTCACATCCAACTTAACGAACCACCTACGCGCGCTTTACGCCCAGTAATTCCGATTAACGCTTGCACCCTCTGTATTACCGCGGCTGCTGGCAC
MB3.1.Su.S.ais.nfb	Medium for nitrogen Fixing Bacteria	Monte Buey	Soybean	3	NFB	Bacteria	Proteobacteria	Gammaproteobacteria	Pseudomonadales	Pseudomonadaceae	Pseudomonas	Pseudomonas protegens	100	N.D	N.D	N.D	N.D	GCTTTCGCACCTCAGTGTCAGTATCAGTCCAGGTGGTCGCCTTCGCCACTGGTGTTCCTTCCTATATCTACGCATTTCACCGCTACACAGGAAATTCCACCACCCTCTACCATACTCTAGCTTGCCAGTTTTGGATGCAGTTCCCAGGTTGAGCCCGGGGCTTTCACATCCAACTTAACAAACCACCTACGCGCGCTTTACGCCCAGTAATTCCGATTAACGCTTGCACCCTCTGTATTACCGCGGCTGCTGGCAC
MB3.1.Su.S.ais.nfb	Medium for nitrogen Fixing Bacteria	Monte Buey	Soybean	3	NFB	Bacteria	Proteobacteria	Alphaproteobacteria	Rhizobiales	Bradyrhizobiaceae	Bosea	Bosea minatitlanensis	97.67	N.D	N.D	N.D	N.D	CGCTTTCGCGCTCAGCGTCAGTTTCGGACCAGTTGGCCGCCTTCGCCACCGGTGTTCTTGCGAATATCTACGAATTTCACCTCTACACTCGCAGTTCCACCAACCTCTTCCGAACTCAAGACTCCCAGTATCGAAGGCAATTCCCGGGTTGAGCCCTGGGCTTTCACCTCCGACTTAAAAGTCCGCCTACGCGCCCTTTACGCCCAGTGATTCCGAGCAACGCTTGCCCCCTTCGTATTACCGCGGGGGCTGGCAC
MB3.1.Su.S.ais.nfb	Medium for nitrogen Fixing Bacteria	Monte Buey	Soybean	3	NFB	Bacteria	Proteobacteria	Betaproteobacteria	Burkholderiales	Comamonadaceae	Acidovorax	Acidovorax avenae	98.81	N.D	N.D	N.D	N.D	TTCGTGCATGAGCGTCAGTACAGGCCCAGGGGATTGCCTTCGCCATCGGTGTTCCTCCGCATATCTACGCATTTCACTGCTACACGCGGAATTCCATCCCCCTCTGCCGTACTCCAGCGATGCAGTCACAGATGCAGTTCCCAGGTTGAGCCCGGGGATTTCACAACTGTCTTACATCACCGCCTGCGCACGCTTTACGCCCAGTAATTCCGATTAACGCTTGCACCCTACGTATTACCGCGCTGCTGGCAC
MB2.1.Su.S.ais.nfb	Medium for nitrogen Fixing Bacteria	Monte Buey	Soybean	2	NFB	Bacteria	Proteobacteria	Gammaproteobacteria	Pseudomonadales	Pseudomonadaceae	Pseudomonas	Pseudomonas protegens	99.6	N.D	N.D	N.D	N.D	TTCGCACCTCAGTGTCAGTATCAGTCCAGGTGGTCGCCTTCGCCACTGGTGTTCCTTCCTATATCTACGCATTTCACCGCTACACAGGAAATTCCACCACCCTCTACCATACTCTAGCTTGCCAGTTTTGGATGCAGTTCCCAGGTTGAGCCCGGGGCTTTCACATCCAACTTAACAAACCACCTACGCGCGCTTTACGCCCAGTAATTCCGATTAACGCTTGCACCCTCTGTATTACCGCGGTGCTGGCAC
MB2.1.Su.S.ais.nfb	Medium for nitrogen Fixing Bacteria	Monte Buey	Soybean	2	NFB	Bacteria	Actinobacteria	Actinobacteria	Actinomycetales	Nocardiaceae	Rhodococcus	Rhodococcus kyotonensis	95.57	-	N.D	N.D	N.D	CACGCTTTCGTTCTCAGCGTCAGTATGTTTCCAGAGACCCGCCTTCGCCACCGGTGTTCCTCCTGATATCTGCGCATTTCACCGCTACACCAGGAATTCCACCCTCCCCTGAAACACTCTAGTCTGCCCGTATCGGATGCAAGCCCGAAGTTGAGCCCCGGGTTTTCACAAACGACTCGACAAACCGCCTACGAACTCTTT
MB2.1.Su.S.ais.nfb	Medium for nitrogen Fixing Bacteria	Monte Buey	Soybean	2	NFB	Bacteria	Proteobacteria	Gammaproteobacteria	Pseudomonadales	Pseudomonadaceae	Pseudomonas	Pseudomonas putida	93.63	0	0	-	++	CCCAGCTTTCGCGCTCAGTGTCAGTATCAGTACAGGTGGTCGCCTTCGCCACTGGTGTTCCTGCCTATATCTACGAATTTCACCGCTACACTCGAAATTCCACCACCCTCTACCGAACTCTAGATTGCCAGTTTTGAATGCAATTCCCAGGTTGAGCCCTGGGCTTTCACATCCAACTTAACAAACCACCTACGCGCGCTTT
MB3.1.Su.S.ais.nfb	Medium for nitrogen Fixing Bacteria	Monte Buey	Soybean	3	NFB	Bacteria	Proteobacteria	Gammaproteobacteria	Pseudomonadales	Pseudomonadaceae	Pseudomonas	Pseudomonas protegens	99.61	N.D	N.D	N.D	N.D	CTTTCGACCTCAGTGTCAGTATCAGTCCAGGTGGTCGCCTTCGCCACTGGTGTTCCTTCCTATATCTACGCATTTCACCGCTACACAGGAAATTCCACCACCCTCTACCATACTCTAGCTTGCCAGTTTTGGATGCAGTTCCCAGGTTGAGCCCGGGGCTTTCACATCCAACTTAACAAACCACCTACGCGCGCTTTACGCCCAGTAATTCCGATTAACGCTTGCACCCTCTGTATTACCGCGGCTGCTGGCACA
MB3.1.Su.S.ais.nfb	Medium for nitrogen Fixing Bacteria	Monte Buey	Soybean	3	NFB	Bacteria	Proteobacteria	Gammaproteobacteria	Pseudomonadales	Pseudomonadaceae	Pseudomonas	Pseudomonas protegens	99.61	N.D	N.D	N.D	N.D	CTTTCGCACTCAGTGTCAGTATCAGTCCAGGTGGTCGCCTTCGCCACTGGTGTTCCTTCCTATATCTACGCATTTCACCGCTACACAGGAAATTCCACCACCCTCTACCATACTCTAGCTTGCCAGTTTTGGATGCAGTTCCCAGGTTGAGCCCGGGGCTTTCACATCCAACTTAACAAACCACCTACGCGCGCTTTACGCCCAGTAATTCCGATTAACGCTTGCACCCTCTGTATTACCGCGGCTGCTGGCACA
MB3.1.Su.S.ais.nfb	Medium for nitrogen Fixing Bacteria	Monte Buey	Soybean	3	NFB	Bacteria	Proteobacteria	Betaproteobacteria	Burkholderiales	Alcaligenaceae	Achromobacter	Achromobacter spanius	99.61	-	N.D	-	-	GCTTTCGTGCTGAGCGTCAGTGTTATCCCAGGAGGCTGCCTTCGCCATCGGTGTTCCTCCGCATATCTACGCATTTCACTGCTACACGCGGAATTCCACCTCCCTCTGACACACTCTAGCTCGGTAGTTAAAAATGCAGTTCCAAAGTTAAGCTCTGGGATTTCACATCTTTCTTTCCGAACCGCCTGCGCACGCTTTACGCCCAGTAATTCCGATTAACGCTTGCACCCTACGTATTACCGCGGCTGCTGGCAC
HU2.0.Su.S.ais.nfb	Medium for nitrogen Fixing Bacteria	Hughes	Soybean	2	NFB	Bacteria	Proteobacteria	Alphaproteobacteria	Rhizobiales	Bradyrhizobiaceae	Bosea	Bosea minatitlanensis	97.64	-	N.D	-	-	TTCGCGCTCAGCGTCAGTTTCGGACCAGTTGGCCGCCTTCGCCACCGGTGTTCTTGCGAATATCTACGAATTTCACCTCTACACTCGCAGTTCCACCAACCTCTTCCGAACTCAAGACTCCCAGTATCGAAGGCAATTCCCGGGTTGAGCCCTGGGCTTTCACCTCCGACTTAAAAGTCCGCCTACGCGCCCTTTACGCCCAGTGATTCCGAGCAACGCTTGCCCCCTTCGTATTACCGCGGCGGGCTGGCAC
HU2.0.Su.S.ais.nfb	Medium for nitrogen Fixing Bacteria	Hughes	Soybean	2	NFB	Bacteria	Proteobacteria	Gammaproteobacteria	Pseudomonadales	Pseudomonadaceae	Pseudomonas	Pseudomonas savastanoi	95.14	0	0	-	-	TCAGTCGTCAGTAGCTATCCAGGTAGGTCGCCTTCGCCACTGGTGTTCCTTCCTATATCTACGCATTTCACCGCTACACACGAAATTCCACCACCCTCTACCATACTCTAGCTTGCCAGTTTTGAATGCAGTTCCCAAGTTGAGCCCGGGGATTTCACATCCTACTTAACAAACCACCTACGCGCGCTTTACGCCCAGTAATTCCGATTAACGCTTGCACCCTCTGTATTACCGCGCCCGGCTGGCA
HU2.0.Su.S.ais.nfb	Medium for nitrogen Fixing Bacteria	Hughes	Soybean	2	NFB	Bacteria	Proteobacteria	Alphaproteobacteria	Rhizobiales	Rhizobiaceae	Rhizobium	Rhizobium selenitireducens	95.98	-	N.D	-	-	TTCGCGCTCAGCGTCAGTAGTGGACCAGTGAGGCTGCCTTCGCCACTGGTGTTCCTCCGAATATCTACGAATTTCACCTGCTACACTCGGAATTCCACTTACCTCTTCCATACTCTAGATACCCAGTATCAAAATGCAGTTCCAAAGTTGAGCTCTGGGATTTCACCCCTGACTTAAATAACCGCCTACGTGCGCTTTACGCCCAGTAATTCCGAACAACGCTTGCCCCCTTCGTATTACCGCGGCTGCTGGCAC
HU3.0.Su.S.ais.nfb	Medium for nitrogen Fixing Bacteria	Hughes	Soybean	3	NFB	Bacteria	Proteobacteria	Betaproteobacteria	Burkholderiales	Comamonadaceae	Acidovorax	Acidovorax avenae	98.82	0	0	N.D	N.D	TTCGTGCATGAGCGTCAGTACAGGCCCAGGGGATTGCCTTCGCCATCGGTGTTCCTCCGCATATCTACGCATTTCACTGCTACACGCGGAATTCCATCCCCCTCTGCCGTACTCCAGCGATGCAGTCACAGATGCAGTTCCCAGGTTGAGCCCGGGGATTTCACAACTGTCTTACATCACCGCCTGCGCACGCTTTACGCCCAGTAATTCCGATTAACGCTTGCACCCTACGTATTACCGCGGCTGGCTGGCAC
HU3.0.Su.S.ais.nfb	Medium for nitrogen Fixing Bacteria	Hughes	Soybean	3	NFB	Bacteria	Proteobacteria	Betaproteobacteria	Burkholderiales	Burkholderiaceae	Burkholderia	Burkholderia cepacia	100	0	0	N.D	N.D	TTCGTGCATGAGCGTCAGTATTGGCCCAGGGGGCTGCCTTCGCCATCGGTATTCCTCCACATCTCTACGCATTTCACTGCTACACGTGGAATTCTACCCCCCTCTGCCATACTCTAGCCTGCCAGTCACCAATGCAGTTCCCAGGTTGAGCCCGGGGATTTCACATCGGTCTTAGCAAACCGCCTGCGCACGCTTTACGCCCAGTAATTCCGATTAACGCTTGCACCCTACGTATTACCGCGGCTGCTGGCAC
HU3.0.Su.S.ais.nfb	Medium for nitrogen Fixing Bacteria	Hughes	Soybean	3	NFB	Bacteria	Proteobacteria	Betaproteobacteria	Burkholderiales	Burkholderiaceae	Burkholderia	Burkholderia lata	99.21	N.D	N.D	N.D	N.D	TTCGTGCATGAGCGTCAGTATTGGCCCAGGGGGCTGCCTTCGCCATCGGTATTCCTCCACATCTCTACGCATTTCACTGCTACACGTGGAATTCTACCCCCCTCTGCCATACTCTAGCCTGCCAGTCACCAATGCAGTTCCCAGGTTGAGCCCGGGGATTTCACATCGGTCTTAGCAAACCGCCTGCGCACGCTTTACGCCCAGTAATTCCGATTAACGCTCGCACCCTACGTATTACCGCGCCGGCTGGCAC
HU3.0.Su.S.ais.nfb	Medium for nitrogen Fixing Bacteria	Hughes	Soybean	3	NFB	Bacteria	Actinobacteria	Actinobacteria	Actinomycetales	Mycobacteriaceae	Mycobacterium	Mycobacterium gilvum	99.61	-	N.D	+	++++	GCTTTCGCTCTCAGCGTCAGTTACTGCCCAGAGACCCGCCTTCGCCACCGGTGTTCCTCCTGATATCTGCGCATTCCACCGCTACACCAGGAATTCCAGTCTCCCCTGCAGTACTCAAGTCTGCCCGTATCGCCCGCACGCCCACAGTTAAGCTGTGAGTTTTCACGAACAACGCGACAAACCACCTACGAGCTCTTTACGCCCAGTAATTCCGGACAACGCTCGGACCCTACGTATTACCGCGGCTGCTGGCACG
HU2.1.Su.S.ais.nfb	Medium for nitrogen Fixing Bacteria	Hughes	Soybean	2	NFB	Bacteria	Proteobacteria	Gammaproteobacteria	Pseudomonadales	Pseudomonadaceae	Pseudomonas	Pseudomonas protegens	99.21	-	N.D	-	-	TTCGCACCTCAGATGTCAGTATCAGTCCAGGTGGTCGCCTTCGCCACTGGTGTTCCTTCCTATATCTACGCATTTCACCGCTACACAGGAAATTCCACCACCCTCTACCATACTCTAGCTTGCCAGTTTTGGATGCAGTTCCCAGGTTGAGCCCGGGGCTTTCACATCCAACTTAACAAACCACCTACGCGCGCTTTACGCCCAGTAATTCCGATTAACGCTTGCACCCTCTGTATTACCGCGCTGCTGGCAC
HU2.1.Su.S.ais.nfb	Medium for nitrogen Fixing Bacteria	Hughes	Soybean	2	NFB	Bacteria	Proteobacteria	Betaproteobacteria	Burkholderiales	Burkholderiaceae	Ralstonia	Ralstonia pickettii	93.56	0	0	-	++	CTTTCGTGCATCAGCGTCAGTAGTATATCTCCAGGGAGGCTGCCTTCGCACATCGGAGATTCCATCCACATACTCTACGCATTTCACCTGCTACACGTGGAATTCCACCCCCCTCTGACGCACTCTAGCCGTGCAGTCACCAATGCAATTCCCAAGTTAAGCTCGGGGATTTCACATCTGACTTGCATAACCGCCTGCGCACGCTTTACGCCCAGTAATTCCGAATAACGCTTGGACCCTACGTATTACCGCGGCTGCTGGCAC
HU3.1.Su.S.ais.nfb	Medium for nitrogen Fixing Bacteria	Hughes	Soybean	3	NFB	Bacteria	Proteobacteria	Betaproteobacteria	Burkholderiales	Burkholderiaceae	Burkholderia	Burkholderia gladioli	100	N.D	N.D	N.D	N.D	GCTTTCGTGCATGAGCGTCAGTATTGGCCCAGGGGGCTGCCTTCGCCATCGGTATTCCTCCACATCTCTACGCATTTCACTGCTACACGTGGAATTCTACCCCCCTCTGCCATACTCTAGCTTGCCAGTCACCAATGCAGTTCCCAGGTTGAGCCCGGGGATTTCACATCGGTCTTAACAAACCGCCTGCGCACGCTTTACGCCCAGTAATTCCGATTAACGCTCGCACCCTACGTATTACCGCGGCTGCTGGCAC
HU3.1.Su.S.ais.nfb	Medium for nitrogen Fixing Bacteria	Hughes	Soybean	3	NFB	Bacteria	Proteobacteria	Betaproteobacteria	Burkholderiales	Oxalobacteraceae	Massilia	Massilia aerilata	93	+	N.D	-	-	TTTCGTGCATGAGTCGTCAGTATCAGTCCAGGGGGTCTGCCTTCGCCATTCGGTGTTCCTCCACATCTCTACGCATTTCACTGCTACACGTGAAATTCTACCCCCCTCTGCTATTCCAGCCTTGCAGTCTCCAACGCCATTCCCAGGTTAAGCCCGGGGATTTCACGTCCACTTACCAAACCGCCTGCGCACGCTTTACGCCCAGTAATTCCGATTAACGCTTGCACCCTACGTATTACCGCGGCTGCTGGCAC
HU3.1.Su.S.ais.nfb	Medium for nitrogen Fixing Bacteria	Hughes	Soybean	3	NFB	Bacteria	Proteobacteria	Betaproteobacteria	Burkholderiales	Alcaligenaceae	Advenella	Advenella kashmirensis	91.05	-	++	-	++++	GCTTTCGTGCTGAGCGTCAGTATTATGCCCAGGGGGCTGCCTTCCCTTGGTGTTCCTCCCATATCTACGCATTTCACTGCTACACGTGGAATTTACCTACCTCTGACATACTCTAGTTCGGAATATAAAAATGCCGTTCCAAGGTTGAGCCCTGGGATTTCACATCTGACTTTCCAAACCGCCTGCGCACGCTTTACACCCAATAATTCCGAATAACGCTTGCATCCTACGTATTACCGCGCTGCTGGCAC
HU3.1.Su.S.ais.nfb	Medium for nitrogen Fixing Bacteria	Hughes	Soybean	3	NFB	Bacteria	Proteobacteria	Gammaproteobacteria	Pseudomonadales	Pseudomonadaceae	Pseudomonas	Pseudomonas protegens	98.82	N.D	N.D	N.D	N.D	TTCGCAGCATCAGTGTCAGTATCAGTCCAGGTGGTCGCCTTCGCCACTGGTGTTCCTTCCTATATCTACGCATTTCACCGCTACACAGGAAATTCCACCACCCTCTACCATACTCTAGCTTGCCAGTTTTGGATGCAGTTCCCAGGTTGAGCCCGGGGCTTTCACATCCAACTTAACAAACCACCTACGCGCGCTTTACGCCCAGTAATTCCGATTAACGCTTGCACCCTCTGTATTACCGCGCTGCTGGCAC
HU3.1.Su.S.ais.nfb	Medium for nitrogen Fixing Bacteria	Hughes	Soybean	3	NFB	Bacteria	Bacteroidetes	Sphingobacteriia	Sphingobacteriales	Sphingobacteriaceae	Sphingobacterium	Sphingobacterium siyangense	99.22	+	-	-	-	CGCTTTCGTGCATCAGCGTCATACCAGCTTAGTGAGCTGCCTTCGCAATCGGAGTTCTAAGACATATCTATGCATTTCACCGCTACTTGTCTTATTCCGCCCACTTCAAATGGATTCAAGCCCATCAGTATCAAAGGCACTGCGATGGTTGAGCCACCGTATTTCACCCCTGACTTAATAGGCCGCCTACGCACCCTTTAAACCCAATAAATCCGGATAACGCTCGGATCCTCCGTATTACCGCGGCCTGCTGGCAC
HU2.1.Su.S.ais.nfb	Medium for nitrogen Fixing Bacteria	Hughes	Soybean	2	NFB	Bacteria	Proteobacteria	Gammaproteobacteria	Xanthomonadales	Xanthomonadaceae	Stenotrophomonas	Stenotrophomonas maltophilia	95.38	+	++	-	-	TTCGTGCTAGTGTCAGTGTTGGTCCAGGTAGCTGCCTTCGCCATGGATGTTCCTCCTGATCTCTACGCATTTCACTGCTACACCAGGAATTCCGCTACCCTCTACCACACTCTAGTCATCCAGTTTCCACTGCAGTTCCCAGGATGACCCCCCGGCTTTCACAACAGACTT
HU2.1.Su.S.ais.nfb	Medium for nitrogen Fixing Bacteria	Hughes	Soybean	2	NFB	Bacteria	Proteobacteria	Gammaproteobacteria	Pseudomonadales	Pseudomonadaceae	Pseudomonas	Pseudomonas savastanoi	99.61	N.D	N.D	N.D	N.D	GCTTTCGACCTCAGTGTCAGTATCAGTCCAGGTGGTCGCCTTCGCCACTGGTGTTCCTTCCTATATCTACGCATTTCACCGCTACACAGGAAATTCCACCACCCTCTACCATACTCTAGCTTGCCAGTTTTGGATGCAGTTCCCAGGTTGAGCCCGGGGATTTCACATCCAACTTAACAAACCACCTACGCGCGCTTTACGCCCAGTAATTCCGATTAACGCTTGCACCCTCTGTATTACCGCGGCTGCTGGCAC
HU2.1.Su.S.ais.nfb	Medium for nitrogen Fixing Bacteria	Hughes	Soybean	2	NFB	Bacteria	Proteobacteria	Betaproteobacteria	Burkholderiales	Alcaligenaceae	Achromobacter	Achromobacter denitrificans	99.6	-	-	-	++++	TTCGTGCTGAGCGTCAGTGTTATCCCAGGAGGCTGCCTTCGCCATCGGTGTTCCTCCGCATATCTACGCATTTCACTGCTACACGCGGAATTCCACCTCCCTCTGACACACTCTAGCCCGGTAGTTAAAAATGCAGTTCCAAAGTTAAGCTCTGGGATTTCACATCTTTCTTTCCGAACCGCCTGCGCACGCTTTACGCCCAGTAATTCCGATTAACGCTTGCACCCTACGTATTACCGCGGCTGCTGGCAC
HU2.1.Su.S.ais.nfb	Medium for nitrogen Fixing Bacteria	Hughes	Soybean	2	NFB	Bacteria	Proteobacteria	Betaproteobacteria	Burkholderiales	Alcaligenaceae	Achromobacter	Achromobacter xylosoxidans	93.85	-	-	+	++++	TTTCGTGCTGAGCGTCAGTGTTGGCCAGGAAGCTGCCTTCGCCATGGGTGTTCCTCCGGATATCTACGCATTTCACTGCTACACGCGGAATTCCACCTCCCTCTGACACACTCTAGCCCGGCAGTTAAAAATGCAGTTCCCAAGTTGAGCTCTGGGATTTCACATCTTACTTACCCAACCGCCTGCGCACGCT
HU2.1.Su.S.ais.nfb	Medium for nitrogen Fixing Bacteria	Hughes	Soybean	2	NFB	Bacteria	Proteobacteria	Alphaproteobacteria	Rhizobiales	Brucellaceae	Ochrobactrum	Ochrobactrum pseudogrignonense	91.58	N.D	N.D	N.D	N.D	CACGCTTTCGCACTCAGCGTCAGTAGTGGTCCAGGGGGCCGCCTTCGCCACTGGTGTTCCTCCGAATATCTACGAATTTCACCGCTACACTCGGAATTCCACCCACCTCTACCATACTCTAGATCTCCAGTATCAAATGCAGTTCCAAAGTTGAGCTCTGGGATTTCACATCTGACTTAACAAACCGCCTACGCGCGCTTT
HU3.1.Su.S.ais.nfb	Medium for nitrogen Fixing Bacteria	Hughes	Soybean	3	NFB	Bacteria	Proteobacteria	Alphaproteobacteria	Rhizobiales	Brucellaceae	Ochrobactrum	Ochrobactrum pseudogrignonense	91.53	-	++++	-	-	CTCAGCGTCAGTAACGGTCCAGGGGGCCGCCTTCGCCACTGGTGTTCCTCCCAATATCTACGAATTTCACCGCTACACTCGAAATTCCACTCCCCTCTACCATACTCTAGACTTCCAGTATTGGATGCAGTTCCCAAGTTGAGCTCTGGGATTTCACCTCTGACTTAAAAAACCGCCTACGTGCGCTTTACGCCCAGTAATTCCGATTAACGCTTGCCCCCTTCGTATTACCGCGGCTGCTGGCACGA
HU3.1.Su.S.ais.nfb	Medium for nitrogen Fixing Bacteria	Hughes	Soybean	3	NFB	Bacteria	Proteobacteria	Alphaproteobacteria	Rhizobiales	Brucellaceae	Ochrobactrum	Ochrobactrum pseudogrignonense	99.6	N.D	N.D	N.D	N.D	TTCGCACTCAGCGTCAGTAATGGTCCAGTGAGCCGCCTTCGCCACTGGTGTTCCTCCGAATATCTACGAATTTCACCTCTACACTCGGAATTCCACTCACCTCTACCATACTCAAGACTTCCAGTATCAAAGGCAGTTCCAGAGTTGAGCTCTGGGATTTCACCCCTGACTTAAAAGTCCGCCTACGTGCGCTTTACGCCCAGTAAATCCGAACAACGCTAGCCCCCTTCGTATTACCGCGGCTGCTGGCAC
HU2.1.Su.S.ais.nfb	Medium for nitrogen Fixing Bacteria	Hughes	Soybean	2	NFB	Bacteria	Proteobacteria	Alphaproteobacteria	Rhizobiales	Rhizobiaceae	Agrobacterium	Agrobacterium fabrum	99.6	-	N.D	-	-	TTCGCACTCAGCGTCAGTAATGGACCAGTAAGCCGCCTTCGCCACTGGTGTTCCTCCGAATATCTACGAATTTCACCTCTACACTCGGAATTCCACTTACCTCTTCCATACTCAAGATACCCAGTATCAAAGGCAGTTCCGCAGTTGAGCTGCGGGATTTCACCCCTGACTTAAATATCCGCCTACGTGCGCTTTACGCCCAGTAATTCCGAACAACGCTAGCCCCCTTCGTATTACCGCGGCTGCTGGCAC
HU2.1.Su.S.ais.nfb	Medium for nitrogen Fixing Bacteria	Hughes	Soybean	2	NFB	Bacteria	Proteobacteria	Gammaproteobacteria	Pseudomonadales	Pseudomonadaceae	Pseudomonas	Pseudomonas protegens	99.6	N.D	N.D	N.D	N.D	TTCGCGCTCAGTGTCAGTATCAGTCCAGGTAGGTCGCCTTCGCCACTGGTGTTCCTTCCTATATCTACGCATTTCACCGCTACACAGGAAATTCCACCACCCTCTACCATACTCTAGCTTGCCAGTTTTGGATGCAGTTCCCAGGTTGAGCCCGGGGCTTTCACATCCAACTTAACAAACCACCTACGCGCGCTTTACGCCCAGTAATTCCGATTAACGCTTGCACCCTCTGTATTACCGCGGCTGCTGGCAC
HU2.1.Su.S.ais.nfb	Medium for nitrogen Fixing Bacteria	Hughes	Soybean	2	NFB	Bacteria	Proteobacteria	Betaproteobacteria	Burkholderiales	Burkholderiaceae	Burkholderia	Burkholderia lata	100	-	N.D	-	-	GCTTTCGTGCATGAGCGTCAGTATTGGCCCAGGGGGCTGCCTTCGCCATCGGTATTCCTCCACATCTCTACGCATTTCACTGCTACACGTGGAATTCTACCCCCCTCTGCCATACTCTAGCCTGCCAGTCACCAATGCAGTTCCCAGGTTGAGCCCGGGGATTTCACATCGGTCTTAGCAAACCGCCTGCGCACGCTTTACGCCCAGTAATTCCGATTAACGCTCGCACCCTACGTATTACCGCGGCTGCTGGCAC
HU2.1.Su.S.ais.nfb	Medium for nitrogen Fixing Bacteria	Hughes	Soybean	2	NFB	Bacteria	Proteobacteria	Betaproteobacteria	Burkholderiales	Burkholderiaceae	Burkholderia	Burkholderia gladioli	99.6	-	N.D	-	-	TTCGTGCATGAGCGTCAGTATTGGCCCAGGGGGCTGCCTTCGCCATCGGTATTCCTCCACATCTCTACGCATTTCACTGCTACACGTGGAATTCTACCCCCCTCTGCCATACTCTAGCTTGCCAGTCACCAATGCAGTTCCCAGGTTGAGCCCGGGGATTTCACATCGGTCTTAACAAACCGCCTGCGCACGCTTTACGCCCAGTAATTCCGATTAACGCTCGCACCCTACGTATTACCGCGGCGGCTGGCAC
HU3.1.Su.S.ais.nfb	Medium for nitrogen Fixing Bacteria	Hughes	Soybean	3	NFB	Bacteria	Proteobacteria	Alphaproteobacteria	Rhizobiales	Brucellaceae	Ochrobactrum	Ochrobactrum pseudogrignonense	96.48	N.D	N.D	N.D	N.D	GCTTTCGCACTCAGCGTCAGTAATGGTCCAGTGAGCCGCCTTCGCCACTGGTGTTCCTCCACAATATCTACGAATTTCACCGCTACACGCGGAATTCCACTCACCTCTACCATACTCAAGACTGCCAGTATCAAAGGCAGTTCCAGAGTTGAGCTCTGGGATTTCACCCCTGACTTAAAAGTCCGCCTACGCGCGCTT
VS2.0.Su.S.ais.nfb	Medium for nitrogen Fixing Bacteria	Villa Saboya	Soybean	2	NFB	Bacteria	Proteobacteria	Gammaproteobacteria	Pseudomonadales	Pseudomonadaceae	Pseudomonas	Pseudomonas protegens	99.6	0	0	N.D	N.D	TTCGCACTCAGTGTCAGTATCAGTCCAGGTGGTCGCCTTCGCCACTGGTGTTCCTTCCTATATCTACGCATTTCACCGCTACACAGGAAATTCCACCACCCTCTACCATACTCTAGCTTGCCAGTTTTGGATGCAGTTCCCAGGTTGAGCCCGGGGCTTTCACATCCAACTTAACAAACCACCTACGCGCGCTTTACGCCCAGTAATTCCGATTAACGCTTGCACCCTCTGTATTACCGCGGCTGCTGGCAC
VS3.0.Su.S.ais.nfb	Medium for nitrogen Fixing Bacteria	Villa Saboya	Soybean	3	NFB	Bacteria	Proteobacteria	Gammaproteobacteria	Pseudomonadales	Pseudomonadaceae	Pseudomonas	Pseudomonas protegens	99.61	N.D	N.D	N.D	N.D	GCTTTCGCACCTCAGTGTCAGTATCAGTCCAGGTGGTCGCCTTCGCCACTGGTGTTCCTTCCTATATCTACGCATTTCACCGCTACACAGGAAATTCCACCACCCTCTACCATACTCTAGCTTGCCAGTTTTGGATGCAGTTCCCAGGTTGAGCCCGGGGCTTTCACATCCAACTTAACAAACCACCTACGCGCGCTTTACGCCCAGTAATTCCGATTAACGCTTGCACCCTCTGTATTACCGCGCTGCTGGCAC
VS3.0.Su.S.ais.nfb	Medium for nitrogen Fixing Bacteria	Villa Saboya	Soybean	3	NFB	Bacteria	Proteobacteria	Betaproteobacteria	Burkholderiales	Burkholderiaceae	Burkholderia	Burkholderia lata	99.22	-	N.D	-	+	CGCTTTCGTGCATGAGCGTCAGTATTGGCCCAGGGGGCTGCCTTCGCCATCGGTATTCCTCCACATCTCTACGCATTTCACTGCTACACGTGGAATTCTACCCCCCTCTGCCATACTCTAGCCTGCCAGTCACCAATGCAGTTCCCAGGTTGAGCCCGGGGATTTCACATCGGTCTTAGCAAACCGCCTGCGCACGCTTTACGCCCAGTAATTCCGATTAACGCTCGCACCCTACGTATTACCGGGCTGGCTGGCAC
VS3.0.Su.S.ais.nfb	Medium for nitrogen Fixing Bacteria	Villa Saboya	Soybean	3	NFB	Bacteria	Proteobacteria	Gammaproteobacteria	Pseudomonadales	Pseudomonadaceae	Pseudomonas	Pseudomonas savastanoi	97.3	N.D	N.D	N.D	N.D	TTCGCAGCATCAGTGTCAGTAGTCATGTCCAGGTAGGTCTGCCTTCGCCACTTGGTGTTCCTTCCTATATCTACGCATTTCACCGCTACACAGGAAATTCCACCACCCTCTACCATACTCTAGCTTGCCAGTTTTGGATGCAGTTCCCAGGTTGAGCCCGGGGATTTCACATCCAACTTAACAAACCACCTACGCGCGCTTTACGCCCAGTAATTCCGATTAACGCTTGCACCCTCTGTATTACCGCGGCTGCTGGCAC
VS3.0.Su.S.ais.nfb	Medium for nitrogen Fixing Bacteria	Villa Saboya	Soybean	3	NFB	Bacteria	Proteobacteria	Gammaproteobacteria	Pseudomonadales	Pseudomonadaceae	Pseudomonas	Pseudomonas savastanoi	99.61	0	N.D	-	-	CTTTCGCACTCAGTGTCAGTATCAGTCCAGGTGGTCGCCTTCGCCACTGGTGTTCCTTCCTATATCTACGCATTTCACCGCTACACAGGAAATTCCACCACCCTCTACCATACTCTAGCTTGCCAGTTTTGGATGCAGTTCCCAGGTTGAGCCCGGGGATTTCACATCCAACTTAACAAACCACCTACGCGCGCTTTACGCCCAGTAATTCCGATTAACGCTTGCACCCTCTGTATTACCGCGGCTGCTGGCA
VS2.1.Su.S.ais.nfb	Medium for nitrogen Fixing Bacteria	Villa Saboya	Soybean	2	NFB	Bacteria	Proteobacteria	Betaproteobacteria	Burkholderiales	Burkholderiaceae	Burkholderia	Burkholderia gladioli	99.61	0	0	N.D	N.D	TTTCGTGCATGAGCGTCAGTATTGGCACCAGGGGGCTGCCTTCGCCATCGGTATTCCTCCACATCTCTACGCATTTCACTGCTACACGTGGAATTCTACCCCCCTCTGCCATACTCTAGCTTGCCAGTCACCAATGCAGTTCCCAGGTTGAGCCCGGGGATTTCACATCGGTCTTAACAAACCGCCTGCGCACGCTTTACGCCCAGTAATTCCGATTAACGCTCGCACCCTACGTATTACCGCGGCTGCTGGCACG
VS2.1.Su.S.ais.nfb	Medium for nitrogen Fixing Bacteria	Villa Saboya	Soybean	2	NFB	Bacteria	Proteobacteria	Alphaproteobacteria	Rhizobiales	Bradyrhizobiaceae	Bosea	Bosea minatitlanensis	98.83	0	N.D	-	-	GCTTTCGCGCTCAGCGTCAGTTTCGGACCAGTTGGCCGCCTTCGCCACCGGTGTTCTTGCGAATATCTACGAATTTCACCTCTACACTCGCAGTTCCACCAACCTCTTCCGAACTCAAGACTCCCAGTATCGAAGGCAATTCCCGGGTTGAGCCCTGGGCTTTCACCTCCGACTTAAAAGTCCGCCTACGCGCCCTTTACGCCCAGTGATTCCGAGCAACGCTAGCCCCCTTCGTATTACCGCGGCTGCTGGCAC
VS2.1.Su.S.ais.nfb	Medium for nitrogen Fixing Bacteria	Villa Saboya	Soybean	2	NFB	Bacteria	Proteobacteria	Gammaproteobacteria	Pseudomonadales	Pseudomonadaceae	Pseudomonas	Pseudomonas savastanoi	94.33	N.D	N.D	N.D	N.D	TTCGCGCTGAGCGTCAGTAGCAATCCAGGTAGGCCGCCTTCGCCACCGGTGTTCCTTCCTATATCTACGCATTTCACCGCTACACCCGAAATTCCACCTCCCTCTACCATACTCTAGCTTGCCAGTTTTGAATGCAGTTCCCAGGTTGAGCCCGGGGATTTCACATCCTACTTAACAAACCGCCTACGCGCGCTTTACGCCCAGTAATTCCGATTAACGCTTGCACCCTCTGTATTACCGCGGCTGGCTGGCA
VS2.1.Su.S.ais.nfb	Medium for nitrogen Fixing Bacteria	Villa Saboya	Soybean	2	NFB	Bacteria	Proteobacteria	Betaproteobacteria	Burkholderiales	Burkholderiaceae	Burkholderia	Burkholderia gladioli	99.22	N.D	N.D	N.D	N.D	GCTTTCGTGCTGAGCGTCAGTATTGGCACAGGGGGCTGCCTTCGCCATCGGTATTCCTCCACATCTCTACGCATTTCACTGCTACACGTGGAATTCTACCCCCCTCTGCCATACTCTAGCTTGCCAGTCACCAATGCAGTTCCCAGGTTGAGCCCGGGGATTTCACATCGGTCTTAACAAACCGCCTGCGCACGCTTTACGCCCAGTAATTCCGATTAACGCTCGCACCCTACGTATTACCGCGGCTGCTGGCAC
VS2.1.Su.S.ais.nfb	Medium for nitrogen Fixing Bacteria	Villa Saboya	Soybean	2	NFB	Bacteria	Proteobacteria	Gammaproteobacteria	Pseudomonadales	Pseudomonadaceae	Pseudomonas	Pseudomonas fluorescens	96.89	-	0	+	-	TTCGCAGCATCAGTCGTCAGTAGCTAGCCCAGGTAGGTCGCCTTCGCCACTGGTGTTCCTTCCTATATCTACGCATTTCACCGCTACACAGGAAATTCCACCACCCTCTACCATACTCTAGCTCGCCAGTTTTGGATGCAGTTCCCAGGTTGAGCCCGGGGATTTCACATCCTACTTAACGAACCACCTACGCGCGCTTTACGCCCAGTAATTCCGATTAACGCTTGCACCCTCTGTATTACCGCGGCTGCTGGCAC
VS3.1.Su.S.ais.nfb	Medium for nitrogen Fixing Bacteria	Villa Saboya	Soybean	3	NFB	Bacteria	Actinobacteria	Actinobacteria	Actinomycetales	Streptomycetaceae	Streptomyces	Streptomyces albus	99.6	N.D	N.D	-	-	TTCGCTCTCAGCGTCAGTATCGGCCCAGAGATCCGCCTTCGCCACCGGTGTTCCTCCTGATATCTGCGCATTTCACCGCTACACCAGGAATTCCGATCTCCCCTACCGAACTCTAGCCTGCCCGTATCGACTGCAGACCCGGGGTTAAGCCCCGGGCTTTCACAACCGACGTGACAAGCCGCCTACGAGCTCTTTACGCCCAATAATTCCGGACAACGCTTGCGCCCTACGTATTACCGCGGCTGCTGGCAC
[truncated: 1,135 more rows]
